# Supplementary material for: Enhanced Access to the Health-Related Skin Metabolome by Fast, Reproducible and Non-Invasive WET PREP Sampling
Source: Metabolites. 2021 Jun 24;11(7):415. doi: 10.3390/metabo11070415 (PMC8304125; doi:10.3390/metabo11070415)
Supplement: Supplementary file 1 [file metabolites-11-00415-s001.zip]

Archive with 4 entries (3 files):
- supplement1 2 and 3/
- supplement1 2 and 3/Supplement1.xlsx
- supplement1 2 and 3/Supplement2.xlsx
- supplement1 2 and 3/Supplement3.xlsx
