# Supplementary material for: Enhanced Access to the Health-Related Skin Metabolome by Fast, Reproducible and Non-Invasive WET PREP Sampling
Source: Metabolites. 2021 Jun 24;11(7):415. doi: 10.3390/metabo11070415 (PMC8304125; doi:10.3390/metabo11070415)
Supplement: Supplementary file 1 [file metabolites-11-00415-s001.zip › supplement1 2 and 3/Supplement1.xlsx]

## Sheet: Patient Coded ID Legend
Participant	Sex	Speciality	Location
1	M	no	A
2	F	no	A
3	M	Shower	A
4	F	no	A
5	M	no	A
6	M	no	A
7	M	no	A
8	F	no	A
9	F	no	A
10	M	no	A
11	F	no	A
12	M	no	A
13	M	Exercise, no Shower	B
14	M	Exercise, no Shower	B
15	F	no	B
16	F	History of Skin Disorder, no Shower	B
17	F	Shower	B
18	F	Pregnancy, no Shower	B
19	F	Shower	B
20	F	Shower	B
21	M	Shower	B
22	M	Shower	B
