# Supplementary material for: Enhanced Access to the Health-Related Skin Metabolome by Fast, Reproducible and Non-Invasive WET PREP Sampling
Source: Metabolites. 2021 Jun 24;11(7):415. doi: 10.3390/metabo11070415 (PMC8304125; doi:10.3390/metabo11070415)
Supplement: Supplementary file 1 [file metabolites-11-00415-s001.zip › supplement1 2 and 3/Supplement2.xlsx]

## Sheet: HILIC
ID	KEGG/HMDB or LMSD ID	putative annotation_name	putative annotation_formula	summed peak area
20	C00601#C02083#C05627#C06758#C07113#C07209#C07214#HMDB04072#HMDB06236	Phenylacetaldehyde;alpha-Tolualdehyde ([M+H]+)#Styrene oxide ([M+H]+)#4-Hydroxystyrene;4-Vinylphenol ([M+H]+)#p-Tolualdehyde;p-Methylbenzaldehyde;4-Toluylaldehyde;p-Formyltoluene ([M+H]+)#Acetophenone;1-Phenylethanone;Phenyl methyl ketone;Acetylbenzene;Methyl phenyl ketone ([M+H]+)#3-Methylbenzaldehyde;m-Tolualdehyde ([M+H]+)#2-Methylbenzaldehyde;o-Toluic aldehyde;2-Formyltoluene;o-Tolualdehyde (…	C8H8O#C8H8O#C8H8O#C8H8O#C8H8O#C8H8O#C8H8O#C8H8O#C8H8O	470112
111	C00082#C01536#C03290#C04368#C06420#HMDB00158#HMDB01119#HMDB02184#HMDB03831#HMDB06050	L-Tyrosine;(S)-3-(p-Hydroxyphenyl)alanine;(S)-2-Amino-3-(p-hydroxyphenyl)propionic acid;Tyrosine ([M+H]+)#DL-Tyrosine;3-(p-Hydroxyphenyl)alanine;2-Amino-3-(p-hydroxyphenyl)propionic acid;Tyrosine ([M+H]+)#L-threo-3-Phenylserine ([M+H]+)#3-Amino-3-(4-hydroxyphenyl)propanoate;beta-Tyrosine ([M+H]+)#D-Tyrosine;(R)-3-(p-Hydroxyphenyl)alanine;(R)-2-Amino-3-(p-hydroxyphenyl)propionic acid ([M+H]+)#L-Ty…	C9H11NO3#C9H11NO3#C9H11NO3#C9H11NO3#C9H11NO3#C9H11NO3#C9H11NO3#C9H11NO3#C9H11NO3#C9H11NO3	127436
267	C14584	Chlorobenside;4-Chlorobenzyl 4-chlorophenyl sulfide ([M+H]+)	C13H10Cl2S	3.34079e+06
1328	C03564#C03912#C04322#C07275#HMDB01301#HMDB06875	1-Pyrroline-2-carboxylate;1-Pyrroline-2-carboxylic acid;delta1-Pyrroline 2-carboxylate ([M+H]+)#(S)-1-Pyrroline-5-carboxylate;L-1-Pyrroline-5-carboxylate;1-Pyrroline-5-carboxylate ([M+H]+)#3,4-Dihydro-2H-Pyrrole-2-carboxylate ([M+H]+)#Glutarimide;Piperidine-2,6-dione;2,6-Diketopiperidine ([M+H]+)#1-Pyrroline-5-carboxylic acid; 3,4-dihydro-2H-pyrrole-2-carboxylic acid [imine] ([M+H]+)#1-Pyrroline-…	C5H7NO2#C5H7NO2#C5H7NO2#C5H7NO2#C5H7NO2#C5H7NO2	244606
1370	C00601#C02083#C05627#C06758#C07113#C07209#C07214#HMDB04072#HMDB06236	Phenylacetaldehyde;alpha-Tolualdehyde ([M+H]+)#Styrene oxide ([M+H]+)#4-Hydroxystyrene;4-Vinylphenol ([M+H]+)#p-Tolualdehyde;p-Methylbenzaldehyde;4-Toluylaldehyde;p-Formyltoluene ([M+H]+)#Acetophenone;1-Phenylethanone;Phenyl methyl ketone;Acetylbenzene;Methyl phenyl ketone ([M+H]+)#3-Methylbenzaldehyde;m-Tolualdehyde ([M+H]+)#2-Methylbenzaldehyde;o-Toluic aldehyde;2-Formyltoluene;o-Tolualdehyde (…	C8H8O#C8H8O#C8H8O#C8H8O#C8H8O#C8H8O#C8H8O#C8H8O#C8H8O	186677
1371	C00601#C02083#C05627#C06758#C07113#C07209#C07214#HMDB04072#HMDB06236	Phenylacetaldehyde;alpha-Tolualdehyde ([M+H]+)#Styrene oxide ([M+H]+)#4-Hydroxystyrene;4-Vinylphenol ([M+H]+)#p-Tolualdehyde;p-Methylbenzaldehyde;4-Toluylaldehyde;p-Formyltoluene ([M+H]+)#Acetophenone;1-Phenylethanone;Phenyl methyl ketone;Acetylbenzene;Methyl phenyl ketone ([M+H]+)#3-Methylbenzaldehyde;m-Tolualdehyde ([M+H]+)#2-Methylbenzaldehyde;o-Toluic aldehyde;2-Formyltoluene;o-Tolualdehyde (…	C8H8O#C8H8O#C8H8O#C8H8O#C8H8O#C8H8O#C8H8O#C8H8O#C8H8O	87586.9
1379	C00601#C02083#C05627#C06758#C07113#C07209#C07214#HMDB04072#HMDB06236	Phenylacetaldehyde;alpha-Tolualdehyde ([M+H]+)#Styrene oxide ([M+H]+)#4-Hydroxystyrene;4-Vinylphenol ([M+H]+)#p-Tolualdehyde;p-Methylbenzaldehyde;4-Toluylaldehyde;p-Formyltoluene ([M+H]+)#Acetophenone;1-Phenylethanone;Phenyl methyl ketone;Acetylbenzene;Methyl phenyl ketone ([M+H]+)#3-Methylbenzaldehyde;m-Tolualdehyde ([M+H]+)#2-Methylbenzaldehyde;o-Toluic aldehyde;2-Formyltoluene;o-Tolualdehyde (…	C8H8O#C8H8O#C8H8O#C8H8O#C8H8O#C8H8O#C8H8O#C8H8O#C8H8O	79257.9
1382	C00601#C02083#C05627#C06758#C07113#C07209#C07214#HMDB04072#HMDB06236	Phenylacetaldehyde;alpha-Tolualdehyde ([M+H]+)#Styrene oxide ([M+H]+)#4-Hydroxystyrene;4-Vinylphenol ([M+H]+)#p-Tolualdehyde;p-Methylbenzaldehyde;4-Toluylaldehyde;p-Formyltoluene ([M+H]+)#Acetophenone;1-Phenylethanone;Phenyl methyl ketone;Acetylbenzene;Methyl phenyl ketone ([M+H]+)#3-Methylbenzaldehyde;m-Tolualdehyde ([M+H]+)#2-Methylbenzaldehyde;o-Toluic aldehyde;2-Formyltoluene;o-Tolualdehyde (…	C8H8O#C8H8O#C8H8O#C8H8O#C8H8O#C8H8O#C8H8O#C8H8O#C8H8O	88212.8
1412	C00484#C01402#C09815#HMDB04461	R replaced by H in Arylamide ([M+H]+)#R replaced by H in Anilide ([M+H]+)#Benzamide ([M+H]+)#Benzamide (see KEGG C09815); benzamide [primary carboxylic acid amide] ([M+H]+)	C7H6NOR#C7H6NOR#C7H7NO#C7H7NO	24637.4
1425	C01877#C01879#C02237#C04281#C04282#HMDB00267#HMDB00805#HMDB01369#HMDB01843#HMDB02234	4-Oxoproline;4-Oxo-L-proline ([M+H]+)#5-Oxoproline;Pyroglutamic acid;5-Pyrrolidone-2-carboxylic acid;Pyroglutamate;5-Oxo-L-proline;L-Pyroglutamic acid;L-5-Pyrrolidone-2-carboxylic acid ([M+H]+)#5-Oxo-D-proline;D-Pyroglutamic acid;D-5-Pyrrolidone-2-carboxylic acid ([M+H]+)#L-1-Pyrroline-3-hydroxy-5-carboxylate;3-Hydroxy-L-1-pyrroline-5-carboxylate;(3R,5S)-1-Pyrroline-3-hydroxy-5-carboxylate ([M+H]…	C5H7NO3#C5H7NO3#C5H7NO3#C5H7NO3#C5H7NO3#C5H7NO3#C5H7NO3#C5H7NO3#C5H7NO3#C5H7NO3	1.1929e+06
1435	C00408#C03969#C05936#C07500#C13696#HMDB00070#HMDB00716#HMDB04226#HMDB05960	L-Pipecolate;Pipecolinic acid;Pipecolic acid;2-Piperidinecarboxylic acid ([M+H]+)#1-Aminocyclopentanecarboxylate;1-Aminocyclopentanecarboxylic acid ([M+H]+)#N4-Acetylaminobutanal ([M+H]+)#Vigabatrin ([M+H]+)#(+)-TACP;(+)-trans-(1S,3S)-3-Aminocyclopentane-1-carboxylic acid ([M+H]+)#Pipecolic acid (see KEGG C00408); Piperidine-2-carboxylic acid [secondary amine] ([M+H]+)#L-Pipecolic acid (see KEGG …	C6H11NO2#C6H11NO2#C6H11NO2#C6H11NO2#C6H11NO2#C6H11NO2#C6H11NO2#C6H11NO2#C6H11NO2	127477
1449	C00123#C00407#C01570#C01933#C02378#C02486#C06418#C08263#C16434#C16439#C16647#HMDB00172#HMDB00557#HMDB00687#HMDB01645#HMDB01901#HMDB03640#LMFA01100035#LMFA01100042#LMFA01100047#LMFA01100048	L-Leucine;2-Amino-4-methylvaleric acid;(2S)-alpha-2-Amino-4-methylvaleric acid;(2S)-alpha-Leucine ([M+H]+)#L-Isoleucine;2-Amino-3-methylvaleric acid ([M+H]+)#D-Leucine;D-2-Amino-4-methylvaleric acid ([M+H]+)#L-Norleucine;L-Aminohexanoic acid;L-Aminohexanoate;L-2-Aminohexanoic acid;L-2-Aminohexanoate;(S)-2-Aminohexanoic acid ([M+H]+)#6-Aminohexanoate;6-Aminohexanoic acid;Epsilcapramine;6-Aminocapr…	C6H13NO2#C6H13NO2#C6H13NO2#C6H13NO2#C6H13NO2#C6H13NO2#C6H13NO2#C6H13NO2#C6H13NO2#C6H13NO2#C6H13NO2#C6H13NO2#C6H13NO2#C6H13NO2#C6H13NO2#C6H13NO2#C6H13NO2#C6H13NO2#C6H13NO2#C6H13NO2#C6H13NO2	533633
1450	C00436#C17146	N-Carbamoylputrescine ([M+H]+)#4-Guanidino-1-butanol ([M+H]+)	C5H13N3O#C5H13N3O	63769.9
1479	C00785#C02126#HMDB00301#HMDB02730	Urocanate;Urocanic acid ([M+H]+)#4-Nitroaniline;p-Nitroaniline;4-Nitrobenzeneamine ([M+H]+)#Urocanic acid (see KEGG C00785); 3-(3H-imidazol-4-yl)prop-2-enoic acid [carboxylic acid] ([M+H]+)#Nicotinamide N-oxide; 1-oxidopyridin-1-ium-3-carboxamide [N-oxide] ([M+H]+)	C6H6N2O2#C6H6N2O2#C6H6N2O2#C6H6N2O2	9.5026e+06
1480	C00785#C02126#HMDB00301#HMDB02730	Urocanate;Urocanic acid ([M+H]+)#4-Nitroaniline;p-Nitroaniline;4-Nitrobenzeneamine ([M+H]+)#Urocanic acid (see KEGG C00785); 3-(3H-imidazol-4-yl)prop-2-enoic acid [carboxylic acid] ([M+H]+)#Nicotinamide N-oxide; 1-oxidopyridin-1-ium-3-carboxamide [N-oxide] ([M+H]+)	C6H6N2O2#C6H6N2O2#C6H6N2O2#C6H6N2O2	1.80851e+06
1481	C00785#C02126#HMDB00301#HMDB02730	Urocanate;Urocanic acid ([M+H]+)#4-Nitroaniline;p-Nitroaniline;4-Nitrobenzeneamine ([M+H]+)#Urocanic acid (see KEGG C00785); 3-(3H-imidazol-4-yl)prop-2-enoic acid [carboxylic acid] ([M+H]+)#Nicotinamide N-oxide; 1-oxidopyridin-1-ium-3-carboxamide [N-oxide] ([M+H]+)	C6H6N2O2#C6H6N2O2#C6H6N2O2#C6H6N2O2	1.70472e+06
1482	C00785#C02126#HMDB00301#HMDB02730	Urocanate;Urocanic acid ([M+H]+)#4-Nitroaniline;p-Nitroaniline;4-Nitrobenzeneamine ([M+H]+)#Urocanic acid (see KEGG C00785); 3-(3H-imidazol-4-yl)prop-2-enoic acid [carboxylic acid] ([M+H]+)#Nicotinamide N-oxide; 1-oxidopyridin-1-ium-3-carboxamide [N-oxide] ([M+H]+)	C6H6N2O2#C6H6N2O2#C6H6N2O2#C6H6N2O2	2.19877e+06
2467	C11904	Dihydromethanophenazine ([M+H]+)	C37H52N2O	94472.4
3838	C00148#C00763#C16435#HMDB00162#HMDB03411#HMDB12880	L-Proline;2-Pyrrolidinecarboxylic acid ([M+H]+)#D-Proline ([M+H]+)#Proline ([M+H]+)#L-Proline (see KEGG C00148); (2S)-pyrrolidine-2-carboxylic acid [secondary amine] ([M+H]+)#D-Proline (see KEGG C00763); (2R)-pyrrolidine-2-carboxylic acid [secondary amine] ([M+H]+)#Acetamidopropanal; N-(3-oxopropyl)acetamide [aldehyde] ([M+H]+)	C5H9NO2#C5H9NO2#C5H9NO2#C5H9NO2#C5H9NO2#C5H9NO2	4.9295e+07
3856	C12470	R replaced by H in L-Prolyl-[pcp] ([M+H]+)	C5H8NOSR	263712
3897	C12110#HMDB12153	Gabaculine;3-Amino-2,3-dihydrobenzoic acid ([M+H]+)#3,4-Dihydroxybenzylamine; 4-(aminomethyl)benzene-1,2-diol [phenol or hydroxyhetarene] ([M+H]+)	C7H9NO2#C7H9NO2	105260
3911	C00327#C02699#HMDB00904#HMDB03148	L-Citrulline;2-Amino-5-ureidovaleric acid;Citrulline ([M+H]+)#R replaced by H in L-Citrulline ester ([M+H]+)#Citrulline (see KEGG C00327); (2S)-2-amino-5-(carbamoylamino)pentanoic acid [primary amine] ([M+H]+)#Argininic acid; (2S)-5-(diaminomethylideneamino)-2-hydroxy-pentanoic acid [secondary alcohol] ([M+H]+)	C6H13N3O3#C6H12N3O3R#C6H13N3O3#C6H13N3O3	1.15154e+07
3923	C10702#C16694#C04619#C08286	4'-Hydroxy-3'-prenylacetophenone ([M+H]+)#Plastoquinone-1 ([M+H]+)#R replaced by H in (3R)-3-Hydroxydecanoyl-[acyl-carrier protein];(R)-3-Hydroxydecanoyl-[acyl-carrier protein] ([M+H]+)#(+)-gamma-Hydroxy-L-homoarginine ([M+H]+)	C13H16O2#C13H16O2#C10H19O2SR#C7H16N4O3	103194
5571	C00601#C02083#C05627#C06758#C07113#C07209#C07214#HMDB04072#HMDB06236	Phenylacetaldehyde;alpha-Tolualdehyde ([M+H]+)#Styrene oxide ([M+H]+)#4-Hydroxystyrene;4-Vinylphenol ([M+H]+)#p-Tolualdehyde;p-Methylbenzaldehyde;4-Toluylaldehyde;p-Formyltoluene ([M+H]+)#Acetophenone;1-Phenylethanone;Phenyl methyl ketone;Acetylbenzene;Methyl phenyl ketone ([M+H]+)#3-Methylbenzaldehyde;m-Tolualdehyde ([M+H]+)#2-Methylbenzaldehyde;o-Toluic aldehyde;2-Formyltoluene;o-Tolualdehyde (…	C8H8O#C8H8O#C8H8O#C8H8O#C8H8O#C8H8O#C8H8O#C8H8O#C8H8O	146201
7691	C02998#C06244#C06735#C11489#HMDB01122#HMDB03656	R replaced by H in N-Acetylarylalkylamine;N-Acetylaralkylamine ([M+H]+)#Acetamide ([M+H]+)#Aminoacetaldehyde ([M+H]+)#NMF;N-Methylformamide ([M+H]+)#N-Methylformamide (see KEGG C11489); N-methylformamide [secondary carboxylic acid amide] ([M+H]+)#Acetaldehyde oxime (see KEGG C02658); (NE)-N-ethylidenehydroxylamine [oxime] ([M+H]+)	C2H4NOR#C2H5NO#C2H5NO#C2H5NO#C2H5NO#C2H5NO	4.32024e+06
7693	C02998#C06244#C06735#C11489#HMDB01122#HMDB03656	R replaced by H in N-Acetylarylalkylamine;N-Acetylaralkylamine ([M+H]+)#Acetamide ([M+H]+)#Aminoacetaldehyde ([M+H]+)#NMF;N-Methylformamide ([M+H]+)#N-Methylformamide (see KEGG C11489); N-methylformamide [secondary carboxylic acid amide] ([M+H]+)#Acetaldehyde oxime (see KEGG C02658); (NE)-N-ethylidenehydroxylamine [oxime] ([M+H]+)	C2H4NOR#C2H5NO#C2H5NO#C2H5NO#C2H5NO#C2H5NO	5.56816e+06
7743	C16521	Isoprene;2-Methyl-1,3-butadiene ([M+H]+)	C5H8	1.96949e+07
7744	C16521	Isoprene;2-Methyl-1,3-butadiene ([M+H]+)	C5H8	3.24636e+06
7760	C02420#C15668#HMDB12497	Isobutyronitrile ([M+H]+)#1-Pyrroline;3,4-Dihydro-2H-pyrrole ([M+H]+)#1-pyrroline (see KEGG C15668); 3,4-dihydro-2H-pyrrole [imine] ([M+H]+)	C4H7N#C4H7N#C4H7N	1.18209e+06
7853	C01888#C01995#C03134#C05665#HMDB01106#HMDB01888#HMDB02134	Aminoacetone;1-Amino-2-propanone ([M+H]+)#Acetone oxime;Acetoxime ([M+H]+)#N,N-Dimethylformamide;N,N-Dimethylmethanamide;DMF ([M+H]+)#3-Aminopropanal;beta-Aminopropion aldehyde ([M+H]+)#3-Aminopropionaldehyde (see KEGG C02229; C05665); 3-aminopropanal [aldehyde] ([M+H]+)#N,N-Dimethylformamide (see KEGG C03134); N,N-dimethylformamide [tertiary carboxylic acid amide] ([M+H]+)#Aminoacetone (see KEGG…	C3H7NO#C3H7NO#C3H7NO#C3H7NO#C3H7NO#C3H7NO#C3H7NO	1.02511e+06
7854	C01888#C01995#C03134#C05665#HMDB01106#HMDB01888#HMDB02134	Aminoacetone;1-Amino-2-propanone ([M+H]+)#Acetone oxime;Acetoxime ([M+H]+)#N,N-Dimethylformamide;N,N-Dimethylmethanamide;DMF ([M+H]+)#3-Aminopropanal;beta-Aminopropion aldehyde ([M+H]+)#3-Aminopropionaldehyde (see KEGG C02229; C05665); 3-aminopropanal [aldehyde] ([M+H]+)#N,N-Dimethylformamide (see KEGG C03134); N,N-dimethylformamide [tertiary carboxylic acid amide] ([M+H]+)#Aminoacetone (see KEGG…	C3H7NO#C3H7NO#C3H7NO#C3H7NO#C3H7NO#C3H7NO#C3H7NO	700043
7855	C01888#C01995#C03134#C05665#HMDB01106#HMDB01888#HMDB02134	Aminoacetone;1-Amino-2-propanone ([M+H]+)#Acetone oxime;Acetoxime ([M+H]+)#N,N-Dimethylformamide;N,N-Dimethylmethanamide;DMF ([M+H]+)#3-Aminopropanal;beta-Aminopropion aldehyde ([M+H]+)#3-Aminopropionaldehyde (see KEGG C02229; C05665); 3-aminopropanal [aldehyde] ([M+H]+)#N,N-Dimethylformamide (see KEGG C03134); N,N-dimethylformamide [tertiary carboxylic acid amide] ([M+H]+)#Aminoacetone (see KEGG…	C3H7NO#C3H7NO#C3H7NO#C3H7NO#C3H7NO#C3H7NO#C3H7NO	1.66121e+06
7873	C00037#C00045#C00151#C00405#C01837#C05167#C06808#HMDB00123	Glycine;Aminoacetic acid;Gly ([M+H]+)#R replaced by H in Amino acid;Amino acids ([M+H]+)#R replaced by H in L-Amino acid;L-2-Amino acid ([M+H]+)#R replaced by H in D-Amino acid ([M+H]+)#Nitroethane ([M+H]+)#R replaced by H in alpha-Amino acid ([M+H]+)#Acetohydroxamic acid ([M+H]+)#Glycine (see KEGG C00037); 2-aminoacetic acid [primary amine] ([M+H]+)	C2H5NO2#C2H4NO2R#C2H4NO2R#C2H4NO2R#C2H5NO2#C2H4NO2R#C2H5NO2#C2H5NO2	89123.5
8003	C11249	Cyclohexane ([M+H]+)	C6H12	5.84628e+07
8004	C11249	Cyclohexane ([M+H]+)	C6H12	3.04795e+07
8076	C02218#C06695#HMDB03609	2-Aminoacrylate;Dehydroalanine ([M+H]+)#2-Oxazolidinone ([M+H]+)#2-Aminoacrylic acid (see KEGG C02218); 2-aminoprop-2-enoic acid [enamine] ([M+H]+)	C3H5NO2#C3H5NO2#C3H5NO2	852062
8334	C02718#C06682#C08057#LMPK14000007	N-Formiminoglycine;Formiminoglycine;N-Formimidoylglycine ([M+H]+)#DL-Cycloserine ([M+H]+)#Cycloserine;D-Cycloserine ([M+H]+)#Cycloserine (see KEGG C08057) [Non-ribosomal peptide/polyketide hybrids [PK14]] ([M+H]+)	C3H6N2O2#C3H6N2O2#C3H6N2O2#C3H6N2O2	706112
8335	C02718#C06682#C08057#LMPK14000007	N-Formiminoglycine;Formiminoglycine;N-Formimidoylglycine ([M+H]+)#DL-Cycloserine ([M+H]+)#Cycloserine;D-Cycloserine ([M+H]+)#Cycloserine (see KEGG C08057) [Non-ribosomal peptide/polyketide hybrids [PK14]] ([M+H]+)	C3H6N2O2#C3H6N2O2#C3H6N2O2#C3H6N2O2	459994
8391	C00065#C00716#C00740#HMDB00187#HMDB03406#LMFA01100045	L-Serine;L-2-Amino-3-hydroxypropionic acid;L-3-Hydroxy-alanine;Serine ([M+H]+)#DL-Serine;2-Amino-3-hydroxypropionic acid;3-Hydroxyalanine;Serine ([M+H]+)#D-Serine ([M+H]+)#L-Serine (see KEGG C00065); 2-amino-3-hydroxy-propanoic acid [primary alcohol] ([M+H]+)#D-Serine (see KEGG C00740); (2R)-2-amino-3-hydroxy-propanoic acid [primary alcohol] ([M+H]+)#2-Amino-3-hydroxypropanoic acid [Amino fatty a…	C3H7NO3#C3H7NO3#C3H7NO3#C3H7NO3#C3H7NO3#C3H7NO3	63664.5
8427	C00193#C00261#HMDB06115	Aromatic aldehyde ([M+H]+)#Benzaldehyde;Benzoic aldehyde ([M+H]+)#Benzaldehyde (see KEGG C00261); benzaldehyde [aldehyde] ([M+H]+)	C7H6O#C7H6O#C7H6O	1.66006e+07
8513	C02560#C05130#HMDB03905	N-Acetylimidazole ([M+H]+)#Imidazole-4-acetaldehyde;Imidazole acetaldehyde ([M+H]+)#Imidazole-4-acetaldehyde (see KEGG C05130); 2-(3H-imidazol-4-yl)acetaldehyde [aldehyde] ([M+H]+)	C5H6N2O#C5H6N2O#C5H6N2O	1.62409e+07
8518	C02560#C05130#HMDB03905	N-Acetylimidazole ([M+H]+)#Imidazole-4-acetaldehyde;Imidazole acetaldehyde ([M+H]+)#Imidazole-4-acetaldehyde (see KEGG C05130); 2-(3H-imidazol-4-yl)acetaldehyde [aldehyde] ([M+H]+)	C5H6N2O#C5H6N2O#C5H6N2O	318428
8562	C00106#HMDB00300	Uracil ([M+H]+)#Uracil (see KEGG C00106); 2,4(1H,3H)-Pyrimidinedione [oxo(het)arene] ([M+H]+)	C4H4N2O2#C4H4N2O2	137070
8613	C06593	epsilon-Caprolactam ([M+H]+)	C6H11NO	905468
8614	C06593	epsilon-Caprolactam ([M+H]+)	C6H11NO	1.0381e+06
8699	C00141#C02233#C03273#C06255#HMDB00019#HMDB00310#HMDB00720#HMDB01865#HMDB03771#HMDB12233#LMFA01020274#LMFA01060004#LMFA01060005#LMFA01060006#LMFA01060161#LMFA01060192	3-Methyl-2-oxobutanoic acid;3-Methyl-2-oxobutyric acid;3-Methyl-2-oxobutanoate;2-Oxo-3-methylbutanoate;2-Oxoisovalerate;2-Oxoisopentanoate;alpha-Ketovaline;2-Ketovaline;2-Keto-3-methylbutyric acid ([M+H]+)#3-Oxopentanoic acid;3-Oxopentanoate ([M+H]+)#5-Oxopentanoate;Glutarate semialdehyde ([M+H]+)#2-Oxopentanoic acid;2-Oxovalerate;2-Oxopentanoate;alpha-Ketovaleric acid ([M+H]+)#Alpha-ketoisovaler…	C5H8O3#C5H8O3#C5H8O3#C5H8O3#C5H8O3#C5H8O3#C5H8O3#C5H8O3#C5H8O3#C5H8O3#C5H8O3#C5H8O3#C5H8O3#C5H8O3#C5H8O3#C5H8O3	97916.6
8804	C03392#C05705	Dimethylsulfonioacetate ([M+H]+)#Selenocysteine seleninic acid;Selenocysteine seleninate;3-Seleninoalanine ([M+H]+)	C4H9O2S#C3H7NO4Se	434888
8805	C03392#C05705	Dimethylsulfonioacetate ([M+H]+)#Selenocysteine seleninic acid;Selenocysteine seleninate;3-Seleninoalanine ([M+H]+)	C4H9O2S#C3H7NO4Se	339276
8806	C03392#C05705	Dimethylsulfonioacetate ([M+H]+)#Selenocysteine seleninic acid;Selenocysteine seleninate;3-Seleninoalanine ([M+H]+)	C4H9O2S#C3H7NO4Se	96067
8807	C03392#C05705	Dimethylsulfonioacetate ([M+H]+)#Selenocysteine seleninic acid;Selenocysteine seleninate;3-Seleninoalanine ([M+H]+)	C4H9O2S#C3H7NO4Se	77401.5
8873	C00153#C01950#C02421#HMDB01406	Nicotinamide;Nicotinic acid amide;Niacinamide;Vitamin PP ([M+H]+)#Picolinamide ([M+H]+)#Isonicotineamide ([M+H]+)#Niacinamide (see KEGG C00153); pyridine-3-carboxamide [primary carboxylic acid amide] ([M+H]+)	C6H6N2O#C6H6N2O#C6H6N2O#C6H6N2O	433143
8908	C00245#HMDB00251	Taurine;2-Aminoethanesulfonic acid;Aminoethylsulfonic acid ([M+H]+)#Taurine (see KEGG C00245); 2-amino-Ethanesulfonic acid [primary amine] ([M+H]+)	C2H7NO3S#C2H7NO3S	628822
8921	C00178#C02835#HMDB00262#HMDB02024	Thymine;5-Methyluracil ([M+H]+)#Imidazole-4-acetate;Imidazoleacetic acid;4-Imidazoleacetate ([M+H]+)#Thymine (see KEGG C00178); 5-methyl-2,4(1H,3H)-pyrimidinedione [oxo(het)arene] ([M+H]+)#Imidazoleacetic acid (see KEGG C02835); 2-(3H-imidazol-4-yl)acetic acid [carboxylic acid] ([M+H]+)	C5H6N2O2#C5H6N2O2#C5H6N2O2#C5H6N2O2	83309
8973	C01125#C06719#C06761#C11354#LMFA01050273#LMFA01060174	Dihydro-4,4-dimethyl-2,3-Furandione;2-Dehydropantoyl lactone;2-Dehydropantolactone ([M+H]+)#Dihydrophloroglucinol ([M+H]+)#(4E)-2-Oxohexenoic acid;2-Oxohex-trans-4-enoate ([M+H]+)#2-Hydroxy-cis-hex-2,4-dienoate ([M+H]+)#6-hydroxy-2-hexynoic acid [Hydroxy fatty acids [FA0105]] ([M+H]+)#2-Oxo-4E-hexenoic acid (see KEGG C06761) [Oxo fatty acids [FA0106]] ([M+H]+)	C6H8O3#C6H8O3#C6H8O3#C6H8O3#C6H8O3#C6H8O3	1.14187e+06
8974	C01125#C06719#C06761#C11354#LMFA01050273#LMFA01060174	Dihydro-4,4-dimethyl-2,3-Furandione;2-Dehydropantoyl lactone;2-Dehydropantolactone ([M+H]+)#Dihydrophloroglucinol ([M+H]+)#(4E)-2-Oxohexenoic acid;2-Oxohex-trans-4-enoate ([M+H]+)#2-Hydroxy-cis-hex-2,4-dienoate ([M+H]+)#6-hydroxy-2-hexynoic acid [Hydroxy fatty acids [FA0105]] ([M+H]+)#2-Oxo-4E-hexenoic acid (see KEGG C06761) [Oxo fatty acids [FA0106]] ([M+H]+)	C6H8O3#C6H8O3#C6H8O3#C6H8O3#C6H8O3#C6H8O3	525678
8975	C01125#C06719#C06761#C11354#LMFA01050273#LMFA01060174	Dihydro-4,4-dimethyl-2,3-Furandione;2-Dehydropantoyl lactone;2-Dehydropantolactone ([M+H]+)#Dihydrophloroglucinol ([M+H]+)#(4E)-2-Oxohexenoic acid;2-Oxohex-trans-4-enoate ([M+H]+)#2-Hydroxy-cis-hex-2,4-dienoate ([M+H]+)#6-hydroxy-2-hexynoic acid [Hydroxy fatty acids [FA0105]] ([M+H]+)#2-Oxo-4E-hexenoic acid (see KEGG C06761) [Oxo fatty acids [FA0106]] ([M+H]+)	C6H8O3#C6H8O3#C6H8O3#C6H8O3#C6H8O3#C6H8O3	8.0764e+06
8977	C00906#C05715#C05717#HMDB00079#LMFA01100037#LMFA01100038#C00829#C13392	5,6-Dihydrothymine;Dihydrothymine;5,6-Dihydro-5-methyluracil ([M+H]+)#gamma-Amino-gamma-cyanobutanoate;4-Amino-4-cyanobutanoic acid ([M+H]+)#alpha-Amino-gamma-cyanobutanoate;2-Amino-4-cyanobutanoic acid ([M+H]+)#Dihydrothymine (see KEGG C00906); 5-methyl-1,3-diazinane-2,4-dione [carboxylic acid imide, N-unsubstituted] ([M+H]+)#4-amino-4-cyano-butanoic acid (see KEGG C05715) [Amino fatty acids [FA…	C5H8N2O2#C5H8N2O2#C5H8N2O2#C5H8N2O2#C5H8N2O2#C5H8N2O2#C10H8#C10H8	761206
8983	C00906#C05715#C05717#HMDB00079#LMFA01100037#LMFA01100038#C00829#C13392	5,6-Dihydrothymine;Dihydrothymine;5,6-Dihydro-5-methyluracil ([M+H]+)#gamma-Amino-gamma-cyanobutanoate;4-Amino-4-cyanobutanoic acid ([M+H]+)#alpha-Amino-gamma-cyanobutanoate;2-Amino-4-cyanobutanoic acid ([M+H]+)#Dihydrothymine (see KEGG C00906); 5-methyl-1,3-diazinane-2,4-dione [carboxylic acid imide, N-unsubstituted] ([M+H]+)#4-amino-4-cyano-butanoic acid (see KEGG C05715) [Amino fatty acids [FA…	C5H8N2O2#C5H8N2O2#C5H8N2O2#C5H8N2O2#C5H8N2O2#C5H8N2O2#C10H8#C10H8	62362.9
8987	C02837#C05328	L-Lysine 1,6-lactam;L-2-Amino-hexano-6-lactam;L-alpha-Aminocaprolactam ([M+H]+)#D-2-Amino-hexano-6-lactam ([M+H]+)	C6H12N2O#C6H12N2O	62888.3
8995	C01877#C01879#C02237#C04281#C04282#HMDB00267#HMDB00805#HMDB01369#HMDB01843#HMDB02234	4-Oxoproline;4-Oxo-L-proline ([M+H]+)#5-Oxoproline;Pyroglutamic acid;5-Pyrrolidone-2-carboxylic acid;Pyroglutamate;5-Oxo-L-proline;L-Pyroglutamic acid;L-5-Pyrrolidone-2-carboxylic acid ([M+H]+)#5-Oxo-D-proline;D-Pyroglutamic acid;D-5-Pyrrolidone-2-carboxylic acid ([M+H]+)#L-1-Pyrroline-3-hydroxy-5-carboxylate;3-Hydroxy-L-1-pyrroline-5-carboxylate;(3R,5S)-1-Pyrroline-3-hydroxy-5-carboxylate ([M+H]…	C5H7NO3#C5H7NO3#C5H7NO3#C5H7NO3#C5H7NO3#C5H7NO3#C5H7NO3#C5H7NO3#C5H7NO3#C5H7NO3	777821
8996	C01877#C01879#C02237#C04281#C04282#HMDB00267#HMDB00805#HMDB01369#HMDB01843#HMDB02234	4-Oxoproline;4-Oxo-L-proline ([M+H]+)#5-Oxoproline;Pyroglutamic acid;5-Pyrrolidone-2-carboxylic acid;Pyroglutamate;5-Oxo-L-proline;L-Pyroglutamic acid;L-5-Pyrrolidone-2-carboxylic acid ([M+H]+)#5-Oxo-D-proline;D-Pyroglutamic acid;D-5-Pyrrolidone-2-carboxylic acid ([M+H]+)#L-1-Pyrroline-3-hydroxy-5-carboxylate;3-Hydroxy-L-1-pyrroline-5-carboxylate;(3R,5S)-1-Pyrroline-3-hydroxy-5-carboxylate ([M+H]…	C5H7NO3#C5H7NO3#C5H7NO3#C5H7NO3#C5H7NO3#C5H7NO3#C5H7NO3#C5H7NO3#C5H7NO3#C5H7NO3	775021
8997	C01877#C01879#C02237#C04281#C04282#HMDB00267#HMDB00805#HMDB01369#HMDB01843#HMDB02234	4-Oxoproline;4-Oxo-L-proline ([M+H]+)#5-Oxoproline;Pyroglutamic acid;5-Pyrrolidone-2-carboxylic acid;Pyroglutamate;5-Oxo-L-proline;L-Pyroglutamic acid;L-5-Pyrrolidone-2-carboxylic acid ([M+H]+)#5-Oxo-D-proline;D-Pyroglutamic acid;D-5-Pyrrolidone-2-carboxylic acid ([M+H]+)#L-1-Pyrroline-3-hydroxy-5-carboxylate;3-Hydroxy-L-1-pyrroline-5-carboxylate;(3R,5S)-1-Pyrroline-3-hydroxy-5-carboxylate ([M+H]…	C5H7NO3#C5H7NO3#C5H7NO3#C5H7NO3#C5H7NO3#C5H7NO3#C5H7NO3#C5H7NO3#C5H7NO3#C5H7NO3	1.16049e+06
8999	C01877#C01879#C02237#C04281#C04282#HMDB00267#HMDB00805#HMDB01369#HMDB01843#HMDB02234	4-Oxoproline;4-Oxo-L-proline ([M+H]+)#5-Oxoproline;Pyroglutamic acid;5-Pyrrolidone-2-carboxylic acid;Pyroglutamate;5-Oxo-L-proline;L-Pyroglutamic acid;L-5-Pyrrolidone-2-carboxylic acid ([M+H]+)#5-Oxo-D-proline;D-Pyroglutamic acid;D-5-Pyrrolidone-2-carboxylic acid ([M+H]+)#L-1-Pyrroline-3-hydroxy-5-carboxylate;3-Hydroxy-L-1-pyrroline-5-carboxylate;(3R,5S)-1-Pyrroline-3-hydroxy-5-carboxylate ([M+H]…	C5H7NO3#C5H7NO3#C5H7NO3#C5H7NO3#C5H7NO3#C5H7NO3#C5H7NO3#C5H7NO3#C5H7NO3#C5H7NO3	253855
9000	C01877#C01879#C02237#C04281#C04282#HMDB00267#HMDB00805#HMDB01369#HMDB01843#HMDB02234	4-Oxoproline;4-Oxo-L-proline ([M+H]+)#5-Oxoproline;Pyroglutamic acid;5-Pyrrolidone-2-carboxylic acid;Pyroglutamate;5-Oxo-L-proline;L-Pyroglutamic acid;L-5-Pyrrolidone-2-carboxylic acid ([M+H]+)#5-Oxo-D-proline;D-Pyroglutamic acid;D-5-Pyrrolidone-2-carboxylic acid ([M+H]+)#L-1-Pyrroline-3-hydroxy-5-carboxylate;3-Hydroxy-L-1-pyrroline-5-carboxylate;(3R,5S)-1-Pyrroline-3-hydroxy-5-carboxylate ([M+H]…	C5H7NO3#C5H7NO3#C5H7NO3#C5H7NO3#C5H7NO3#C5H7NO3#C5H7NO3#C5H7NO3#C5H7NO3#C5H7NO3	401045
9001	C01877#C01879#C02237#C04281#C04282#HMDB00267#HMDB00805#HMDB01369#HMDB01843#HMDB02234	4-Oxoproline;4-Oxo-L-proline ([M+H]+)#5-Oxoproline;Pyroglutamic acid;5-Pyrrolidone-2-carboxylic acid;Pyroglutamate;5-Oxo-L-proline;L-Pyroglutamic acid;L-5-Pyrrolidone-2-carboxylic acid ([M+H]+)#5-Oxo-D-proline;D-Pyroglutamic acid;D-5-Pyrrolidone-2-carboxylic acid ([M+H]+)#L-1-Pyrroline-3-hydroxy-5-carboxylate;3-Hydroxy-L-1-pyrroline-5-carboxylate;(3R,5S)-1-Pyrroline-3-hydroxy-5-carboxylate ([M+H]…	C5H7NO3#C5H7NO3#C5H7NO3#C5H7NO3#C5H7NO3#C5H7NO3#C5H7NO3#C5H7NO3#C5H7NO3#C5H7NO3	49060.5
9013	C00408#C03969#C05936#C07500#C13696#HMDB00070#HMDB00716#HMDB04226#HMDB05960	L-Pipecolate;Pipecolinic acid;Pipecolic acid;2-Piperidinecarboxylic acid ([M+H]+)#1-Aminocyclopentanecarboxylate;1-Aminocyclopentanecarboxylic acid ([M+H]+)#N4-Acetylaminobutanal ([M+H]+)#Vigabatrin ([M+H]+)#(+)-TACP;(+)-trans-(1S,3S)-3-Aminocyclopentane-1-carboxylic acid ([M+H]+)#Pipecolic acid (see KEGG C00408); Piperidine-2-carboxylic acid [secondary amine] ([M+H]+)#L-Pipecolic acid (see KEGG …	C6H11NO2#C6H11NO2#C6H11NO2#C6H11NO2#C6H11NO2#C6H11NO2#C6H11NO2#C6H11NO2#C6H11NO2	2.13818e+07
9025	C01740	Octylamine;N-Octylamine;Monoctylamine ([M+H]+)	C8H19N	282648
9032	C16483#C16484#C05748	4-Fluorocyclohexadiene-cis,cis-1,2-diol ([M+H]+)#1-Fluorocyclohexadiene-cis,cis-1,2-diol ([M+H]+)#R replaced by H in trans-Hex-2-enoyl-[acp];trans-Hex-2-enoyl-[acyl-carrier protein];(2E)-Hexenoyl-[acp] ([M+H]+)	C6H7FO2#C6H7FO2#C6H9OSR	1.09039e+06
9036	C01483#C04341#C10140	Casein K ([M+H]+)#R replaced by H in Ribosomal-protein N-acetyl-L-alanine ([M+H]+)#Cucurbitine ([M+H]+)	C5H10N2O2#C5H9N2O2R#C5H10N2O2	1.30318e+07
9037	C01483#C04341#C10140	Casein K ([M+H]+)#R replaced by H in Ribosomal-protein N-acetyl-L-alanine ([M+H]+)#Cucurbitine ([M+H]+)	C5H10N2O2#C5H9N2O2R#C5H10N2O2	324008
9038	C01483#C04341#C10140	Casein K ([M+H]+)#R replaced by H in Ribosomal-protein N-acetyl-L-alanine ([M+H]+)#Cucurbitine ([M+H]+)	C5H10N2O2#C5H9N2O2R#C5H10N2O2	103724
9046	C02714#HMDB02064	N-Acetylputrescine ([M+H]+)#N-Acetylputrescine (see KEGG C02714); N-(4-aminobutyl)acetamide [primary amine] ([M+H]+)	C6H14N2O#C6H14N2O	104695
9061	C00123#C00407#C01570#C01933#C02378#C02486#C06418#C08263#C16434#C16439#C16647#HMDB00172#HMDB00557#HMDB00687#HMDB01645#HMDB01901#HMDB03640#LMFA01100035#LMFA01100042#LMFA01100047#LMFA01100048	L-Leucine;2-Amino-4-methylvaleric acid;(2S)-alpha-2-Amino-4-methylvaleric acid;(2S)-alpha-Leucine ([M+H]+)#L-Isoleucine;2-Amino-3-methylvaleric acid ([M+H]+)#D-Leucine;D-2-Amino-4-methylvaleric acid ([M+H]+)#L-Norleucine;L-Aminohexanoic acid;L-Aminohexanoate;L-2-Aminohexanoic acid;L-2-Aminohexanoate;(S)-2-Aminohexanoic acid ([M+H]+)#6-Aminohexanoate;6-Aminohexanoic acid;Epsilcapramine;6-Aminocapr…	C6H13NO2#C6H13NO2#C6H13NO2#C6H13NO2#C6H13NO2#C6H13NO2#C6H13NO2#C6H13NO2#C6H13NO2#C6H13NO2#C6H13NO2#C6H13NO2#C6H13NO2#C6H13NO2#C6H13NO2#C6H13NO2#C6H13NO2#C6H13NO2#C6H13NO2#C6H13NO2#C6H13NO2	2.98441e+07
9138	C01620#HMDB00613#HMDB00943#C00262#HMDB00157	Threonate;L-Threonate ([M+H]+)#Erythronic acid; 2,3,4-trihydroxybutanoic acid [primary alcohol] ([M+H]+)#Threonic acid (see KEGG C01620); (2S,3R)-2,3,4-trihydroxybutanoic acid [primary alcohol] ([M+H]+)#Hypoxanthine;Purine-6-ol ([M+H]+)#Hypoxanthine (see KEGG C00262); 3,7-dihydropurin-6-one [phenol or hydroxyhetarene] ([M+H]+)	C4H8O5#C4H8O5#C4H8O5#C5H4N4O#C5H4N4O	122538
9139	C01620#HMDB00613#HMDB00943#C00262#HMDB00157	Threonate;L-Threonate ([M+H]+)#Erythronic acid; 2,3,4-trihydroxybutanoic acid [primary alcohol] ([M+H]+)#Threonic acid (see KEGG C01620); (2S,3R)-2,3,4-trihydroxybutanoic acid [primary alcohol] ([M+H]+)#Hypoxanthine;Purine-6-ol ([M+H]+)#Hypoxanthine (see KEGG C00262); 3,7-dihydropurin-6-one [phenol or hydroxyhetarene] ([M+H]+)	C4H8O5#C4H8O5#C4H8O5#C5H4N4O#C5H4N4O	148398
9140	C01620#HMDB00613#HMDB00943#C00262#HMDB00157	Threonate;L-Threonate ([M+H]+)#Erythronic acid; 2,3,4-trihydroxybutanoic acid [primary alcohol] ([M+H]+)#Threonic acid (see KEGG C01620); (2S,3R)-2,3,4-trihydroxybutanoic acid [primary alcohol] ([M+H]+)#Hypoxanthine;Purine-6-ol ([M+H]+)#Hypoxanthine (see KEGG C00262); 3,7-dihydropurin-6-one [phenol or hydroxyhetarene] ([M+H]+)	C4H8O5#C4H8O5#C4H8O5#C5H4N4O#C5H4N4O	2.97873e+07
9162	C00108#C00568#C01004#C14394#HMDB00875#HMDB01123#HMDB01392#HMDB01538#HMDB01891#C15533	Anthranilate;Anthranilic acid;o-Aminobenzoic acid;Vitamin L1;2-Aminobenzoate ([M+H]+)#4-Aminobenzoate;ABEE;4-Aminobenzoic acid;p-Aminobenzoate ([M+H]+)#N-Methylnicotinate;Trigonelline;Trigenelline;1-Methylpyridinio-3-carboxylate;Betaine nicotinate;Caffearin;Gynesine ([M+H]+)#4-Nitrotoluene;1-Methyl-4-nitrobenzene ([M+H]+)#Trigonelline (see KEGG C01004); 1-methylpyridine-5-carboxylate [cation] ([M…	C7H7NO2#C7H7NO2#C7H7NO2#C7H7NO2#C7H7NO2#C7H7NO2#C7H7NO2#C7H7NO2#C7H7NO2#C4H8FNO3	7.77957e+06
9163	C00108#C00568#C01004#C14394#HMDB00875#HMDB01123#HMDB01392#HMDB01538#HMDB01891#C15533	Anthranilate;Anthranilic acid;o-Aminobenzoic acid;Vitamin L1;2-Aminobenzoate ([M+H]+)#4-Aminobenzoate;ABEE;4-Aminobenzoic acid;p-Aminobenzoate ([M+H]+)#N-Methylnicotinate;Trigonelline;Trigenelline;1-Methylpyridinio-3-carboxylate;Betaine nicotinate;Caffearin;Gynesine ([M+H]+)#4-Nitrotoluene;1-Methyl-4-nitrobenzene ([M+H]+)#Trigonelline (see KEGG C01004); 1-methylpyridine-5-carboxylate [cation] ([M…	C7H7NO2#C7H7NO2#C7H7NO2#C7H7NO2#C7H7NO2#C7H7NO2#C7H7NO2#C7H7NO2#C7H7NO2#C4H8FNO3	5.67622e+06
9164	C00108#C00568#C01004#C14394#HMDB00875#HMDB01123#HMDB01392#HMDB01538#HMDB01891#C15533	Anthranilate;Anthranilic acid;o-Aminobenzoic acid;Vitamin L1;2-Aminobenzoate ([M+H]+)#4-Aminobenzoate;ABEE;4-Aminobenzoic acid;p-Aminobenzoate ([M+H]+)#N-Methylnicotinate;Trigonelline;Trigenelline;1-Methylpyridinio-3-carboxylate;Betaine nicotinate;Caffearin;Gynesine ([M+H]+)#4-Nitrotoluene;1-Methyl-4-nitrobenzene ([M+H]+)#Trigonelline (see KEGG C01004); 1-methylpyridine-5-carboxylate [cation] ([M…	C7H7NO2#C7H7NO2#C7H7NO2#C7H7NO2#C7H7NO2#C7H7NO2#C7H7NO2#C7H7NO2#C7H7NO2#C4H8FNO3	4.00371e+06
9178	C00785#C02126#HMDB00301#HMDB02730	Urocanate;Urocanic acid ([M+H]+)#4-Nitroaniline;p-Nitroaniline;4-Nitrobenzeneamine ([M+H]+)#Urocanic acid (see KEGG C00785); 3-(3H-imidazol-4-yl)prop-2-enoic acid [carboxylic acid] ([M+H]+)#Nicotinamide N-oxide; 1-oxidopyridin-1-ium-3-carboxamide [N-oxide] ([M+H]+)	C6H6N2O2#C6H6N2O2#C6H6N2O2#C6H6N2O2	4.27353e+06
9179	C00785#C02126#HMDB00301#HMDB02730	Urocanate;Urocanic acid ([M+H]+)#4-Nitroaniline;p-Nitroaniline;4-Nitrobenzeneamine ([M+H]+)#Urocanic acid (see KEGG C00785); 3-(3H-imidazol-4-yl)prop-2-enoic acid [carboxylic acid] ([M+H]+)#Nicotinamide N-oxide; 1-oxidopyridin-1-ium-3-carboxamide [N-oxide] ([M+H]+)	C6H6N2O2#C6H6N2O2#C6H6N2O2#C6H6N2O2	744588
9181	C00785#C02126#HMDB00301#HMDB02730	Urocanate;Urocanic acid ([M+H]+)#4-Nitroaniline;p-Nitroaniline;4-Nitrobenzeneamine ([M+H]+)#Urocanic acid (see KEGG C00785); 3-(3H-imidazol-4-yl)prop-2-enoic acid [carboxylic acid] ([M+H]+)#Nicotinamide N-oxide; 1-oxidopyridin-1-ium-3-carboxamide [N-oxide] ([M+H]+)	C6H6N2O2#C6H6N2O2#C6H6N2O2#C6H6N2O2	447567
9183	C00785#C02126#HMDB00301#HMDB02730	Urocanate;Urocanic acid ([M+H]+)#4-Nitroaniline;p-Nitroaniline;4-Nitrobenzeneamine ([M+H]+)#Urocanic acid (see KEGG C00785); 3-(3H-imidazol-4-yl)prop-2-enoic acid [carboxylic acid] ([M+H]+)#Nicotinamide N-oxide; 1-oxidopyridin-1-ium-3-carboxamide [N-oxide] ([M+H]+)	C6H6N2O2#C6H6N2O2#C6H6N2O2#C6H6N2O2	925215
9216	C03338#C10792#C14110#C16401	2,3,5-Trihydroxytoluene ([M+H]+)#Gentisyl alcohol;2,5-Dihydroxybenzyl alcohol ([M+H]+)#4-Hydroxymethylcatechol ([M+H]+)#2,4,6-Trihydroxytoluene;2-Methylphloroglucinol ([M+H]+)	C7H8O3#C7H8O3#C7H8O3#C7H8O3	525451
9314	C02796#C06324#C06338#C06343#C06415#C08493	3-Methyleneoxindole ([M+H]+)#1(2H)-Isoquinolinone;Isoquinolin-1(2H)-one ([M+H]+)#Quinolin-2-ol;2-Quinolone;2-Hydroxyquinoline;2-Quinolinol ([M+H]+)#Quinolin-4-ol ([M+H]+)#2(1H)-Quinolinone;Quinolin-2(1H)-one ([M+H]+)#Indole-3-carboxaldehyde;Indole-3-carbaldehyde ([M+H]+)	C9H7NO#C9H7NO#C9H7NO#C9H7NO#C9H7NO#C9H7NO	662916
9356	C00025#C00217#C00302#C00979#C03618#C03790#C05574#C05938#C05941#C12269#HMDB00148#HMDB02393#HMDB02931#HMDB03011#HMDB03339#HMDB06556	L-Glutamate;L-Glutamic acid;L-Glutaminic acid;Glutamate ([M+H]+)#D-Glutamate;D-Glutamic acid;D-Glutaminic acid;D-2-Aminoglutaric acid ([M+H]+)#DL-Glutamate;DL-Glutaminic acid;2-Aminoglutaric acid;Glutamate ([M+H]+)#O-Acetyl-L-serine;O3-Acetyl-L-serine ([M+H]+)#L-threo-3-Methylaspartate ([M+H]+)#N-(Carboxymethyl)-D-alanine;Strombine ([M+H]+)#Isoglutamate;Isoglutamic acid;3-Aminopentanedioic acid (…	C5H9NO4#C5H9NO4#C5H9NO4#C5H9NO4#C5H9NO4#C5H9NO4#C5H9NO4#C5H9NO4#C5H9NO4#C5H9NO4#C5H9NO4#C5H9NO4#C5H9NO4#C5H9NO4#C5H9NO4#C5H9NO4	807165
9429	C00242#HMDB00132#HMDB00403#HMDB00542	Guanine;2-Amino-6-hydroxypurine ([M+H]+)#Guanine (see KEGG C00242); 2-amino-3,7-dihydropurin-6-one [primary amine] ([M+H]+)#2-Hydroxyadenine; 6-amino-1,7-dihydropurin-2-one [phenol or hydroxyhetarene] ([M+H]+)#8-Hydroxyadenine; 6-amino-1,7-dihydro-Purin-8-one [phenol or hydroxyhetarene] ([M+H]+)	C5H5N5O#C5H5N5O#C5H5N5O#C5H5N5O	305056
9502	C00135#C00768#C01162#C06419#HMDB00177	L-Histidine;(S)-alpha-Amino-1H-imidazole-4-propionic acid ([M+H]+)#Histidine;DL-Histidine;alpha-Amino-1H-imidazole-4-propionic acid ([M+H]+)#3-(Pyrazol-1-yl)-L-alanine;beta-Pyrazol-1-ylalanine ([M+H]+)#D-Histidine;(R)-alpha-Amino-1H-imidazole-4-propionic acid ([M+H]+)#L-Histidine (see KEGG C00135); 2-amino-3-(3H-imidazol-4-yl)propanoic acid [primary amine] ([M+H]+)	C6H9N3O2#C6H9N3O2#C6H9N3O2#C6H9N3O2#C6H9N3O2	1.17278e+07
9557	C07411#C17361#C17724#HMDB00459#HMDB00959	Paramethadione ([M+H]+)#2-Hydroxyethylclavam;Hydroxyethylclavam ([M+H]+)#Ethadione ([M+H]+)#3-Methylcrotonylglycine; 2-(3-methylbut-2-enoylamino)acetic acid [carboxylic acid] ([M+H]+)#Tiglylglycine; 2-[[(E)-2-methylbut-2-enoyl]amino]acetic acid [carboxylic acid] ([M+H]+)	C7H11NO3#C7H11NO3#C7H11NO3#C7H11NO3#C7H11NO3	314758
9576	C01109#C16432#C02909#C14089	4-Methylene-L-glutamine ([M+H]+)#5-Hydroxyectoine ([M+H]+)#(2-Naphthyl)methanol;2-Naphthalenemethanol;2-Hydroxymethylnaphthalene ([M+H]+)#1-Hydroxymethylnaphthalene;1-Naphthalenemethanol ([M+H]+)	C6H10N2O3#C6H10N2O3#C11H10O#C11H10O	101616
9608	C11196#C08464#C00478#C01088#C01989#C02360#C02488#C02991#C03652#C03761#C03827#C03979#C06158#C06159#C06474#C06478#C06485#C11592#C16390#C16581#C17209#HMDB00321#HMDB00345#HMDB00355#HMDB00368#HMDB00640#LMFA01170049#LMFA01170050#LMFA01170088#LMFA01170091	Methomyl ([M+H]+)#Tridec-1-ene-3,5,7,9,11-pentayne;1-Tridecene-3,5,7,9,11-pentayne ([M+H]+)#Lichenin;Lichenan ([M+H]+)#(R)-3,3-Dimethylmalate ([M+H]+)#3-Ethylmalate ([M+H]+)#2-Hydroxyadipate ([M+H]+)#(R)-2-Ethylmalate ([M+H]+)#L-Rhamnono-1,4-lactone;L-Rhamno-1,4-lactone ([M+H]+)#(2R,3S)-2,3-Dimethylmalate ([M+H]+)#3-Hydroxy-3-methylglutarate;3-Hydorxy-3-methylglutaric acid;beta-Hydroxy-beta-methy…	C5H10N2O2S#C13H6#C6H10O5#C6H10O5#C6H10O5#C6H10O5#C6H10O5#C6H10O5#C6H10O5#C6H10O5#C6H10O5#C6H10O5#C6H10O5#C6H10O5#C6H10O5#C6H10O5#C6H10O5#C6H10O5#C6H10O5#C6H10O5#C6H10O5#C6H10O5#C6H10O5#C6H10O5#C6H10O5#C6H10O5#C6H10O5#C6H10O5#C6H10O5#C6H10O5	628110
9630	C00166#C00811#C01772#C02763#C05838#C06738#C07114#C10945#C12621#HMDB00205#HMDB01713#HMDB02035#HMDB02641#HMDB12225#LMFA01030721#LMFA01030722	Phenylpyruvate;Phenylpyruvic acid;alpha-Ketohydrocinnamic acid;keto-Phenylpyruvate;3-Phenyl-2-oxopropanoate ([M+H]+)#4-Coumarate;p-Coumaric acid;trans-4-Hydroxycinnamate;trans-p-Hydroxycinnamate;4-Hydroxycinnamic acid;4-Hydroxycinnamate ([M+H]+)#trans-2-Hydroxycinnamate;trans-2-Hydroxycinnamic acid;2-Hydroxycinnamate;2-Coumaric acid;o-Coumaric acid;2-Coumarate ([M+H]+)#enol-Phenylpyruvate;enol-Ph…	C9H8O3#C9H8O3#C9H8O3#C9H8O3#C9H8O3#C9H8O3#C9H8O3#C9H8O3#C9H8O3#C9H8O3#C9H8O3#C9H8O3#C9H8O3#C9H8O3#C9H8O3#C9H8O3	1.01915e+06
9631	C00166#C00811#C01772#C02763#C05838#C06738#C07114#C10945#C12621#HMDB00205#HMDB01713#HMDB02035#HMDB02641#HMDB12225#LMFA01030721#LMFA01030722	Phenylpyruvate;Phenylpyruvic acid;alpha-Ketohydrocinnamic acid;keto-Phenylpyruvate;3-Phenyl-2-oxopropanoate ([M+H]+)#4-Coumarate;p-Coumaric acid;trans-4-Hydroxycinnamate;trans-p-Hydroxycinnamate;4-Hydroxycinnamic acid;4-Hydroxycinnamate ([M+H]+)#trans-2-Hydroxycinnamate;trans-2-Hydroxycinnamic acid;2-Hydroxycinnamate;2-Coumaric acid;o-Coumaric acid;2-Coumarate ([M+H]+)#enol-Phenylpyruvate;enol-Ph…	C9H8O3#C9H8O3#C9H8O3#C9H8O3#C9H8O3#C9H8O3#C9H8O3#C9H8O3#C9H8O3#C9H8O3#C9H8O3#C9H8O3#C9H8O3#C9H8O3#C9H8O3#C9H8O3	134175
9633	C00166#C00811#C01772#C02763#C05838#C06738#C07114#C10945#C12621#HMDB00205#HMDB01713#HMDB02035#HMDB02641#HMDB12225#LMFA01030721#LMFA01030722	Phenylpyruvate;Phenylpyruvic acid;alpha-Ketohydrocinnamic acid;keto-Phenylpyruvate;3-Phenyl-2-oxopropanoate ([M+H]+)#4-Coumarate;p-Coumaric acid;trans-4-Hydroxycinnamate;trans-p-Hydroxycinnamate;4-Hydroxycinnamic acid;4-Hydroxycinnamate ([M+H]+)#trans-2-Hydroxycinnamate;trans-2-Hydroxycinnamic acid;2-Hydroxycinnamate;2-Coumaric acid;o-Coumaric acid;2-Coumarate ([M+H]+)#enol-Phenylpyruvate;enol-Ph…	C9H8O3#C9H8O3#C9H8O3#C9H8O3#C9H8O3#C9H8O3#C9H8O3#C9H8O3#C9H8O3#C9H8O3#C9H8O3#C9H8O3#C9H8O3#C9H8O3#C9H8O3#C9H8O3	63310.6
9637	C00507#C00574#C00586#C00861#C01018#C01019#C01684#C01721#C02095#C02143#C02338#C02431#C02472#C02475#C02476#C02522#C02605#C02757#C02781#C03573#C03611#C07326#C08258#C08259#C08352#C16538#HMDB00174#HMDB00849#HMDB02712#HMDB03081#HMDB10207#HMDB12327#LMFA01050098#C03172	L-Rhamnose;6-Deoxy-L-mannose;L-Mannomethylose ([M+H]+)#R replaced by H in beta-D-Fucoside ([M+H]+)#2-Deoxy-D-glucose;2-Deoxy-D-arabino-hexose;D-arabino-2-Deoxyhexose ([M+H]+)#L-Rhamnulose ([M+H]+)#6-Deoxy-D-galactose;D-Fucose ([M+H]+)#6-Deoxy-L-galactose;L-Fucose ([M+H]+)#D-Rhamnose;6-Deoxy-D-mannose;D-Mannomethylose ([M+H]+)#L-Fuculose ([M+H]+)#beta-D-Fucose ([M+H]+)#D-threo-Aldose ([M+H]+)#beta…	C6H12O5#C6H11O5R#C6H12O5#C6H12O5#C6H12O5#C6H12O5#C6H12O5#C6H12O5#C6H12O5#C6H12O5#C6H12O5#C6H12O5#C6H11O5R#C6H11O5R#C6H12O5#C6H12O5#C6H11O5R#C6H11O5R#C6H12O5#C6H11O5R#C6H11O5R#C6H12O5#C6H12O5#C6H12O5#C6H12O5#C6H12O5#C6H12O5#C6H12O5#C6H12O5#C6H12O5#C6H12O5#C6H12O5#C6H12O5#C6H14NO2S	1.67551e+07
9651	C00079#C02057#C02265#C07527#HMDB00159#HMDB01007#HMDB04992#HMDB06044	L-Phenylalanine;(S)-alpha-Amino-beta-phenylpropionic acid ([M+H]+)#Phenylalanine;alpha-Amino-beta-phenylpropionic acid ([M+H]+)#D-Phenylalanine;D-alpha-Amino-beta-phenylpropionic acid ([M+H]+)#Benzocaine;Ethyl aminobenzoate ([M+H]+)#L-Phenylalanine (see KEGG C00079); 2-amino-3-phenyl-propanoic acid [primary amine] ([M+H]+)#3-Pyridinebutanoic acid; 4-pyridin-3-ylbutanoic acid [carboxylic acid] ([M…	C9H11NO2#C9H11NO2#C9H11NO2#C9H11NO2#C9H11NO2#C9H11NO2#C9H11NO2#C9H11NO2	154250
9654	C00079#C02057#C02265#C07527#HMDB00159#HMDB01007#HMDB04992#HMDB06044	L-Phenylalanine;(S)-alpha-Amino-beta-phenylpropionic acid ([M+H]+)#Phenylalanine;alpha-Amino-beta-phenylpropionic acid ([M+H]+)#D-Phenylalanine;D-alpha-Amino-beta-phenylpropionic acid ([M+H]+)#Benzocaine;Ethyl aminobenzoate ([M+H]+)#L-Phenylalanine (see KEGG C00079); 2-amino-3-phenyl-propanoic acid [primary amine] ([M+H]+)#3-Pyridinebutanoic acid; 4-pyridin-3-ylbutanoic acid [carboxylic acid] ([M…	C9H11NO2#C9H11NO2#C9H11NO2#C9H11NO2#C9H11NO2#C9H11NO2#C9H11NO2#C9H11NO2	91856.4
9678	C14147#C03037#C09777#C09791#C09792#C09841#C09887#C09896#C11924#C11940#C14351#C14515#C17622#C17690#HMDB04586#LMFA01030215#LMFA01030216#LMPR0102070013#LMPR0102070014#LMPR0102070037#LMPR0102090018#LMPR0102090041#LMPR0102120008#LMPR0102120024#LMPR0102120030#LMPR0102120032#LMPR0102120033#LMPR0102120034#LMPR0102120045	Cyromazine;2-Cyclopropylamino-4,6-diamino-s-triazine;Cyclopropylmelamine ([M+H]+)#(+)-Bornane-2,5-dione;2,5-Diketocamphane ([M+H]+)#Dolichodial ([M+H]+)#Nepetalactone cis-trans-form ([M+H]+)#Nepetalactone trans-cis-form ([M+H]+)#Carvone oxide ([M+H]+)#Piquerol A ([M+H]+)#Rotundifolone ([M+H]+)#Perillic acid ([M+H]+)#Myrtenic acid ([M+H]+)#4-Butoxyphenol ([M+H]+)#Camphorquinone ([M+H]+)#10-Oxogera…	C6H10N6#C10H14O2#C10H14O2#C10H14O2#C10H14O2#C10H14O2#C10H14O2#C10H14O2#C10H14O2#C10H14O2#C10H14O2#C10H14O2#C10H14O2#C10H14O2#C10H14O2#C10H14O2#C10H14O2#C10H14O2#C10H14O2#C10H14O2#C10H14O2#C10H14O2#C10H14O2#C10H14O2#C10H14O2#C10H14O2#C10H14O2#C10H14O2#C10H14O2	122164
9761	C01446#C02186#C02830#HMDB00721#HMDB11178#C16928	R replaced by H in Pro-Xaa ([M+H]+)#R replaced by H in Prolyl-peptide ([M+H]+)#R replaced by H in Dipeptide (Xaa-Pro) ([M+H]+)#Glycylproline; 1-(2-aminoacetyl)pyrrolidine-2-carboxylic acid [primary amine] ([M+H]+)#L-prolyl-L-glycine [secondary amine] ([M+H]+)#Capillone ([M+H]+)	C7H11N2O3R#C7H11N2O3R#C7H11N2O3R#C7H12N2O3#C7H12N2O3#C12H12O	421732
9763	C01446#C02186#C02830#HMDB00721#HMDB11178#C16928	R replaced by H in Pro-Xaa ([M+H]+)#R replaced by H in Prolyl-peptide ([M+H]+)#R replaced by H in Dipeptide (Xaa-Pro) ([M+H]+)#Glycylproline; 1-(2-aminoacetyl)pyrrolidine-2-carboxylic acid [primary amine] ([M+H]+)#L-prolyl-L-glycine [secondary amine] ([M+H]+)#Capillone ([M+H]+)	C7H11N2O3R#C7H11N2O3R#C7H11N2O3R#C7H12N2O3#C7H12N2O3#C12H12O	54358.2
9780	C00493#C04236#C16588#HMDB03070#HMDB12149#LMFA01050242#LMFA01170069	Shikimate;Shikimic acid;3,4,5-Trihydroxy-1-cyclohexenecarboxylic acid ([M+H]+)#(2S)-2-Isopropyl-3-oxosuccinate;3-Carboxy-4-methyl-2-oxopentanoate;2-Oxo-4-methyl-3-carboxypentanoate ([M+H]+)#2-Oxopimelate;alpha-Ketopimelate;2-Oxoheptanedionic acid ([M+H]+)#Shikimic acid (see KEGG C00493); (3R,4S,5R)-3,4,5-trihydroxycyclohexene-1-carboxylic acid [secondary alcohol] ([M+H]+)#2-Isopropyl-3-oxosuccina…	C7H10O5#C7H10O5#C7H10O5#C7H10O5#C7H10O5#C7H10O5#C7H10O5	3.32414e+06
9786	C00437#C01047#C02444#HMDB03357#LMFA06000073	N-Acetylornithine;N2-Acetyl-L-ornithine ([M+H]+)#N5-Ethyl-L-glutamine;L-Theanine ([M+H]+)#R replaced by H in N6-Acyl-L-lysine ([M+H]+)#N-Acetylornithine (see KEGG C00437); (2S)-2-acetamido-5-aminopentanoic acid [primary amine] ([M+H]+)#2,4,6,8,10-dodecapentaenal [Fatty aldehydes [FA06]] ([M+H]+)	C7H14N2O3#C7H14N2O3#C7H13N2O3R#C7H14N2O3#C12H14O	323651
9832	C13650#HMDB06543	Debrisoquin;Debrisoquine ([M+H]+)#Debrisoquine (see KEGG C13650); 3,4-dihydro-1H-isoquinoline-2-carboximidamide [guanidine] ([M+H]+)	C10H13N3#C10H13N3	1.04656e+06
9846	C00780#C17203#HMDB00259#HMDB01046	3-(2-Aminoethyl)-1H-indol-5-ol;Serotonin;5-Hydroxytryptamine;Enteramine ([M+H]+)#N-Hydroxyl-tryptamine ([M+H]+)#Serotonin (see KEGG C00780); 3-(2-aminoethyl)-1H-Indol-5-ol [phenol or hydroxyhetarene] ([M+H]+)#Cotinine; 1-methyl-5-pyridin-3-yl-pyrrolidin-2-one [tertiary carboxylic acid amide] ([M+H]+)	C10H12N2O#C10H12N2O#C10H12N2O#C10H12N2O	892017
9865	C01586#C06332#C06339#HMDB00714#HMDB00992#HMDB12884#C02824	Hippurate;Hippuric acid;N-Benzoylglycine;Benzoylaminoacetic acid ([M+H]+)#N-Acetylanthranilate;2-(Acetylamino)-benzoic acid;N-acetylanthranilic acid ([M+H]+)#2,5,6-Trihydroxy-5,6-dihydroquinoline ([M+H]+)#Hippuric acid (see KEGG C01586); 2-benzamidoacetic acid [carboxylic acid] ([M+H]+)#3-Succinoylpyridine; 4-oxo-4-pyridin-3-yl-butanoic acid [ketone] ([M+H]+)#Adrenochrome; (3S)-3-hydroxy-1-methyl…	C9H9NO3#C9H9NO3#C9H9NO3#C9H9NO3#C9H9NO3#C9H9NO3#C6H13NO3S	378456
9879	C00082#C01536#C03290#C04368#C06420#HMDB00158#HMDB01119#HMDB02184#HMDB03831#HMDB06050	L-Tyrosine;(S)-3-(p-Hydroxyphenyl)alanine;(S)-2-Amino-3-(p-hydroxyphenyl)propionic acid;Tyrosine ([M+H]+)#DL-Tyrosine;3-(p-Hydroxyphenyl)alanine;2-Amino-3-(p-hydroxyphenyl)propionic acid;Tyrosine ([M+H]+)#L-threo-3-Phenylserine ([M+H]+)#3-Amino-3-(4-hydroxyphenyl)propanoate;beta-Tyrosine ([M+H]+)#D-Tyrosine;(R)-3-(p-Hydroxyphenyl)alanine;(R)-2-Amino-3-(p-hydroxyphenyl)propionic acid ([M+H]+)#L-Ty…	C9H11NO3#C9H11NO3#C9H11NO3#C9H11NO3#C9H11NO3#C9H11NO3#C9H11NO3#C9H11NO3#C9H11NO3#C9H11NO3	1.58226e+06
9880	C00082#C01536#C03290#C04368#C06420#HMDB00158#HMDB01119#HMDB02184#HMDB03831#HMDB06050	L-Tyrosine;(S)-3-(p-Hydroxyphenyl)alanine;(S)-2-Amino-3-(p-hydroxyphenyl)propionic acid;Tyrosine ([M+H]+)#DL-Tyrosine;3-(p-Hydroxyphenyl)alanine;2-Amino-3-(p-hydroxyphenyl)propionic acid;Tyrosine ([M+H]+)#L-threo-3-Phenylserine ([M+H]+)#3-Amino-3-(4-hydroxyphenyl)propanoate;beta-Tyrosine ([M+H]+)#D-Tyrosine;(R)-3-(p-Hydroxyphenyl)alanine;(R)-2-Amino-3-(p-hydroxyphenyl)propionic acid ([M+H]+)#L-Ty…	C9H11NO3#C9H11NO3#C9H11NO3#C9H11NO3#C9H11NO3#C9H11NO3#C9H11NO3#C9H11NO3#C9H11NO3#C9H11NO3	320348
9881	C00082#C01536#C03290#C04368#C06420#HMDB00158#HMDB01119#HMDB02184#HMDB03831#HMDB06050	L-Tyrosine;(S)-3-(p-Hydroxyphenyl)alanine;(S)-2-Amino-3-(p-hydroxyphenyl)propionic acid;Tyrosine ([M+H]+)#DL-Tyrosine;3-(p-Hydroxyphenyl)alanine;2-Amino-3-(p-hydroxyphenyl)propionic acid;Tyrosine ([M+H]+)#L-threo-3-Phenylserine ([M+H]+)#3-Amino-3-(4-hydroxyphenyl)propanoate;beta-Tyrosine ([M+H]+)#D-Tyrosine;(R)-3-(p-Hydroxyphenyl)alanine;(R)-2-Amino-3-(p-hydroxyphenyl)propionic acid ([M+H]+)#L-Ty…	C9H11NO3#C9H11NO3#C9H11NO3#C9H11NO3#C9H11NO3#C9H11NO3#C9H11NO3#C9H11NO3#C9H11NO3#C9H11NO3	95603.3
9907	C00847#C04447#C04773#C11466#C12026#HMDB00017#C00919	4-Pyridoxate;4-Pyridoxic acid ([M+H]+)#3-Carboxy-4-methoxy-N-methyl-2-pyridone ([M+H]+)#3-Hydroxy-4-hydroxymethyl-2-methylpyridine-5-carboxylate;5-Pyridoxate ([M+H]+)#5-Methoxy-3-hydroxyanthranilate;5-Methoxy-3-hydroxyanthranilic acid ([M+H]+)#3,5-Dihydroxy-phenylglycine;L-3,5-Dihydroxyphenylglycine ([M+H]+)#4-Pyridoxic acid (see KEGG C00847); 3-hydroxy-5-(hydroxymethyl)-2-methyl-pyridine-4-carbo…	C8H9NO4#C8H9NO4#C8H9NO4#C8H9NO4#C8H9NO4#C8H9NO4#C5H13NO4S	98146.9
9926	C00197#C00597#C00631#HMDB00362#HMDB00807#HMDB03391	3-Phospho-D-glycerate;D-Glycerate 3-phosphate;3-Phospho-(R)-glycerate;3-Phosphoglycerate ([M+H]+)#3-Phospho-DL-glycerate;DL-Glycerate 3-phosphate;3-Phosphoglycerate ([M+H]+)#2-Phospho-D-glycerate;D-Glycerate 2-phosphate ([M+H]+)#2-Phosphoglyceric acid; 3-hydroxy-2-phosphonooxypropanoic acid [primary alcohol] ([M+H]+)#3-Phosphoglyceric acid (see KEGG C00597); 2-hydroxy-3-phosphonooxy-propanoic aci…	C3H7O7P#C3H7O7P#C3H7O7P#C3H7O7P#C3H7O7P#C3H7O7P	2.18068e+06
9928	C02526#C03209#C04167#C08448#C10310#C13014#C14297	Biphenyl-2,3-diol;2,3-Dihydroxybiphenyl;3-Phenylcatechol ([M+H]+)#2,2'-Dihydroxybiphenyl ([M+H]+)#(+/-)-trans-Acenaphthene-1,2-diol ([M+H]+)#Eutypine;4-Hydroxy-3-(3-methyl-3-butene-1-ynyl)benzaldehyde ([M+H]+)#Chimaphylin;Chimaphilin ([M+H]+)#1-Naphthylacetic acid ([M+H]+)#4,4'-Dihydroxybiphenyl;4,4'-Biphenyldiol ([M+H]+)	C12H10O2#C12H10O2#C12H10O2#C12H10O2#C12H10O2#C12H10O2#C12H10O2	95310.1
9945	C16589	2-Oxosuberate;2-Oxooctanedionic acid;alpha-Ketosuberate ([M+H]+)	C8H12O5	617341
9950	C02155#C02727#C03846#C12989#HMDB00206#HMDB00446#HMDB00759#LMFA06000077	Glycyl-leucine;Glycyl-L-leucine ([M+H]+)#N6-Acetyl-L-lysine ([M+H]+)#6-Acetamido-3-aminohexanoate ([M+H]+)#N2-Acetyl-L-lysine ([M+H]+)#N6-Acetyl-L-lysine (see KEGG C02727); (2S)-6-acetamido-2-amino-hexanoic acid [primary amine] ([M+H]+)#N-Alpha-acetyllysine (see KEGG C12989); 2-acetamido-6-aminohexanoic acid [primary amine] ([M+H]+)#Glycyl-L-leucine (see KEGG C02155); glycyl-L-leucine [primary am…	C8H16N2O3#C8H16N2O3#C8H16N2O3#C8H16N2O3#C8H16N2O3#C8H16N2O3#C8H16N2O3#C13H16O	239581
9953	C02155#C02727#C03846#C12989#HMDB00206#HMDB00446#HMDB00759#LMFA06000077	Glycyl-leucine;Glycyl-L-leucine ([M+H]+)#N6-Acetyl-L-lysine ([M+H]+)#6-Acetamido-3-aminohexanoate ([M+H]+)#N2-Acetyl-L-lysine ([M+H]+)#N6-Acetyl-L-lysine (see KEGG C02727); (2S)-6-acetamido-2-amino-hexanoic acid [primary amine] ([M+H]+)#N-Alpha-acetyllysine (see KEGG C12989); 2-acetamido-6-aminohexanoic acid [primary amine] ([M+H]+)#Glycyl-L-leucine (see KEGG C02155); glycyl-L-leucine [primary am…	C8H16N2O3#C8H16N2O3#C8H16N2O3#C8H16N2O3#C8H16N2O3#C8H16N2O3#C8H16N2O3#C13H16O	326104
10001	C14591#C02264#C03752#C01300	4-(2-Benzofuranyl)pyridine;Pyridarone ([M+H]+)#D-Glucose oxime ([M+H]+)#2-Amino-2-deoxy-D-gluconate;D-Glucosaminate;D-Glucosaminic acid;Glucosaminate ([M+H]+)#2-Amino-4-hydroxy-6-hydroxymethyl-7,8-dihydropteridine ([M+H]+)	C13H9NO#C6H13NO6#C6H13NO6#C7H9N5O2	290111
10027	C02997#C12245	N-Acetyl-L-histidine ([M+H]+)#Methyl5-(but-3-en-1-yl)amino-1,3,4-oxadiazole-2-carboxylate ([M+H]+)	C8H11N3O3#C8H11N3O3	644501
10028	C02997#C12245	N-Acetyl-L-histidine ([M+H]+)#Methyl5-(but-3-en-1-yl)amino-1,3,4-oxadiazole-2-carboxylate ([M+H]+)	C8H11N3O3#C8H11N3O3	166900
10081	C12288	alpha-Amylcinnamaldehyde;alpha-Pentylcinnamaldehyde ([M+H]+)	C14H18O	185798
10082	C12288	alpha-Amylcinnamaldehyde;alpha-Pentylcinnamaldehyde ([M+H]+)	C14H18O	423699
10095	C00078#C00525#C00806#C07839#C10743#C10968#C14916#HMDB00929#HMDB13609	L-Tryptophan;Tryptophan;(S)-alpha-Amino-beta-(3-indolyl)-propionic acid ([M+H]+)#D-Tryptophan ([M+H]+)#Tryptophan;alpha-Amino-beta-(3-indolyl)-propionic acid ([M+H]+)#Ethotoin ([M+H]+)#Vasicinol;Pyrrolo(2,1-b)quinazoline-3,7-diol, 1,2,3,9-tetrahydro-, (R)- ([M+H]+)#Idazoxan ([M+H]+)#Nirvanol ([M+H]+)#L-Tryptophan (see KEGG C00078); (2S)-2-amino-3-(1H-indol-3-yl)propanoic acid [primary amine] ([M+…	C11H12N2O2#C11H12N2O2#C11H12N2O2#C11H12N2O2#C11H12N2O2#C11H12N2O2#C11H12N2O2#C11H12N2O2#C11H12N2O2	6.10126e+06
10173	C14506	Chlorpropham;Chloropropham;N-3-Chlorophenylisopropylcarbamate ([M+H]+)	C10H12ClNO2	556985
10180	C01909#HMDB03581#LMPR0103220001	Dethiobiotin;Desthiobiotin ([M+H]+)#Dethiobiotin (see KEGG C01909); 6-(5-methyl-2-oxo-imidazolidin-4-yl)hexanoic acid [carboxylic acid] ([M+H]+)#Farfugin A [C15 isoprenoids (sesquiterpenes) [PR0103]] ([M+H]+)	C10H18N2O3#C10H18N2O3#C15H18O	915330
10193	C17359#C09954#C11491#C14613	8-Hydroxyalanylclavam ([M+H]+)#Nepodin;Musizin ([M+H]+)#NOP;2-(2-Naphthalenyloxy)propanoic acid;2-(2-Naphthoxy)propionic acid ([M+H]+)#Allenolic acid;6-Hydroxy-2-naphthalenepropanoic acid ([M+H]+)	C8H12N2O5#C13H12O3#C13H12O3#C13H12O3	321095
10219	C15700#LMFA01030583	gamma-Glutamyl-gamma-aminobutyraldehyde ([M+H]+)#10E,12E-tetradecadiene-4,6-diynoic acid [Unsaturated fatty acids [FA0103]] ([M+H]+)	C9H16N2O4#C14H16O2	133430
10221	C15700#LMFA01030583	gamma-Glutamyl-gamma-aminobutyraldehyde ([M+H]+)#10E,12E-tetradecadiene-4,6-diynoic acid [Unsaturated fatty acids [FA0103]] ([M+H]+)	C9H16N2O4#C14H16O2	581074
10260	C14519	1-Hydroxypyrene ([M+H]+)	C16H10O	332928
10267	C14405#C14694	N-Phenyl-1-naphthylamine ([M+H]+)#N-Phenyl-2-naphthylamine;Neozone;2-Phenylaminonaphthalene ([M+H]+)	C16H13N#C16H13N	1.513e+06
10272	C00643#C01017#C09985#HMDB00472#HMDB13139	5-Hydroxy-L-tryptophan ([M+H]+)#5-Hydroxytryptophan;5-HTP ([M+H]+)#Jasminine ([M+H]+)#5-Hydroxy-L-tryptophan (see KEGG C00643); 2-amino-3-(5-hydroxy-1H-indol-3-yl)propanoic acid [phenol or hydroxyhetarene] ([M+H]+)#1-Hydroxypyrene (see KEGG C14519); pyren-1-ol [secondary alcohol] ([M+H]+)	C11H12N2O3#C11H12N2O3#C11H12N2O3#C11H12N2O3#C16H12O	3.99676e+06
10300	C09228#C14662#LMPK13090020	Murrayanine;9H-Carbazole-3-carboxaldehyde, 1-methoxy- ([M+H]+)#(E)-4-Nitrostilbene;trans-p-Nitrostilbene ([M+H]+)#(E)-4-Nitrostilbene (see KEGG C14662) [Diphenyl ethers, biphenyls, dibenzyls and stilbenes [PK1309]] ([M+H]+)	C14H11NO2#C14H11NO2#C14H11NO2	31492.6
10361	C13733#HMDB06695#C10371#C13624#C15210#C17424#LMPR0103300001	(S)-ATPA ([M+H]+)#Prolylhydroxyproline; (2S,4R)-4-hydroxy-1-[(2S)-pyrrolidine-2-carbonyl]pyrrolidine-2-carboxylic acid [secondary alcohol] ([M+H]+)#Mansonone C ([M+H]+)#Bisphenol A;2,2-Bis(4-Hydroxyphenyl)propane ([M+H]+)#1,1-Bis(4-hydroxyphenyl)propane ([M+H]+)#Lindenenone ([M+H]+)#Cacalol [C15 isoprenoids (sesquiterpenes) [PR0103]] ([M+H]+)	C10H16N2O4#C10H16N2O4#C15H16O2#C15H16O2#C15H16O2#C15H16O2#C15H16O2	957302
10388	HMDB02335#C01517#C08762#C09918#C09947#C10253#C10255#C11492#HMDB01923#LMPK13090033#LMPK13090035	Aspartyl-L-proline; (2S)-1-[(2S)-2-amino-3-carboxy-propanoyl]pyrrolidine-2-carboxylic acid [primary amine] ([M+H]+)#Naproxen ([M+H]+)#6-O-Methyleuparin ([M+H]+)#Aucuparin ([M+H]+)#Kawain ([M+H]+)#Demethylbatatasin IV ([M+H]+)#Dihydroresveratrol ([M+H]+)#NOPM;2-(2-Naphthoxy)propionic acid methyl ester ([M+H]+)#Naproxen (see KEGG C01517); (2R)-2-(6-methoxynaphthalen-2-yl)propanoic acid [alkyl aryl …	C9H14N2O5#C14H14O3#C14H14O3#C14H14O3#C14H14O3#C14H14O3#C14H14O3#C14H14O3#C14H14O3#C14H14O3#C14H14O3	1.24425e+06
10393	C09387#C09406#C09658#C15134#C16943#C16960#C16988#LMFA01030559	Dehydrocostus lactone ([M+H]+)#Eremanthin ([M+H]+)#Dehydromyodesmone ([M+H]+)#3-(1,2,3,4-Tetrahydro-6-hydroxy-2-naphthyl)cyclopentanone ([M+H]+)#Curzerenone ([M+H]+)#Furanodienone ([M+H]+)#Linderenol;Linderene ([M+H]+)#15-octadecene-9,11,13-triynoic acid [Unsaturated fatty acids [FA0103]] ([M+H]+)	C15H18O2#C15H18O2#C15H18O2#C15H18O2#C15H18O2#C15H18O2#C15H18O2#C15H18O2	350310
10396	C14251	1,3-Diphenyltetramethyldisiloxane;1,1,3,3-Tetramethyl-1,3-diphenyldisiloxane ([M+H]+)	C16H22OSi2	339122
10413	C02862#C04301#HMDB00736#HMDB02013#LMFA07070003	O-Butanoylcarnitine ([M+H]+)#N(alpha)-t-Butoxycarbonyl-L-leucine ([M+H]+)#Isobutyryl-L-carnitine; (3R)-3-(2-methylpropanoyloxy)-4-trimethylazaniumylbutanoate [cation] ([M+H]+)#Butyrylcarnitine (see KEGG C02862); 3-butanoyloxy-4-trimethylammonio-butanoate [cation] ([M+H]+)#O-butanoyl-carnitine (see KEGG C02862) [Fatty acyl carnitines [FA0707]] ([M+H]+)	C11H21NO4#C11H21NO4#C11H21NO4#C11H21NO4#C11H21NO4	136060
10501	C00884#C01262#C04138#HMDB00194#HMDB00745#HMDB05769#C03305#C11485	Homocarnosine;L-Homocarnosine;gamma-Aminobutyryl histidine;N-(4-Amino-1-oxobutyryl)histidine ([M+H]+)#beta-Alanyl-N(pi)-methyl-L-histidine;Anserine ([M+H]+)#N(alpha)-gamma-L-Glutamylhistamine;Nalpha-gamma-L-glutamylhistamine ([M+H]+)#Anserine (see KEGG C01262); 2-(3-aminopropanoylamino)-3-(3-methylimidazol-4-yl)-propanoic acid [primary amine] ([M+H]+)#Homocarnosine (see KEGG C00884); N-(4-amino-1…	C10H16N4O3#C10H16N4O3#C10H16N4O3#C10H16N4O3#C10H16N4O3#C10H16N4O3#C15H16N2O#C15H16N2O	250677
10530	C10705	Lemobiline ([M+H]+)	C15H17NO2	252350
10547	C01255#C11332#LMFA00000009#C08450#C17447#LMFA05000019	N-(6-Aminohexanoyl)-6-aminohexanoate ([M+H]+)#Leucyl-leucine ([M+H]+)#N-(6-aminohexanoyl)-6-aminohexanoic acid (see KEGG C01255); 6-(6-aminohexanamido)hexanoic acid [Other Fatty Acyls [FA00]] ([M+H]+)#Falcarinol ([M+H]+)#(3S,9Z)-1,9-Heptadecadiene-4,6-diyn-3-ol;Panaxynol ([M+H]+)#Panaxynol; 1,9Z-heptadecadien-4,6-diyn-3-ol [Fatty alcohols [FA05]] ([M+H]+)	C12H24N2O3#C12H24N2O3#C12H24N2O3#C17H24O#C17H24O#C17H24O	326267
10548	C01255#C11332#LMFA00000009#C08450#C17447#LMFA05000019	N-(6-Aminohexanoyl)-6-aminohexanoate ([M+H]+)#Leucyl-leucine ([M+H]+)#N-(6-aminohexanoyl)-6-aminohexanoic acid (see KEGG C01255); 6-(6-aminohexanamido)hexanoic acid [Other Fatty Acyls [FA00]] ([M+H]+)#Falcarinol ([M+H]+)#(3S,9Z)-1,9-Heptadecadiene-4,6-diyn-3-ol;Panaxynol ([M+H]+)#Panaxynol; 1,9Z-heptadecadien-4,6-diyn-3-ol [Fatty alcohols [FA05]] ([M+H]+)	C12H24N2O3#C12H24N2O3#C12H24N2O3#C17H24O#C17H24O#C17H24O	337087
10557	HMDB00378#HMDB00688#HMDB13128	2-Methylbutyroylcarnitine; 3-(2-methylbutanoyloxy)-4-trimethylazaniumylbutanoate [cation] ([M+H]+)#Isovalerylcarnitine; (3R)-3-(3-methylbutanoyloxy)-4-trimethylazaniumylbutanoate [cation] ([M+H]+)#Valerylcarnitine [unclassified substance] ([M+H]+)	C12H23NO4#C12H23NO4#C12H23NO4	1.10536e+06
10565	C04137#C06655#C09213	N2-(D-1-Carboxyethyl)-L-arginine;D-Octopine;N2-(1-Carboxyethyl)-L-arginine;Arginine, N2-(1-carboxyethyl)-, L-;D-(+)-Octopine;L-Arginine, N2-(1-carboxyethyl)-, (R)-;L-Arginine, N2-[(1R)-1-carboxyethyl]-;Octopine ([M+H]+)#L-N2-(2-Carboxyethyl)arginine ([M+H]+)#Hypaphorine;Lenticin ([M+H]+)	C9H18N4O4#C9H18N4O4#C14H18N2O2	101769
10590	C02771#C07609#C09301#C09345#C09378#C09386#C09440#C09488#C09507#C09534#C09537#C09544#C09556#C09562#C09626#C09660#C09687#C13455#HMDB01931#LMPR0103050002#LMPR0103050004#LMPR0103090002#LMPR0103190002#LMPR0103590001#LMPR0103620001	1,2-Dihydrosantonin ([M+H]+)#Parthenolide ([M+H]+)#Artabsin ([M+H]+)#Artemorin ([M+H]+)#Confertin ([M+H]+)#Damsin ([M+H]+)#Eupatolide ([M+H]+)#Ivalin ([M+H]+)#Micheliolide ([M+H]+)#Pseudoivalin ([M+H]+)#Quadrone ([M+H]+)#Santamarin ([M+H]+)#Tamaulipin A ([M+H]+)#Tomentosin ([M+H]+)#Canellal;Muzigadial ([M+H]+)#Dehydrongaione ([M+H]+)#Illudin M ([M+H]+)#Abscisic aldehyde ([M+H]+)#Gamma-CEHC; 3-(2,…	C15H20O3#C15H20O3#C15H20O3#C15H20O3#C15H20O3#C15H20O3#C15H20O3#C15H20O3#C15H20O3#C15H20O3#C15H20O3#C15H20O3#C15H20O3#C15H20O3#C15H20O3#C15H20O3#C15H20O3#C15H20O3#C15H20O3#C15H20O3#C15H20O3#C15H20O3#C15H20O3#C15H20O3#C15H20O3	192047
10614	C01657	Ac-Tyr-OEt;N-Acetyl-L-tyrosine ethyl ester ([M+H]+)	C13H17NO4	118859
10622	C03068#C10628#C14897	3-Hydroxyhexobarbital ([M+H]+)#cis-Hinokiresinol ([M+H]+)#p-(3,4-Dihydro-6-methoxy-2-naphthyl)phenol ([M+H]+)	C12H16N2O4#C17H16O2#C17H16O2	130023
10759	LMFA01020368#LMFA01030475#LMFA01030476#LMFA01030477#LMFA01030478	14:4(2E,4E,8E,10E)(6Me[S],9Me,12Me[S]); 6S,9,12S-trimethyl-2E,4E,8E,10E-tetradecatetraenoic acid [Branched fatty acids [FA0102]] ([M+H]+)#10E,16-heptadecadien-8-ynoic acid [Unsaturated fatty acids [FA0103]] ([M+H]+)#5,8-heptadecadiynoic acid [Unsaturated fatty acids [FA0103]] ([M+H]+)#6,9-heptadecadiynoic acid [Unsaturated fatty acids [FA0103]] ([M+H]+)#7,10-heptadecadiynoic acid [Unsaturated fat…	C17H26O2#C17H26O2#C17H26O2#C17H26O2#C17H26O2	47624.9
10807	C01550	Agaritine ([M+H]+)	C12H17N3O4	28415.8
10820	C11571	2-p-Tolyl-5,6,7,8-tetrahydrobenzo[d]imidazo[2,1-b]thiazole ([M+H]+)	C16H16N2S	54468.3
10913	C04732#HMDB11106	5-Amino-6-(1-D-ribitylamino)uracil;5-Amino-6-ribitylaminouracil;6-(1-D-Ribitylamino)-5-amino-2,4-dihydroxypyrimidine;6-(1-D-Ribitylamino)-5-aminouracil;4-(1-D-Ribitylamino)-5-amino-2,6-dihydroxypyrimidine ([M+H]+)#5-Amino-6-ribitylamino uracil (see KEGG C04732); 1-[(5-amino-2,6-dihydroxypyrimidin-4-yl)amino]-1-deoxy-D-ribitol [primary alcohol] ([M+H]+)	C9H16N4O6#C9H16N4O6	91406.1
10937	C05775#HMDB11112#HMDB11176#C00831#HMDB03426	alpha-Ribazole;N1-(alpha-D-ribosyl)-5,6-dimethylbenzimidazole ([M+H]+)#N1-(alpha-D-ribosyl)-5,6-dimethyl-benzimidazole (see KEGG C05775); 5,6-dimethyl-1-alpha-D-ribofuranosyl-1H-benzimidazole [primary alcohol] ([M+H]+)#L-phenylalanyl-L-hydroxyproline [secondary alcohol] ([M+H]+)#Pantetheine;(R)-Pantetheine ([M+H]+)#Pantetheine (see KEGG C00831); 2,4-dihydroxy-3,3-dimethyl-N-[2-(2-sulfanylethylcar…	C14H18N2O4#C14H18N2O4#C14H18N2O4#C11H22N2O4S#C11H22N2O4S	236500
10940	HMDB13243	Leucyl-phenylalanine (see KEGG C11221); 2-[(2-amino-4-methylpentanoyl)amino]-3-phenylpropanoic acid [primary amine] ([M+H]+)	C15H22N2O3	321583
11039	C10610#C11697#C11819	Pilosine ([M+H]+)#Levcromakalim;(-)-Cromakalim ([M+H]+)#Cromakalim ([M+H]+)	C16H18N2O3#C16H18N2O3#C16H18N2O3	376228
11142	LMPK12090025	Medicagol; 3-Hydroxy-8,9-methylenedioxycoumestan [Coumestan flavonoids [PK1209]] ([M+H]+)	C16H8O6	73621.2
11151	C07534#C08162#C14391#C15063#C15124#HMDB01926#LMFA01030690#LMFA01030691#LMPR0104010021#LMST02010036	Ethynyl estradiol;17alpha-Ethinyl estradiol;Ethinyl estradiol;Ethinylestradiol ([M+H]+)#Exemestane ([M+H]+)#Diethylstilbestrol dimethyl ether;(E)-1,1'-(1,2-Diethyl-1,2-ethenediyl)bis(4-methoxybenzene) ([M+H]+)#3-Methoxy-D-homoestra-1,3,5(10),8,14-pentaen-17abeta-ol ([M+H]+)#3-Methoxy-D-homoestra-1,3,5(10),8-tetraen-17a-one ([M+H]+)#17a-Ethynylestradiol (see KEGG C07534); 17-ethynyl-13-methyl-7,8,…	C20H24O2#C20H24O2#C20H24O2#C20H24O2#C20H24O2#C20H24O2#C20H24O2#C20H24O2#C20H24O2#C20H24O2	42554.4
11640	C02590#C03032	Steroid O-sulfate;Phenolic steroid O-sulfate ([M+H]+)#alpha-Cyclopiazonate;alpha-Cyclopiazonic acid ([M+H]+)	C18H24O4S#C20H20N2O3	45789.2
11647	HMDB01132	Nicotinic acid mononucleotide (see KEGG C01185); 1-[3,4-dihydroxy-5-(phosphonooxymethyl)oxolan-2-yl]pyridine-5-carboxylate [cation] ([M+H]+)	C11H16NO9P	138613
11696	C07344#HMDB01091	3-Hydroxyquinine ([M+H]+)#3-Hydroxyquinine (see KEGG C07344); (4R,5R,7R)-5-ethenyl-7-[(S)-hydroxy-(6-methoxyquinolin-4-yl)methyl]-1-azabicyclo[2.2.2]octan-5-ol [secondary alcohol] ([M+H]+)	C20H24N2O3#C20H24N2O3	114789
11962	C16507#C14345	(10S)-Juvenile hormone III diol phosphate ([M+H]+)#Bisphenol A dimethacrylate;2,2-Di(4-methacryloxyphenyl)propane ([M+H]+)	C16H29O7P#C23H24O4	211149
11989	LMGP10010020#C15145#LMPK12070100#LMPK12070102#LMPK12080019#LMPK12120318#LMPK12140180#LMPK12140181#LMPK12140573#LMPK12140697#LMPK12140698	PA(6:0/6:0); 1,2-dihexanoyl-sn-glycero-3-phosphate [Diacylglycerophosphates [GP1001]] ([M+H]+)#4,4-Bis[4-(acetyloxy)phenyl]3-hexanone;4,4-Bis(4-hydroxyphenyl)-3-hexanone diacetate ([M+H]+)#Edulenol; 3-Hydroxy-1,9-dimethoxy-2-prenylpterocarpan [Pterocarpans [PK1207]] ([M+H]+)#Edulane [Pterocarpans [PK1207]] ([M+H]+)#Sphaerosinin [Isoflavans [PK1208]] ([M+H]+)#4'-O-Methylxanthohumol [Chalcones and …	C15H29O8P#C22H24O5#C22H24O5#C22H24O5#C22H24O5#C22H24O5#C22H24O5#C22H24O5#C22H24O5#C22H24O5#C22H24O5	151070
13087	C00234#C03479#HMDB00972#HMDB01562#HMDB02140#C07228	10-Formyltetrahydrofolate;10-Formyl-THF ([M+H]+)#5-Formyltetrahydrofolate;L(-)-5-Formyl-5,6,7,8-tetrahydrofolic acid;Folinic acid ([M+H]+)#N10-Formyl-THF (see KEGG C00234); 2-[4-[(2-amino-4-oxo-5,6,7,8-tetrahydro-1H-pteridin-6-yl)methyl-formyl-amino]benzoyl]aminopentanedioic acid [primary amine] ([M+H]+)#N5-Formyl-THF (see KEGG C03479); 2-[4-[(2-amino-5-formyl-4-oxo-1,6,7,8-tetrahydropteridin-6-y…	C20H23N7O7#C20H23N7O7#C20H23N7O7#C20H23N7O7#C20H23N7O7#C28H27NO4S	46926.2

## Sheet: RP
ID	KEGG/HMDB or LMSD ID	putative annotation_name	putative annotation_formula	summed peak area
46	C16521	Isoprene;2-Methyl-1,3-butadiene ([M+H]+)	C5H8	1.85433e+06
63	C02420#C15668#HMDB12497	Isobutyronitrile ([M+H]+)#1-Pyrroline;3,4-Dihydro-2H-pyrrole ([M+H]+)#1-pyrroline (see KEGG C15668); 3,4-dihydro-2H-pyrrole [imine] ([M+H]+)	C4H7N#C4H7N#C4H7N	1.13689e+06
64	C02420#C15668#HMDB12497	Isobutyronitrile ([M+H]+)#1-Pyrroline;3,4-Dihydro-2H-pyrrole ([M+H]+)#1-pyrroline (see KEGG C15668); 3,4-dihydro-2H-pyrrole [imine] ([M+H]+)	C4H7N#C4H7N#C4H7N	1.71343e+07
65	C02420#C15668#HMDB12497	Isobutyronitrile ([M+H]+)#1-Pyrroline;3,4-Dihydro-2H-pyrrole ([M+H]+)#1-pyrroline (see KEGG C15668); 3,4-dihydro-2H-pyrrole [imine] ([M+H]+)	C4H7N#C4H7N#C4H7N	825014
90	C12244	3-Buten-1-amine ([M+H]+)	C4H9N	7.35546e+07
91	C12244	3-Buten-1-amine ([M+H]+)	C4H9N	4.94934e+06
94	C12244	3-Buten-1-amine ([M+H]+)	C4H9N	485096
128	C00037#C00045#C00151#C00405#C01837#C05167#C06808#HMDB00123	Glycine;Aminoacetic acid;Gly ([M+H]+)#R replaced by H in Amino acid;Amino acids ([M+H]+)#R replaced by H in L-Amino acid;L-2-Amino acid ([M+H]+)#R replaced by H in D-Amino acid ([M+H]+)#Nitroethane ([M+H]+)#R replaced by H in alpha-Amino acid ([M+H]+)#Acetohydroxamic acid ([M+H]+)#Glycine (see KEGG C00037); 2-aminoacetic acid [primary amine] ([M+H]+)	C2H5NO2#C2H4NO2R#C2H4NO2R#C2H4NO2R#C2H5NO2#C2H4NO2R#C2H5NO2#C2H5NO2	3.11356e+06
129	C00037#C00045#C00151#C00405#C01837#C05167#C06808#HMDB00123	Glycine;Aminoacetic acid;Gly ([M+H]+)#R replaced by H in Amino acid;Amino acids ([M+H]+)#R replaced by H in L-Amino acid;L-2-Amino acid ([M+H]+)#R replaced by H in D-Amino acid ([M+H]+)#Nitroethane ([M+H]+)#R replaced by H in alpha-Amino acid ([M+H]+)#Acetohydroxamic acid ([M+H]+)#Glycine (see KEGG C00037); 2-aminoacetic acid [primary amine] ([M+H]+)	C2H5NO2#C2H4NO2R#C2H4NO2R#C2H4NO2R#C2H5NO2#C2H4NO2R#C2H5NO2#C2H5NO2	1.56953e+06
265	C01746	Piperidine;Azacyclohexane;Hexahydropyridine ([M+H]+)	C5H11N	1.2186e+08
399	C00041#C00099#C00133#C00213#C01021#C01401#C01537#C02116#C02432#C03148#C04080#C05688#C11488#C17266#HMDB00056#HMDB00161#HMDB00271#HMDB01310	L-Alanine;L-2-Aminopropionic acid;L-alpha-Alanine ([M+H]+)#beta-Alanine;3-Aminopropionic acid;3-Aminopropanoate ([M+H]+)#D-Alanine;D-2-Aminopropionic acid;D-Ala ([M+H]+)#Sarcosine;N-Methylglycine ([M+H]+)#R replaced by H in Aromatic amino acid;Aromatic L-amino acid ([M+H]+)#Alanine;2-Aminopropionic acid;2-Aminopropanoic acid ([M+H]+)#Urethane;Ethyl carbamate ([M+H]+)#2-Nitropropane ([M+H]+)#L-Sel…	C3H7NO2#C3H7NO2#C3H7NO2#C3H7NO2#C3H6NO2R#C3H7NO2#C3H7NO2#C3H7NO2#C3H7NO2Se#C3H6NO2R#C3H6NO2R#C3H7NO2Se#C3H7NO2#C3H6NO2R#C3H7NO2#C3H7NO2#C3H7NO2#C3H7NO2	1.34845e+07
416	C00116#C02773#HMDB00131	Glycerol;Glycerin;1,2,3-Trihydroxypropane;1,2,3-Propanetriol ([M+H]+)#R replaced by H in 1-Alkyl-sn-glycerol;1-O-Alkyl-sn-glycerol ([M+H]+)#Glycerol (see KEGG C00116); 1,2,3-Propanetriol [primary alcohol] ([M+H]+)	C3H8O3#C3H7O3R#C3H8O3	9.09484e+06
431	C07279#C13728	2-Aminoethylarsonate ([M+H]+)#4-Aminopyridine;4-AP ([M+H]+)	C2H8AsNO3#C5H6N2	573895
687	C01234#C02926#C07509#C08267#C11106#C17234	1-Aminocyclopropane-1-carboxylate;1-Aminocyclopropane-1-carboxylic acid ([M+H]+)#2-Aminobutan-4-olide ([M+H]+)#Diacetylmonoxime;2,3-Butanedione monoxime ([M+H]+)#L-Azetidine 2-carboxylic acid;Azetidyl-2-carboxylic acid;(S)-(-)-Azetidine-2-carboxylic acid ([M+H]+)#Acetoacetamide;AAA ([M+H]+)#2-Aminobut-2-enoate;(2Z)-2-aminobut-2-enoic acid;2-Ammoniobut-2-enoate ([M+H]+)	C4H7NO2#C4H7NO2#C4H7NO2#C4H7NO2#C4H7NO2#C4H7NO2	3.63876e+06
1028	C00791#HMDB00562	Creatinine;1-Methylglycocyamidine ([M+H]+)#Creatinine (see KEGG C00791); 2-amino-1,5-dihydro-1-methyl-4H-Imidazol-4-one [secondary carboxylic acid amide] ([M+H]+)	C4H7N3O#C4H7N3O	2.8616e+06
1032	C00791#HMDB00562	Creatinine;1-Methylglycocyamidine ([M+H]+)#Creatinine (see KEGG C00791); 2-amino-1,5-dihydro-1-methyl-4H-Imidazol-4-one [secondary carboxylic acid amide] ([M+H]+)	C4H7N3O#C4H7N3O	3.45531e+06
1128	C00148#C00763#C16435#HMDB00162#HMDB03411#HMDB12880	L-Proline;2-Pyrrolidinecarboxylic acid ([M+H]+)#D-Proline ([M+H]+)#Proline ([M+H]+)#L-Proline (see KEGG C00148); (2S)-pyrrolidine-2-carboxylic acid [secondary amine] ([M+H]+)#D-Proline (see KEGG C00763); (2R)-pyrrolidine-2-carboxylic acid [secondary amine] ([M+H]+)#Acetamidopropanal; N-(3-oxopropyl)acetamide [aldehyde] ([M+H]+)	C5H9NO2#C5H9NO2#C5H9NO2#C5H9NO2#C5H9NO2#C5H9NO2	6.19923e+07
1129	C00148#C00763#C16435#HMDB00162#HMDB03411#HMDB12880	L-Proline;2-Pyrrolidinecarboxylic acid ([M+H]+)#D-Proline ([M+H]+)#Proline ([M+H]+)#L-Proline (see KEGG C00148); (2S)-pyrrolidine-2-carboxylic acid [secondary amine] ([M+H]+)#D-Proline (see KEGG C00763); (2R)-pyrrolidine-2-carboxylic acid [secondary amine] ([M+H]+)#Acetamidopropanal; N-(3-oxopropyl)acetamide [aldehyde] ([M+H]+)	C5H9NO2#C5H9NO2#C5H9NO2#C5H9NO2#C5H9NO2#C5H9NO2	3.86997e+06
1360	C00180#C00539#C00633#C03067#C06202#C15474#HMDB01870#HMDB11718	Benzoate;Benzoic acid;Benzenecarboxylic acid;Phenylformic acid;Dracylic acid ([M+H]+)#Aromatic acid;Aromatic carboxylic acid ([M+H]+)#4-Hydroxybenzaldehyde;p-Hydroxybenzaldehyde ([M+H]+)#3-Hydroxybenzaldehyde ([M+H]+)#Salicylaldehyde;o-Hydroxybenzaldehyde ([M+H]+)#Tropolone ([M+H]+)#Benzoic acid (see KEGG C00180); benzoic acid [carboxylic acid] ([M+H]+)#4-Hydroxybenzaldehyde (see KEGG C00633); 4-…	C7H6O2#C7H6O2#C7H6O2#C7H6O2#C7H6O2#C7H6O2#C7H6O2#C7H6O2	2.47284e+06
1547	C01877#C01879#C02237#C04281#C04282#HMDB00267#HMDB00805#HMDB01369#HMDB01843#HMDB02234	4-Oxoproline;4-Oxo-L-proline ([M+H]+)#5-Oxoproline;Pyroglutamic acid;5-Pyrrolidone-2-carboxylic acid;Pyroglutamate;5-Oxo-L-proline;L-Pyroglutamic acid;L-5-Pyrrolidone-2-carboxylic acid ([M+H]+)#5-Oxo-D-proline;D-Pyroglutamic acid;D-5-Pyrrolidone-2-carboxylic acid ([M+H]+)#L-1-Pyrroline-3-hydroxy-5-carboxylate;3-Hydroxy-L-1-pyrroline-5-carboxylate;(3R,5S)-1-Pyrroline-3-hydroxy-5-carboxylate ([M+H]…	C5H7NO3#C5H7NO3#C5H7NO3#C5H7NO3#C5H7NO3#C5H7NO3#C5H7NO3#C5H7NO3#C5H7NO3#C5H7NO3	1.07507e+08
1548	C01877#C01879#C02237#C04281#C04282#HMDB00267#HMDB00805#HMDB01369#HMDB01843#HMDB02234	4-Oxoproline;4-Oxo-L-proline ([M+H]+)#5-Oxoproline;Pyroglutamic acid;5-Pyrrolidone-2-carboxylic acid;Pyroglutamate;5-Oxo-L-proline;L-Pyroglutamic acid;L-5-Pyrrolidone-2-carboxylic acid ([M+H]+)#5-Oxo-D-proline;D-Pyroglutamic acid;D-5-Pyrrolidone-2-carboxylic acid ([M+H]+)#L-1-Pyrroline-3-hydroxy-5-carboxylate;3-Hydroxy-L-1-pyrroline-5-carboxylate;(3R,5S)-1-Pyrroline-3-hydroxy-5-carboxylate ([M+H]…	C5H7NO3#C5H7NO3#C5H7NO3#C5H7NO3#C5H7NO3#C5H7NO3#C5H7NO3#C5H7NO3#C5H7NO3#C5H7NO3	7.95867e+06
1565	C02722#LMFA08020142	N-Methylhexanamide ([M+H]+)#N-methyl hexanamide; N-methyl hexanoyl amine [N-acyl amines [FA0802]] ([M+H]+)	C7H15NO#C7H15NO	1.73442e+06
1591	C00123#C00407#C01570#C01933#C02378#C02486#C06418#C08263#C16434#C16439#C16647#HMDB00172#HMDB00557#HMDB00687#HMDB01645#HMDB01901#HMDB03640#LMFA01100035#LMFA01100042#LMFA01100047#LMFA01100048	L-Leucine;2-Amino-4-methylvaleric acid;(2S)-alpha-2-Amino-4-methylvaleric acid;(2S)-alpha-Leucine ([M+H]+)#L-Isoleucine;2-Amino-3-methylvaleric acid ([M+H]+)#D-Leucine;D-2-Amino-4-methylvaleric acid ([M+H]+)#L-Norleucine;L-Aminohexanoic acid;L-Aminohexanoate;L-2-Aminohexanoic acid;L-2-Aminohexanoate;(S)-2-Aminohexanoic acid ([M+H]+)#6-Aminohexanoate;6-Aminohexanoic acid;Epsilcapramine;6-Aminocapr…	C6H13NO2#C6H13NO2#C6H13NO2#C6H13NO2#C6H13NO2#C6H13NO2#C6H13NO2#C6H13NO2#C6H13NO2#C6H13NO2#C6H13NO2#C6H13NO2#C6H13NO2#C6H13NO2#C6H13NO2#C6H13NO2#C6H13NO2#C6H13NO2#C6H13NO2#C6H13NO2#C6H13NO2	1.44777e+08
1593	C00123#C00407#C01570#C01933#C02378#C02486#C06418#C08263#C16434#C16439#C16647#HMDB00172#HMDB00557#HMDB00687#HMDB01645#HMDB01901#HMDB03640#LMFA01100035#LMFA01100042#LMFA01100047#LMFA01100048	L-Leucine;2-Amino-4-methylvaleric acid;(2S)-alpha-2-Amino-4-methylvaleric acid;(2S)-alpha-Leucine ([M+H]+)#L-Isoleucine;2-Amino-3-methylvaleric acid ([M+H]+)#D-Leucine;D-2-Amino-4-methylvaleric acid ([M+H]+)#L-Norleucine;L-Aminohexanoic acid;L-Aminohexanoate;L-2-Aminohexanoic acid;L-2-Aminohexanoate;(S)-2-Aminohexanoic acid ([M+H]+)#6-Aminohexanoate;6-Aminohexanoic acid;Epsilcapramine;6-Aminocapr…	C6H13NO2#C6H13NO2#C6H13NO2#C6H13NO2#C6H13NO2#C6H13NO2#C6H13NO2#C6H13NO2#C6H13NO2#C6H13NO2#C6H13NO2#C6H13NO2#C6H13NO2#C6H13NO2#C6H13NO2#C6H13NO2#C6H13NO2#C6H13NO2#C6H13NO2#C6H13NO2#C6H13NO2	4.06346e+06
1666	C02505#C07565#C15561#C16075#HMDB01250#HMDB10715	2-Phenylacetamide ([M+H]+)#N-Phenylacetamide;Acetanilide;N-Acetylarylamine ([M+H]+)#N-Benzylformamide ([M+H]+)#(Z)-Phenylacetaldehyde oxime;Phenylacetaldoxime ([M+H]+)#N-Acetylarylamine (see KEGG C02558); N-phenylethanamide [secondary carboxylic acid amide] ([M+H]+)#2-Phenylacetamide (see KEGG C02505); 2-phenylacetamide [primary carboxylic acid amide] ([M+H]+)	C8H9NO#C8H9NO#C8H9NO#C8H9NO#C8H9NO#C8H9NO	377004
1682	HMDB03152	N-Methylnicotinamide; N-methylpyridine-3-carboxamide [secondary carboxylic acid amide] ([M+H]+)	C7H8N2O	3.75402e+06
1703	C06454	Phosphonomycin;Fosfomycin ([M+H]+)	C3H7O4P	832099
1710	C00785#C02126#HMDB00301#HMDB02730	Urocanate;Urocanic acid ([M+H]+)#4-Nitroaniline;p-Nitroaniline;4-Nitrobenzeneamine ([M+H]+)#Urocanic acid (see KEGG C00785); 3-(3H-imidazol-4-yl)prop-2-enoic acid [carboxylic acid] ([M+H]+)#Nicotinamide N-oxide; 1-oxidopyridin-1-ium-3-carboxamide [N-oxide] ([M+H]+)	C6H6N2O2#C6H6N2O2#C6H6N2O2#C6H6N2O2	1.98799e+07
1830	C10172#HMDB04827	Stachydrine ([M+H]+)#Proline betaine; (2S)-1,1-dimethyl-2,3,4,5-tetrahydropyrrole-2-carboxylate [cation] ([M+H]+)	C7H13NO2#C7H13NO2	1.57716e+06
1831	C10172#HMDB04827	Stachydrine ([M+H]+)#Proline betaine; (2S)-1,1-dimethyl-2,3,4,5-tetrahydropyrrole-2-carboxylate [cation] ([M+H]+)	C7H13NO2#C7H13NO2	2.37089e+06
1859	C02796#C06324#C06338#C06343#C06415#C08493	3-Methyleneoxindole ([M+H]+)#1(2H)-Isoquinolinone;Isoquinolin-1(2H)-one ([M+H]+)#Quinolin-2-ol;2-Quinolone;2-Hydroxyquinoline;2-Quinolinol ([M+H]+)#Quinolin-4-ol ([M+H]+)#2(1H)-Quinolinone;Quinolin-2(1H)-one ([M+H]+)#Indole-3-carboxaldehyde;Indole-3-carbaldehyde ([M+H]+)	C9H7NO#C9H7NO#C9H7NO#C9H7NO#C9H7NO#C9H7NO	424747
1990	C04584	6-Imino-5-oxocyclohexa-1,3-dienecarboxylate ([M+H]+)	C7H5NO3	2.86399e+06
1991	C04584	6-Imino-5-oxocyclohexa-1,3-dienecarboxylate ([M+H]+)	C7H5NO3	246565
2057	C00135#C00768#C01162#C06419#HMDB00177	L-Histidine;(S)-alpha-Amino-1H-imidazole-4-propionic acid ([M+H]+)#Histidine;DL-Histidine;alpha-Amino-1H-imidazole-4-propionic acid ([M+H]+)#3-(Pyrazol-1-yl)-L-alanine;beta-Pyrazol-1-ylalanine ([M+H]+)#D-Histidine;(R)-alpha-Amino-1H-imidazole-4-propionic acid ([M+H]+)#L-Histidine (see KEGG C00135); 2-amino-3-(3H-imidazol-4-yl)propanoic acid [primary amine] ([M+H]+)	C6H9N3O2#C6H9N3O2#C6H9N3O2#C6H9N3O2#C6H9N3O2	1.11469e+07
2104	C08283#C10155	Homostachydrine ([M+H]+)#Lentiginosine ([M+H]+)	C8H15NO2#C8H15NO2	3.07192e+06
2191	C00166#C00811#C01772#C02763#C05838#C06738#C07114#C10945#C12621#HMDB00205#HMDB01713#HMDB02035#HMDB02641#HMDB12225#LMFA01030721#LMFA01030722	Phenylpyruvate;Phenylpyruvic acid;alpha-Ketohydrocinnamic acid;keto-Phenylpyruvate;3-Phenyl-2-oxopropanoate ([M+H]+)#4-Coumarate;p-Coumaric acid;trans-4-Hydroxycinnamate;trans-p-Hydroxycinnamate;4-Hydroxycinnamic acid;4-Hydroxycinnamate ([M+H]+)#trans-2-Hydroxycinnamate;trans-2-Hydroxycinnamic acid;2-Hydroxycinnamate;2-Coumaric acid;o-Coumaric acid;2-Coumarate ([M+H]+)#enol-Phenylpyruvate;enol-Ph…	C9H8O3#C9H8O3#C9H8O3#C9H8O3#C9H8O3#C9H8O3#C9H8O3#C9H8O3#C9H8O3#C9H8O3#C9H8O3#C9H8O3#C9H8O3#C9H8O3#C9H8O3#C9H8O3	5.87351e+06
2192	C00166#C00811#C01772#C02763#C05838#C06738#C07114#C10945#C12621#HMDB00205#HMDB01713#HMDB02035#HMDB02641#HMDB12225#LMFA01030721#LMFA01030722	Phenylpyruvate;Phenylpyruvic acid;alpha-Ketohydrocinnamic acid;keto-Phenylpyruvate;3-Phenyl-2-oxopropanoate ([M+H]+)#4-Coumarate;p-Coumaric acid;trans-4-Hydroxycinnamate;trans-p-Hydroxycinnamate;4-Hydroxycinnamic acid;4-Hydroxycinnamate ([M+H]+)#trans-2-Hydroxycinnamate;trans-2-Hydroxycinnamic acid;2-Hydroxycinnamate;2-Coumaric acid;o-Coumaric acid;2-Coumarate ([M+H]+)#enol-Phenylpyruvate;enol-Ph…	C9H8O3#C9H8O3#C9H8O3#C9H8O3#C9H8O3#C9H8O3#C9H8O3#C9H8O3#C9H8O3#C9H8O3#C9H8O3#C9H8O3#C9H8O3#C9H8O3#C9H8O3#C9H8O3	492386
2206	C00079#C02057#C02265#C07527#HMDB00159#HMDB01007#HMDB04992#HMDB06044	L-Phenylalanine;(S)-alpha-Amino-beta-phenylpropionic acid ([M+H]+)#Phenylalanine;alpha-Amino-beta-phenylpropionic acid ([M+H]+)#D-Phenylalanine;D-alpha-Amino-beta-phenylpropionic acid ([M+H]+)#Benzocaine;Ethyl aminobenzoate ([M+H]+)#L-Phenylalanine (see KEGG C00079); 2-amino-3-phenyl-propanoic acid [primary amine] ([M+H]+)#3-Pyridinebutanoic acid; 4-pyridin-3-ylbutanoic acid [carboxylic acid] ([M…	C9H11NO2#C9H11NO2#C9H11NO2#C9H11NO2#C9H11NO2#C9H11NO2#C9H11NO2#C9H11NO2	3.49397e+07
2207	C00079#C02057#C02265#C07527#HMDB00159#HMDB01007#HMDB04992#HMDB06044	L-Phenylalanine;(S)-alpha-Amino-beta-phenylpropionic acid ([M+H]+)#Phenylalanine;alpha-Amino-beta-phenylpropionic acid ([M+H]+)#D-Phenylalanine;D-alpha-Amino-beta-phenylpropionic acid ([M+H]+)#Benzocaine;Ethyl aminobenzoate ([M+H]+)#L-Phenylalanine (see KEGG C00079); 2-amino-3-phenyl-propanoic acid [primary amine] ([M+H]+)#3-Pyridinebutanoic acid; 4-pyridin-3-ylbutanoic acid [carboxylic acid] ([M…	C9H11NO2#C9H11NO2#C9H11NO2#C9H11NO2#C9H11NO2#C9H11NO2#C9H11NO2#C9H11NO2	5.44089e+06
2208	C00079#C02057#C02265#C07527#HMDB00159#HMDB01007#HMDB04992#HMDB06044	L-Phenylalanine;(S)-alpha-Amino-beta-phenylpropionic acid ([M+H]+)#Phenylalanine;alpha-Amino-beta-phenylpropionic acid ([M+H]+)#D-Phenylalanine;D-alpha-Amino-beta-phenylpropionic acid ([M+H]+)#Benzocaine;Ethyl aminobenzoate ([M+H]+)#L-Phenylalanine (see KEGG C00079); 2-amino-3-phenyl-propanoic acid [primary amine] ([M+H]+)#3-Pyridinebutanoic acid; 4-pyridin-3-ylbutanoic acid [carboxylic acid] ([M…	C9H11NO2#C9H11NO2#C9H11NO2#C9H11NO2#C9H11NO2#C9H11NO2#C9H11NO2#C9H11NO2	637306
2210	C00079#C02057#C02265#C07527#HMDB00159#HMDB01007#HMDB04992#HMDB06044	L-Phenylalanine;(S)-alpha-Amino-beta-phenylpropionic acid ([M+H]+)#Phenylalanine;alpha-Amino-beta-phenylpropionic acid ([M+H]+)#D-Phenylalanine;D-alpha-Amino-beta-phenylpropionic acid ([M+H]+)#Benzocaine;Ethyl aminobenzoate ([M+H]+)#L-Phenylalanine (see KEGG C00079); 2-amino-3-phenyl-propanoic acid [primary amine] ([M+H]+)#3-Pyridinebutanoic acid; 4-pyridin-3-ylbutanoic acid [carboxylic acid] ([M…	C9H11NO2#C9H11NO2#C9H11NO2#C9H11NO2#C9H11NO2#C9H11NO2#C9H11NO2#C9H11NO2	465223
2212	C00079#C02057#C02265#C07527#HMDB00159#HMDB01007#HMDB04992#HMDB06044	L-Phenylalanine;(S)-alpha-Amino-beta-phenylpropionic acid ([M+H]+)#Phenylalanine;alpha-Amino-beta-phenylpropionic acid ([M+H]+)#D-Phenylalanine;D-alpha-Amino-beta-phenylpropionic acid ([M+H]+)#Benzocaine;Ethyl aminobenzoate ([M+H]+)#L-Phenylalanine (see KEGG C00079); 2-amino-3-phenyl-propanoic acid [primary amine] ([M+H]+)#3-Pyridinebutanoic acid; 4-pyridin-3-ylbutanoic acid [carboxylic acid] ([M…	C9H11NO2#C9H11NO2#C9H11NO2#C9H11NO2#C9H11NO2#C9H11NO2#C9H11NO2#C9H11NO2	2.43328e+06
2521	C00082#C01536#C03290#C04368#C06420#HMDB00158#HMDB01119#HMDB02184#HMDB03831#HMDB06050	L-Tyrosine;(S)-3-(p-Hydroxyphenyl)alanine;(S)-2-Amino-3-(p-hydroxyphenyl)propionic acid;Tyrosine ([M+H]+)#DL-Tyrosine;3-(p-Hydroxyphenyl)alanine;2-Amino-3-(p-hydroxyphenyl)propionic acid;Tyrosine ([M+H]+)#L-threo-3-Phenylserine ([M+H]+)#3-Amino-3-(4-hydroxyphenyl)propanoate;beta-Tyrosine ([M+H]+)#D-Tyrosine;(R)-3-(p-Hydroxyphenyl)alanine;(R)-2-Amino-3-(p-hydroxyphenyl)propionic acid ([M+H]+)#L-Ty…	C9H11NO3#C9H11NO3#C9H11NO3#C9H11NO3#C9H11NO3#C9H11NO3#C9H11NO3#C9H11NO3#C9H11NO3#C9H11NO3	8.59273e+06
2522	C00082#C01536#C03290#C04368#C06420#HMDB00158#HMDB01119#HMDB02184#HMDB03831#HMDB06050	L-Tyrosine;(S)-3-(p-Hydroxyphenyl)alanine;(S)-2-Amino-3-(p-hydroxyphenyl)propionic acid;Tyrosine ([M+H]+)#DL-Tyrosine;3-(p-Hydroxyphenyl)alanine;2-Amino-3-(p-hydroxyphenyl)propionic acid;Tyrosine ([M+H]+)#L-threo-3-Phenylserine ([M+H]+)#3-Amino-3-(4-hydroxyphenyl)propanoate;beta-Tyrosine ([M+H]+)#D-Tyrosine;(R)-3-(p-Hydroxyphenyl)alanine;(R)-2-Amino-3-(p-hydroxyphenyl)propionic acid ([M+H]+)#L-Ty…	C9H11NO3#C9H11NO3#C9H11NO3#C9H11NO3#C9H11NO3#C9H11NO3#C9H11NO3#C9H11NO3#C9H11NO3#C9H11NO3	979254
2599	C06559#HMDB00734	Deethylatrazine ([M+H]+)#Indoleacrylic acid (see KEGG C00331); 3-(1H-indol-3-yl)-acrylic acid [carboxylic acid] ([M+H]+)	C6H10ClN5#C11H9NO2	529101
2604	C06559#HMDB00734	Deethylatrazine ([M+H]+)#Indoleacrylic acid (see KEGG C00331); 3-(1H-indol-3-yl)-acrylic acid [carboxylic acid] ([M+H]+)	C6H10ClN5#C11H9NO2	1.03545e+07
2632	C02256#C02301#C06326#C10124#C10132#C11843	Castanospermine ([M+H]+)#R replaced by H in O-Acylcarnitine ([M+H]+)#(2S)-2-{[1-(R)-Carboxyethyl]amino}pentanoate ([M+H]+)#Alexine ([M+H]+)#Australine ([M+H]+)#2 -(Butylamido)-4-hydroxybutanoic acid ([M+H]+)	C8H15NO4#C8H14NO4R#C8H15NO4#C8H15NO4#C8H15NO4#C8H15NO4	1.18887e+06
2633	C02256#C02301#C06326#C10124#C10132#C11843	Castanospermine ([M+H]+)#R replaced by H in O-Acylcarnitine ([M+H]+)#(2S)-2-{[1-(R)-Carboxyethyl]amino}pentanoate ([M+H]+)#Alexine ([M+H]+)#Australine ([M+H]+)#2 -(Butylamido)-4-hydroxybutanoic acid ([M+H]+)	C8H15NO4#C8H14NO4R#C8H15NO4#C8H15NO4#C8H15NO4#C8H15NO4	1.74777e+06
2843	C12288	alpha-Amylcinnamaldehyde;alpha-Pentylcinnamaldehyde ([M+H]+)	C14H18O	502866
2847	C00331#C10127	Indolepyruvate;Indolepyruvic acid;(Indol-3-yl)pyruvate;Indole-3-pyruvate;3-(Indol-3-yl)pyruvate ([M+H]+)#Anibine ([M+H]+)	C11H9NO3#C11H9NO3	776682
2850	HMDB00201#C04083#C08435	L-Acetylcarnitine (see KEGG C02571); (3S)-3-acetyloxy-4-trimethylammonio-butanoate [cation] ([M+H]+)#N6-(delta2-Isopentenyl)-adenine;N6-(3-Methylbut-2-enyl)adenine;6-(gamma,gamma-Dimethylallylamino)purine;N6-Dimethylallyladenine ([M+H]+)#Triacanthine ([M+H]+)	C9H17NO4#C10H13N5#C10H13N5	2.27021e+06
2874	C00078#C00525#C00806#C07839#C10743#C10968#C14916#HMDB00929#HMDB13609	L-Tryptophan;Tryptophan;(S)-alpha-Amino-beta-(3-indolyl)-propionic acid ([M+H]+)#D-Tryptophan ([M+H]+)#Tryptophan;alpha-Amino-beta-(3-indolyl)-propionic acid ([M+H]+)#Ethotoin ([M+H]+)#Vasicinol;Pyrrolo(2,1-b)quinazoline-3,7-diol, 1,2,3,9-tetrahydro-, (R)- ([M+H]+)#Idazoxan ([M+H]+)#Nirvanol ([M+H]+)#L-Tryptophan (see KEGG C00078); (2S)-2-amino-3-(1H-indol-3-yl)propanoic acid [primary amine] ([M+…	C11H12N2O2#C11H12N2O2#C11H12N2O2#C11H12N2O2#C11H12N2O2#C11H12N2O2#C11H12N2O2#C11H12N2O2#C11H12N2O2	7.70691e+06
3124	C16919#C16959#LMPR0103150001#LMPR0103170001#LMPR0103360001#LMPR0103630001#LMPR0103630002#LMPR0103650002	Atractylone;Atractylol;Atractyloxide ([M+H]+)#Furanodiene ([M+H]+)#iso-Debromo-laurinterol [C15 isoprenoids (sesquiterpenes) [PR0103]] ([M+H]+)#10-Hydroxy-isolaurene [C15 isoprenoids (sesquiterpenes) [PR0103]] ([M+H]+)#Mutisianthol [C15 isoprenoids (sesquiterpenes) [PR0103]] ([M+H]+)#Furodysin [C15 isoprenoids (sesquiterpenes) [PR0103]] ([M+H]+)#Furodysinin [C15 isoprenoids (sesquiterpenes) [PR01…	C15H20O#C15H20O#C15H20O#C15H20O#C15H20O#C15H20O#C15H20O#C15H20O	224695
3355	C13733#HMDB06695#C10371#C13624#C15210#C17424#LMPR0103300001	(S)-ATPA ([M+H]+)#Prolylhydroxyproline; (2S,4R)-4-hydroxy-1-[(2S)-pyrrolidine-2-carbonyl]pyrrolidine-2-carboxylic acid [secondary alcohol] ([M+H]+)#Mansonone C ([M+H]+)#Bisphenol A;2,2-Bis(4-Hydroxyphenyl)propane ([M+H]+)#1,1-Bis(4-hydroxyphenyl)propane ([M+H]+)#Lindenenone ([M+H]+)#Cacalol [C15 isoprenoids (sesquiterpenes) [PR0103]] ([M+H]+)	C10H16N2O4#C10H16N2O4#C15H16O2#C15H16O2#C15H16O2#C15H16O2#C15H16O2	3.12226e+06
3529	C02700#C15605#HMDB01200	L-Formylkynurenine;N-Formyl-L-kynurenine;N-Formylkynurenine ([M+H]+)#N-Formyl-D-kynurenine ([M+H]+)#N'-Formylkynurenine (see KEGG C02406); 2-amino-4-(2-formamidophenyl)-4-oxo-butanoic acid [ketone] ([M+H]+)	C11H12N2O4#C11H12N2O4#C11H12N2O4	235230
3647	C14225#C14898#C15069#C15278#LMFA01030704#LMFA01030705	Bisphenol B;4,4'-Dihydroxy-2,2-diphenylbutane;2,2-Bis(4-hydroxyphenyl)butane ([M+H]+)#4,4a,5,6,7,8-Hexahydro-6-(p-hydroxyphenyl)-2(3H)-naphthalenone ([M+H]+)#4,4'-(Butane-1,1-diyl)diphenol;1,1-Bis(4-hydroxyphenyl)butane ([M+H]+)#4,4'-(2-Methylpropylidene)bisphenol;4,4'-isobutylidenediphenol ([M+H]+)#6E,8E,14E-Hexadecatriene-10,12-diynoic acid [Unsaturated fatty acids [FA0103]] ([M+H]+)#6E,8E,14Z-…	C16H18O2#C16H18O2#C16H18O2#C16H18O2#C16H18O2#C16H18O2	962190
3648	C14225#C14898#C15069#C15278#LMFA01030704#LMFA01030705	Bisphenol B;4,4'-Dihydroxy-2,2-diphenylbutane;2,2-Bis(4-hydroxyphenyl)butane ([M+H]+)#4,4a,5,6,7,8-Hexahydro-6-(p-hydroxyphenyl)-2(3H)-naphthalenone ([M+H]+)#4,4'-(Butane-1,1-diyl)diphenol;1,1-Bis(4-hydroxyphenyl)butane ([M+H]+)#4,4'-(2-Methylpropylidene)bisphenol;4,4'-isobutylidenediphenol ([M+H]+)#6E,8E,14E-Hexadecatriene-10,12-diynoic acid [Unsaturated fatty acids [FA0103]] ([M+H]+)#6E,8E,14Z-…	C16H18O2#C16H18O2#C16H18O2#C16H18O2#C16H18O2#C16H18O2	1.76741e+06
3672	LMFA01100007#LMFA08040041#LMSP01040006	2-amino-tetradecanoic acid [Amino fatty acids [FA0110]] ([M+H]+)#Lauroyl-EA; N-(Dodecanoyl)-ethanolamine [N-acyl ethanolamines (endocannabinoids) [FA0804]] ([M+H]+)#C14 sphingosine; tetradecasphing-4E-enine [Sphingoid base homologs and variants [SP0104]] ([M+H]+)	C14H29NO2#C14H29NO2#C14H29NO2	2.90211e+06
4395	C04732#HMDB11106	5-Amino-6-(1-D-ribitylamino)uracil;5-Amino-6-ribitylaminouracil;6-(1-D-Ribitylamino)-5-amino-2,4-dihydroxypyrimidine;6-(1-D-Ribitylamino)-5-aminouracil;4-(1-D-Ribitylamino)-5-amino-2,6-dihydroxypyrimidine ([M+H]+)#5-Amino-6-ribitylamino uracil (see KEGG C04732); 1-[(5-amino-2,6-dihydroxypyrimidin-4-yl)amino]-1-deoxy-D-ribitol [primary alcohol] ([M+H]+)	C9H16N4O6#C9H16N4O6	1.41372e+06
4692	C00473#C00899#C09092#C11873#C11885#C11886#C11887#C16682#C17276#HMDB00305#HMDB06216#HMDB06217#HMDB06221#LMPR0104020001#LMPR0104050009#LMPR0104050010#LMPR0104070001#LMPR0104080009#LMPR0104110003#LMPR0104130005#LMPR0104140002#LMPR01090001#LMPR01090005#LMPR01090009#LMPR01090011#LMST02030210	Retinol;all-trans-Retinol;Vitamin A;Vitamin A1 ([M+H]+)#11-cis-Retinol ([M+H]+)#Ferruginol ([M+H]+)#Kaur-16-en-18-al;(-)-Kaur-16-en-18-al;4alpha-Kaur-16-en-18-al;Kaurenal;ent-Kaurenal;ent-Kaur-16-en-19-al ([M+H]+)#Neoabietal;Neoabietinal ([M+H]+)#Levopimarinal ([M+H]+)#Abietal;Abietaldehyde;Abietinal ([M+H]+)#9-cis-Retinol ([M+H]+)#Retinol-(cellular-retinol-binding-protein) ([M+H]+)#Vitamin A (se…	C20H30O#C20H30O#C20H30O#C20H30O#C20H30O#C20H30O#C20H30O#C20H30O#C20H30O#C20H30O#C20H30O#C20H30O#C20H30O#C20H30O#C20H30O#C20H30O#C20H30O#C20H30O#C20H30O#C20H30O#C20H30O#C20H30O#C20H30O#C20H30O#C20H30O#C20H30O	8.84499e+06
4844	HMDB12197#C16806#LMPK12120004#LMPK12120033	Canavaninosuccinate; 2-[[amino-[(3-amino-4-hydroxy-4-oxobutoxy)amino]methylidene]amino]butanedioic acid [primary amine] ([M+H]+)#Coumatetralyl ([M+H]+)#Purpuritenin B [Chalcones and dihydrochalcones [PK1212]] ([M+H]+)#Purpuritenin A [Chalcones and dihydrochalcones [PK1212]] ([M+H]+)	C9H16N4O7#C19H16O3#C19H16O3#C19H16O3	183453
