# Supplementary material for: Enhanced Access to the Health-Related Skin Metabolome by Fast, Reproducible and Non-Invasive WET PREP Sampling
Source: Metabolites. 2021 Jun 24;11(7):415. doi: 10.3390/metabo11070415 (PMC8304125; doi:10.3390/metabo11070415)
Supplement: Supplementary file 1 [file metabolites-11-00415-s001.zip › supplement1 2 and 3/Supplement3.xlsx]

## Sheet: RP
ID	detected in no of samples	summed peak area swabs	summed peak area WET PREP	putative formula	putative annotation
1	12	776.8	7891.75	C3H4O#C3H4O	Acrolein;Acrylaldehyde;Acrylic aldehyde;Propenal ([M+H]+)#2-Propyn-1-ol;Prop-2-yn-1-ol;Prop-2-yne-1-ol;Prop-2-in-1-ol;1-Hydroxy-2-propyne;1-Propyn-3-ol;1-Propyn-3-yl alcohol;2-Propynol;2-Propynyl alcohol;3-Hydroxy-1-propyne;3-Propynol;Ethynylcarbinol;NA 1986;Propargyl alcohol;Propynyl alcohol ([M+H]+)
10	32	954095	14910.6	C2H4NOR#C2H5NO#C2H5NO#C2H5NO#C2H5NO#C2H5NO	R replaced by H in N-Acetylarylalkylamine;N-Acetylaralkylamine ([M+H]+)#Acetamide ([M+H]+)#Aminoacetaldehyde ([M+H]+)#NMF;N-Methylformamide ([M+H]+)#N-Methylformamide (see KEGG C11489); N-methylformamide [secondary carboxylic acid amide] ([M+H]+)#Acetaldehyde oxime (see KEGG C02658); (NE)-N-ethylidenehydroxylamine [oxime] ([M+H]+)
34	81	1.65621e+07	1.4625e+07	CH4N2O#CH4N2O	Urea;Carbamide ([M+H]+)#Urea (see KEGG C00086); Urea [urea] ([M+H]+)
35	16	601504	361779	CH4N2O#CH4N2O	Urea;Carbamide ([M+H]+)#Urea (see KEGG C00086); Urea [urea] ([M+H]+)
39	18	81308.4	79740.6	C3H8O#C3H8O#C3H8O#C3H8O#C3H8O	Propan-2-ol;2-Propanol;Isopropanol ([M+H]+)#Propane-1-ol;Propanol;1-Propanol;Propan-1-ol;Propyl alcohol;1-Hydroxypropane;Ethylcarbinol;n-Propanol;n-Propyl alcohol;Optal;Osmosol extra;UN 1274 ([M+H]+)#Propyl alcohol (see KEGG C05979); propan-1-ol [primary alcohol] ([M+H]+)#Isopropyl alcohol; propan-2-ol [secondary alcohol] ([M+H]+)#Propan-1-ol [Fatty alcohols [FA05]] ([M+H]+)
40	43	0	181629	CH3NO2#CH2NO2R#CH3NO2	Carbamate;Carbamic acid;Aminoformic acid ([M+H]+)#R replaced by H in Hydroxamate;Hydroxamic acid ([M+H]+)#Carbamic acid (see KEGG C01563); carbamic acid [carbamic acid] ([M+H]+)
45	48	59573.8	45013.7	C4H4O#C4H4O#C4H4O	3-Butyn-1-al ([M+H]+)#Furan ([M+H]+)#3-Butyn-1-al (see KEGG C06145); (4-chlorophenyl)-phenylmethanol [aldehyde] ([M+H]+)
46	87	948724	905607	C5H8	Isoprene;2-Methyl-1,3-butadiene ([M+H]+)
47	7	139711	0	C5H8	Isoprene;2-Methyl-1,3-butadiene ([M+H]+)
48	15	50887.3	0	C5H8	Isoprene;2-Methyl-1,3-butadiene ([M+H]+)
49	22	18183.7	1282.93	C5H8	Isoprene;2-Methyl-1,3-butadiene ([M+H]+)
51	23	26489.7	5710.12	C5H8	Isoprene;2-Methyl-1,3-butadiene ([M+H]+)
52	25	2.80771e+06	61972.4	C5H8	Isoprene;2-Methyl-1,3-butadiene ([M+H]+)
53	5	71585.3	0	C5H8	Isoprene;2-Methyl-1,3-butadiene ([M+H]+)
54	16	23487.1	1179.5	C5H8	Isoprene;2-Methyl-1,3-butadiene ([M+H]+)
55	31	96876.5	6564.84	C5H8	Isoprene;2-Methyl-1,3-butadiene ([M+H]+)
56	21	6759.18	31716.1	C5H8	Isoprene;2-Methyl-1,3-butadiene ([M+H]+)
57	26	18074.1	14786.7	C5H8	Isoprene;2-Methyl-1,3-butadiene ([M+H]+)
58	27	164391	7432.09	C5H8	Isoprene;2-Methyl-1,3-butadiene ([M+H]+)
59	31	56450.8	2498.8	C5H8	Isoprene;2-Methyl-1,3-butadiene ([M+H]+)
60	14	13078.4	2041.95	C5H8	Isoprene;2-Methyl-1,3-butadiene ([M+H]+)
61	25	7317.47	43809.7	C5H8	Isoprene;2-Methyl-1,3-butadiene ([M+H]+)
63	87	399977	736912	C4H7N#C4H7N#C4H7N	Isobutyronitrile ([M+H]+)#1-Pyrroline;3,4-Dihydro-2H-pyrrole ([M+H]+)#1-pyrroline (see KEGG C15668); 3,4-dihydro-2H-pyrrole [imine] ([M+H]+)
64	87	7.42728e+06	9.70706e+06	C4H7N#C4H7N#C4H7N	Isobutyronitrile ([M+H]+)#1-Pyrroline;3,4-Dihydro-2H-pyrrole ([M+H]+)#1-pyrroline (see KEGG C15668); 3,4-dihydro-2H-pyrrole [imine] ([M+H]+)
65	87	363852	461162	C4H7N#C4H7N#C4H7N	Isobutyronitrile ([M+H]+)#1-Pyrroline;3,4-Dihydro-2H-pyrrole ([M+H]+)#1-pyrroline (see KEGG C15668); 3,4-dihydro-2H-pyrrole [imine] ([M+H]+)
72	23	10804.9	17289.8	C4H6O#C4H6O	3-Butyn-1-ol ([M+H]+)#Vinyl ether ([M+H]+)
73	22	31315	178952	C4H6O#C4H6O	3-Butyn-1-ol ([M+H]+)#Vinyl ether ([M+H]+)
74	13	3003.07	17091.4	C4H6O#C4H6O	3-Butyn-1-ol ([M+H]+)#Vinyl ether ([M+H]+)
75	34	23140.4	108927	C4H6O#C4H6O	3-Butyn-1-ol ([M+H]+)#Vinyl ether ([M+H]+)
76	6	14449.8	12707.1	C4H6O#C4H6O	3-Butyn-1-ol ([M+H]+)#Vinyl ether ([M+H]+)
78	6	0	3533.03	C4H6O#C4H6O	3-Butyn-1-ol ([M+H]+)#Vinyl ether ([M+H]+)
90	87	3.23384e+07	4.12162e+07	C4H9N	3-Buten-1-amine ([M+H]+)
91	87	2.41755e+06	2.53179e+06	C4H9N	3-Buten-1-amine ([M+H]+)
92	9	92039.6	64090	C4H9N	3-Buten-1-amine ([M+H]+)
94	87	287983	197113	C4H9N	3-Buten-1-amine ([M+H]+)
98	36	129534	0	C3H4O2#C3H4O2#C3H3O2R#C3H4O2#C3H4O2#C3H4O2	Propenoate;Acrylic acid;Acrylate;2-Propenoic acid;Vinylformic acid ([M+H]+)#Methylglyoxal;Pyruvaldehyde;Pyruvic aldehyde;2-Ketopropionaldehyde;2-Oxopropanal ([M+H]+)#R replaced by H in 2,3-Ene acid ([M+H]+)#Pyruvaldehyde (see KEGG C00546); 2-oxopropanal [aldehyde] ([M+H]+)#Malondialdehyde; propanedial [aldehyde] ([M+H]+)#Acrylic acid; 2-propenoic acid [Unsaturated fatty acids [FA0103]] ([M+H]+)
100	12	9044.04	3153.8	C4H8O#C4H8O#C4H8O#C4H8O#C4H8O	Butanal;Butyraldehyde ([M+H]+)#Methyl ethyl ketone;Ethyl methyl ketone;2-Butanone;MEK ([M+H]+)#Tetrahydrofuran; Oxolane [dialkyl ether] ([M+H]+)#Butanone (see KEGG C02845); butan-2-one [ketone] ([M+H]+)#Butanal (see KEGG C01412); butanal [aldehyde] ([M+H]+)
101	27	38600.2	8223.65	C4H8O#C4H8O#C4H8O#C4H8O#C4H8O	Butanal;Butyraldehyde ([M+H]+)#Methyl ethyl ketone;Ethyl methyl ketone;2-Butanone;MEK ([M+H]+)#Tetrahydrofuran; Oxolane [dialkyl ether] ([M+H]+)#Butanone (see KEGG C02845); butan-2-one [ketone] ([M+H]+)#Butanal (see KEGG C01412); butanal [aldehyde] ([M+H]+)
102	19	2618.09	66981.7	C4H8O#C4H8O#C4H8O#C4H8O#C4H8O	Butanal;Butyraldehyde ([M+H]+)#Methyl ethyl ketone;Ethyl methyl ketone;2-Butanone;MEK ([M+H]+)#Tetrahydrofuran; Oxolane [dialkyl ether] ([M+H]+)#Butanone (see KEGG C02845); butan-2-one [ketone] ([M+H]+)#Butanal (see KEGG C01412); butanal [aldehyde] ([M+H]+)
103	54	434209	213412	C4H8O#C4H8O#C4H8O#C4H8O#C4H8O	Butanal;Butyraldehyde ([M+H]+)#Methyl ethyl ketone;Ethyl methyl ketone;2-Butanone;MEK ([M+H]+)#Tetrahydrofuran; Oxolane [dialkyl ether] ([M+H]+)#Butanone (see KEGG C02845); butan-2-one [ketone] ([M+H]+)#Butanal (see KEGG C01412); butanal [aldehyde] ([M+H]+)
104	18	495095	0	C4H8O#C4H8O#C4H8O#C4H8O#C4H8O	Butanal;Butyraldehyde ([M+H]+)#Methyl ethyl ketone;Ethyl methyl ketone;2-Butanone;MEK ([M+H]+)#Tetrahydrofuran; Oxolane [dialkyl ether] ([M+H]+)#Butanone (see KEGG C02845); butan-2-one [ketone] ([M+H]+)#Butanal (see KEGG C01412); butanal [aldehyde] ([M+H]+)
106	39	32464.3	155804	C4H8O#C4H8O#C4H8O#C4H8O#C4H8O	Butanal;Butyraldehyde ([M+H]+)#Methyl ethyl ketone;Ethyl methyl ketone;2-Butanone;MEK ([M+H]+)#Tetrahydrofuran; Oxolane [dialkyl ether] ([M+H]+)#Butanone (see KEGG C02845); butan-2-one [ketone] ([M+H]+)#Butanal (see KEGG C01412); butanal [aldehyde] ([M+H]+)
107	48	85998.2	710590	C4H8O#C4H8O#C4H8O#C4H8O#C4H8O	Butanal;Butyraldehyde ([M+H]+)#Methyl ethyl ketone;Ethyl methyl ketone;2-Butanone;MEK ([M+H]+)#Tetrahydrofuran; Oxolane [dialkyl ether] ([M+H]+)#Butanone (see KEGG C02845); butan-2-one [ketone] ([M+H]+)#Butanal (see KEGG C01412); butanal [aldehyde] ([M+H]+)
108	14	13611.6	9537.56	C4H8O#C4H8O#C4H8O#C4H8O#C4H8O	Butanal;Butyraldehyde ([M+H]+)#Methyl ethyl ketone;Ethyl methyl ketone;2-Butanone;MEK ([M+H]+)#Tetrahydrofuran; Oxolane [dialkyl ether] ([M+H]+)#Butanone (see KEGG C02845); butan-2-one [ketone] ([M+H]+)#Butanal (see KEGG C01412); butanal [aldehyde] ([M+H]+)
109	6	2709.22	5621.4	C4H8O#C4H8O#C4H8O#C4H8O#C4H8O	Butanal;Butyraldehyde ([M+H]+)#Methyl ethyl ketone;Ethyl methyl ketone;2-Butanone;MEK ([M+H]+)#Tetrahydrofuran; Oxolane [dialkyl ether] ([M+H]+)#Butanone (see KEGG C02845); butan-2-one [ketone] ([M+H]+)#Butanal (see KEGG C01412); butanal [aldehyde] ([M+H]+)
110	26	27617.1	210088	C4H8O#C4H8O#C4H8O#C4H8O#C4H8O	Butanal;Butyraldehyde ([M+H]+)#Methyl ethyl ketone;Ethyl methyl ketone;2-Butanone;MEK ([M+H]+)#Tetrahydrofuran; Oxolane [dialkyl ether] ([M+H]+)#Butanone (see KEGG C02845); butan-2-one [ketone] ([M+H]+)#Butanal (see KEGG C01412); butanal [aldehyde] ([M+H]+)
111	22	4898.46	89405	C4H8O#C4H8O#C4H8O#C4H8O#C4H8O	Butanal;Butyraldehyde ([M+H]+)#Methyl ethyl ketone;Ethyl methyl ketone;2-Butanone;MEK ([M+H]+)#Tetrahydrofuran; Oxolane [dialkyl ether] ([M+H]+)#Butanone (see KEGG C02845); butan-2-one [ketone] ([M+H]+)#Butanal (see KEGG C01412); butanal [aldehyde] ([M+H]+)
112	18	9348.24	48363.4	C4H8O#C4H8O#C4H8O#C4H8O#C4H8O	Butanal;Butyraldehyde ([M+H]+)#Methyl ethyl ketone;Ethyl methyl ketone;2-Butanone;MEK ([M+H]+)#Tetrahydrofuran; Oxolane [dialkyl ether] ([M+H]+)#Butanone (see KEGG C02845); butan-2-one [ketone] ([M+H]+)#Butanal (see KEGG C01412); butanal [aldehyde] ([M+H]+)
116	50	26966	93468.5	C2H3NO2	Iminoglycine;Iminoacetic acid ([M+H]+)
119	82	1.8141e+06	3.9984e+06	C3H7NO#C3H7NO#C3H7NO#C3H7NO#C3H7NO#C3H7NO#C3H7NO	Aminoacetone;1-Amino-2-propanone ([M+H]+)#Acetone oxime;Acetoxime ([M+H]+)#N,N-Dimethylformamide;N,N-Dimethylmethanamide;DMF ([M+H]+)#3-Aminopropanal;beta-Aminopropion aldehyde ([M+H]+)#3-Aminopropionaldehyde (see KEGG C02229; C05665); 3-aminopropanal [aldehyde] ([M+H]+)#N,N-Dimethylformamide (see KEGG C03134); N,N-dimethylformamide [tertiary carboxylic acid amide] ([M+H]+)#Aminoacetone (see KEGG…
120	43	248171	636962	C3H7NO#C3H7NO#C3H7NO#C3H7NO#C3H7NO#C3H7NO#C3H7NO	Aminoacetone;1-Amino-2-propanone ([M+H]+)#Acetone oxime;Acetoxime ([M+H]+)#N,N-Dimethylformamide;N,N-Dimethylmethanamide;DMF ([M+H]+)#3-Aminopropanal;beta-Aminopropion aldehyde ([M+H]+)#3-Aminopropionaldehyde (see KEGG C02229; C05665); 3-aminopropanal [aldehyde] ([M+H]+)#N,N-Dimethylformamide (see KEGG C03134); N,N-dimethylformamide [tertiary carboxylic acid amide] ([M+H]+)#Aminoacetone (see KEGG…
125	7	20001.7	9922.86	C3H6O2#C3H5O2R#C3H6O2#C3H5O2R#C3H6O2#C3H6O2#C3H5O2R#C3H6O2#C3H6O2#C3H5O2R#C3H6O2#C3H6O2#C3H6O2#C3H6O2#C3H6O2#C3H6O2#C3H6O2#C3H6O2	Propanoate;Propionate;Propanoic acid;Propionic acid ([M+H]+)#R replaced by H in Long-chain carboxylate;Long-chain carboxylic acid ([M+H]+)#(S)-Lactaldehyde;L-Lactaldehyde;L-2-Hydroxypropionaldehyde ([M+H]+)#R replaced by H in Long-chain fatty acid;Higher fatty acid ([M+H]+)#(R)-Lactaldehyde;D-Lactaldehyde;D-2-Hydroxypropionaldehyde ([M+H]+)#3-Hydroxypropanal ([M+H]+)#R replaced by H in Long-chain…
128	87	897826	2.21574e+06	C2H5NO2#C2H4NO2R#C2H4NO2R#C2H4NO2R#C2H5NO2#C2H4NO2R#C2H5NO2#C2H5NO2	Glycine;Aminoacetic acid;Gly ([M+H]+)#R replaced by H in Amino acid;Amino acids ([M+H]+)#R replaced by H in L-Amino acid;L-2-Amino acid ([M+H]+)#R replaced by H in D-Amino acid ([M+H]+)#Nitroethane ([M+H]+)#R replaced by H in alpha-Amino acid ([M+H]+)#Acetohydroxamic acid ([M+H]+)#Glycine (see KEGG C00037); 2-aminoacetic acid [primary amine] ([M+H]+)
129	87	565109	1.00442e+06	C2H5NO2#C2H4NO2R#C2H4NO2R#C2H4NO2R#C2H5NO2#C2H4NO2R#C2H5NO2#C2H5NO2	Glycine;Aminoacetic acid;Gly ([M+H]+)#R replaced by H in Amino acid;Amino acids ([M+H]+)#R replaced by H in L-Amino acid;L-2-Amino acid ([M+H]+)#R replaced by H in D-Amino acid ([M+H]+)#Nitroethane ([M+H]+)#R replaced by H in alpha-Amino acid ([M+H]+)#Acetohydroxamic acid ([M+H]+)#Glycine (see KEGG C00037); 2-aminoacetic acid [primary amine] ([M+H]+)
130	28	108840	24437.7	C3H9NO#C3H9NO#C3H9NO#C3H9NO#C3H9NO	Trimethylamine N-oxide;(CH3)3NO ([M+H]+)#(R)-1-Aminopropan-2-ol;(R)-1-Amino-2-propanol ([M+H]+)#1-Aminopropan-2-ol ([M+H]+)#Trimethylamine N-oxide (see KEGG C01104); trimethyl-oxido-ammonium [N-oxide] ([M+H]+)#1-Amino-propan-2-ol (see KEGG C05771); Isopropanolamine [secondary alcohol] ([M+H]+)
131	24	69650.4	13886.9	C3H9NO#C3H9NO#C3H9NO#C3H9NO#C3H9NO	Trimethylamine N-oxide;(CH3)3NO ([M+H]+)#(R)-1-Aminopropan-2-ol;(R)-1-Amino-2-propanol ([M+H]+)#1-Aminopropan-2-ol ([M+H]+)#Trimethylamine N-oxide (see KEGG C01104); trimethyl-oxido-ammonium [N-oxide] ([M+H]+)#1-Amino-propan-2-ol (see KEGG C05771); Isopropanolamine [secondary alcohol] ([M+H]+)
133	38	24655.4	2.75036e+07	C2H3FO2#C2H6OS#C2H6OS#C2H6OS	Fluoroacetate;Fluoroacetic acid;Cymonic acid;Gifblaar poison;HFA;UN 2642 ([M+H]+)#Mercaptoethanol;2-Mercaptoethanol;Thioglycol ([M+H]+)#Dimethyl sulfoxide;DMSO ([M+H]+)#Dimethyl sulfoxide (see KEGG C11143); methylsulfinylmethane [sulfoxide] ([M+H]+)
134	53	27488	4.1581e+06	C2H3FO2#C2H6OS#C2H6OS#C2H6OS	Fluoroacetate;Fluoroacetic acid;Cymonic acid;Gifblaar poison;HFA;UN 2642 ([M+H]+)#Mercaptoethanol;2-Mercaptoethanol;Thioglycol ([M+H]+)#Dimethyl sulfoxide;DMSO ([M+H]+)#Dimethyl sulfoxide (see KEGG C11143); methylsulfinylmethane [sulfoxide] ([M+H]+)
135	25	0	170273	C2H3FO2#C2H6OS#C2H6OS#C2H6OS	Fluoroacetate;Fluoroacetic acid;Cymonic acid;Gifblaar poison;HFA;UN 2642 ([M+H]+)#Mercaptoethanol;2-Mercaptoethanol;Thioglycol ([M+H]+)#Dimethyl sulfoxide;DMSO ([M+H]+)#Dimethyl sulfoxide (see KEGG C11143); methylsulfinylmethane [sulfoxide] ([M+H]+)
137	33	61339.5	0	C6H6#C6H6	Benzene ([M+H]+)#Benzene (see KEGG C01407); benzene [aromatic compound] ([M+H]+)
138	33	149610	0	C6H6#C6H6	Benzene ([M+H]+)#Benzene (see KEGG C01407); benzene [aromatic compound] ([M+H]+)
139	34	46023.4	26557.5	C6H6#C6H6	Benzene ([M+H]+)#Benzene (see KEGG C01407); benzene [aromatic compound] ([M+H]+)
164	80	46053.4	68108.8	C4H6N2	Fomepizole;4-Methylpyrazole ([M+H]+)
212	7	6584.35	3860.63	C5H9N	Piperideine ([M+H]+)
213	22	17893.4	15285.8	C5H9N	Piperideine ([M+H]+)
214	8	15305.3	2735.28	C5H9N	Piperideine ([M+H]+)
216	4	4582.21	1951.65	C5H9N	Piperideine ([M+H]+)
217	9	12317.8	4621.04	C5H9N	Piperideine ([M+H]+)
222	24	5.57678e+06	6.50289e+06	CH2Cl2	Dichloromethane;Methylene chloride;Methylene dichloride ([M+H]+)
223	4	0	2478.34	CH2Cl2	Dichloromethane;Methylene chloride;Methylene dichloride ([M+H]+)
227	46	110659	21359	C4H4O2#C4H4O2#C4H4O2#C4H4O2	4-Hydroxy-2-butynal ([M+H]+)#3-Butynoate;But-3-ynoate ([M+H]+)#2(5H)-Furanone;gamma-Crotonolactone;Butenolide ([M+H]+)#2(3H)-Furanone;alpha-Crotonolactone ([M+H]+)
228	58	311879	210311	C4H4O2#C4H4O2#C4H4O2#C4H4O2	4-Hydroxy-2-butynal ([M+H]+)#3-Butynoate;But-3-ynoate ([M+H]+)#2(5H)-Furanone;gamma-Crotonolactone;Butenolide ([M+H]+)#2(3H)-Furanone;alpha-Crotonolactone ([M+H]+)
230	13	15011	0	C5H8O#C5H8O#C5H8O#C5H8O#C5H8O	Cyclopentanone ([M+H]+)#3-Methylbut-2-enal;3,3-Dimethyl-acrylaldehyde ([M+H]+)#Prenal ([M+H]+)#Methyl propenyl ketone; (E)-pent-3-en-2-one [ketone] ([M+H]+)#3-Methyl-2-butenal (see KEGG C15604); 3-methylbut-2-enal [aldehyde] ([M+H]+)
231	46	241894	2333.12	C5H8O#C5H8O#C5H8O#C5H8O#C5H8O	Cyclopentanone ([M+H]+)#3-Methylbut-2-enal;3,3-Dimethyl-acrylaldehyde ([M+H]+)#Prenal ([M+H]+)#Methyl propenyl ketone; (E)-pent-3-en-2-one [ketone] ([M+H]+)#3-Methyl-2-butenal (see KEGG C15604); 3-methylbut-2-enal [aldehyde] ([M+H]+)
232	43	43885.6	13875.2	C5H8O#C5H8O#C5H8O#C5H8O#C5H8O	Cyclopentanone ([M+H]+)#3-Methylbut-2-enal;3,3-Dimethyl-acrylaldehyde ([M+H]+)#Prenal ([M+H]+)#Methyl propenyl ketone; (E)-pent-3-en-2-one [ketone] ([M+H]+)#3-Methyl-2-butenal (see KEGG C15604); 3-methylbut-2-enal [aldehyde] ([M+H]+)
233	23	25333.1	0	C5H8O#C5H8O#C5H8O#C5H8O#C5H8O	Cyclopentanone ([M+H]+)#3-Methylbut-2-enal;3,3-Dimethyl-acrylaldehyde ([M+H]+)#Prenal ([M+H]+)#Methyl propenyl ketone; (E)-pent-3-en-2-one [ketone] ([M+H]+)#3-Methyl-2-butenal (see KEGG C15604); 3-methylbut-2-enal [aldehyde] ([M+H]+)
234	19	73349.3	512.503	C5H8O#C5H8O#C5H8O#C5H8O#C5H8O	Cyclopentanone ([M+H]+)#3-Methylbut-2-enal;3,3-Dimethyl-acrylaldehyde ([M+H]+)#Prenal ([M+H]+)#Methyl propenyl ketone; (E)-pent-3-en-2-one [ketone] ([M+H]+)#3-Methyl-2-butenal (see KEGG C15604); 3-methylbut-2-enal [aldehyde] ([M+H]+)
235	13	38512.6	852.245	C5H8O#C5H8O#C5H8O#C5H8O#C5H8O	Cyclopentanone ([M+H]+)#3-Methylbut-2-enal;3,3-Dimethyl-acrylaldehyde ([M+H]+)#Prenal ([M+H]+)#Methyl propenyl ketone; (E)-pent-3-en-2-one [ketone] ([M+H]+)#3-Methyl-2-butenal (see KEGG C15604); 3-methylbut-2-enal [aldehyde] ([M+H]+)
236	20	210400	0	C5H8O#C5H8O#C5H8O#C5H8O#C5H8O	Cyclopentanone ([M+H]+)#3-Methylbut-2-enal;3,3-Dimethyl-acrylaldehyde ([M+H]+)#Prenal ([M+H]+)#Methyl propenyl ketone; (E)-pent-3-en-2-one [ketone] ([M+H]+)#3-Methyl-2-butenal (see KEGG C15604); 3-methylbut-2-enal [aldehyde] ([M+H]+)
237	29	24263	0	C5H8O#C5H8O#C5H8O#C5H8O#C5H8O	Cyclopentanone ([M+H]+)#3-Methylbut-2-enal;3,3-Dimethyl-acrylaldehyde ([M+H]+)#Prenal ([M+H]+)#Methyl propenyl ketone; (E)-pent-3-en-2-one [ketone] ([M+H]+)#3-Methyl-2-butenal (see KEGG C15604); 3-methylbut-2-enal [aldehyde] ([M+H]+)
240	24	16464.9	0	C5H8O#C5H8O#C5H8O#C5H8O#C5H8O	Cyclopentanone ([M+H]+)#3-Methylbut-2-enal;3,3-Dimethyl-acrylaldehyde ([M+H]+)#Prenal ([M+H]+)#Methyl propenyl ketone; (E)-pent-3-en-2-one [ketone] ([M+H]+)#3-Methyl-2-butenal (see KEGG C15604); 3-methylbut-2-enal [aldehyde] ([M+H]+)
243	9	6368.52	0	C5H8O#C5H8O#C5H8O#C5H8O#C5H8O	Cyclopentanone ([M+H]+)#3-Methylbut-2-enal;3,3-Dimethyl-acrylaldehyde ([M+H]+)#Prenal ([M+H]+)#Methyl propenyl ketone; (E)-pent-3-en-2-one [ketone] ([M+H]+)#3-Methyl-2-butenal (see KEGG C15604); 3-methylbut-2-enal [aldehyde] ([M+H]+)
246	6	6497.9	0	C5H8O#C5H8O#C5H8O#C5H8O#C5H8O	Cyclopentanone ([M+H]+)#3-Methylbut-2-enal;3,3-Dimethyl-acrylaldehyde ([M+H]+)#Prenal ([M+H]+)#Methyl propenyl ketone; (E)-pent-3-en-2-one [ketone] ([M+H]+)#3-Methyl-2-butenal (see KEGG C15604); 3-methylbut-2-enal [aldehyde] ([M+H]+)
249	33	0	31081.5	C5H8O#C5H8O#C5H8O#C5H8O#C5H8O	Cyclopentanone ([M+H]+)#3-Methylbut-2-enal;3,3-Dimethyl-acrylaldehyde ([M+H]+)#Prenal ([M+H]+)#Methyl propenyl ketone; (E)-pent-3-en-2-one [ketone] ([M+H]+)#3-Methyl-2-butenal (see KEGG C15604); 3-methylbut-2-enal [aldehyde] ([M+H]+)
251	17	2355.02	8091.16	C5H8O#C5H8O#C5H8O#C5H8O#C5H8O	Cyclopentanone ([M+H]+)#3-Methylbut-2-enal;3,3-Dimethyl-acrylaldehyde ([M+H]+)#Prenal ([M+H]+)#Methyl propenyl ketone; (E)-pent-3-en-2-one [ketone] ([M+H]+)#3-Methyl-2-butenal (see KEGG C15604); 3-methylbut-2-enal [aldehyde] ([M+H]+)
253	53	28655.9	17140.4	C6H12	Cyclohexane ([M+H]+)
256	4	8773.03	1565.96	C6H12	Cyclohexane ([M+H]+)
258	9	0	396482	C6H12	Cyclohexane ([M+H]+)
262	23	14873.8	773.896	C6H12	Cyclohexane ([M+H]+)
265	87	60359512	6.15001e+07	C5H11N	Piperidine;Azacyclohexane;Hexahydropyridine ([M+H]+)
266	83	8.80465e+06	5.70373e+06	C5H11N	Piperidine;Azacyclohexane;Hexahydropyridine ([M+H]+)
269	17	176763	36920.7	C5H11N	Piperidine;Azacyclohexane;Hexahydropyridine ([M+H]+)
272	7	1249.69	2993.32	C5H11N	Piperidine;Azacyclohexane;Hexahydropyridine ([M+H]+)
306	7	4893.06	0	C4H6O2#C4H6O2#C4H6O2#C4H6O2#C4H6O2#C4H6O2#C4H6O2#C4H6O2#C4H6O2#C4H6O2#C4H6O2#C4H6O2#C4H6O2	Diacetyl;Biacetyl;Dimethylglyoxal;2,3-Butanedione ([M+H]+)#1,4-Lactone ([M+H]+)#2-Butenoate;2-Butenoic acid;Crotonic acid ([M+H]+)#2-Butyne-1,4-diol ([M+H]+)#Cyclopropanecarboxylate ([M+H]+)#Succinic aldehyde;Succindialdehyde ([M+H]+)#Gamma-Butyrolactone; oxolan-2-one [carboxylic acid ester] ([M+H]+)#Oxolan-3-one; dihydro-3(2H)-furanone [ketone] ([M+H]+)#Diacetyl (see KEGG C00741); butane-2,3-dio…
307	5	2901.73	0	C4H6O2#C4H6O2#C4H6O2#C4H6O2#C4H6O2#C4H6O2#C4H6O2#C4H6O2#C4H6O2#C4H6O2#C4H6O2#C4H6O2#C4H6O2	Diacetyl;Biacetyl;Dimethylglyoxal;2,3-Butanedione ([M+H]+)#1,4-Lactone ([M+H]+)#2-Butenoate;2-Butenoic acid;Crotonic acid ([M+H]+)#2-Butyne-1,4-diol ([M+H]+)#Cyclopropanecarboxylate ([M+H]+)#Succinic aldehyde;Succindialdehyde ([M+H]+)#Gamma-Butyrolactone; oxolan-2-one [carboxylic acid ester] ([M+H]+)#Oxolan-3-one; dihydro-3(2H)-furanone [ketone] ([M+H]+)#Diacetyl (see KEGG C00741); butane-2,3-dio…
308	10	2450.83	15987.6	C4H6O2#C4H6O2#C4H6O2#C4H6O2#C4H6O2#C4H6O2#C4H6O2#C4H6O2#C4H6O2#C4H6O2#C4H6O2#C4H6O2#C4H6O2	Diacetyl;Biacetyl;Dimethylglyoxal;2,3-Butanedione ([M+H]+)#1,4-Lactone ([M+H]+)#2-Butenoate;2-Butenoic acid;Crotonic acid ([M+H]+)#2-Butyne-1,4-diol ([M+H]+)#Cyclopropanecarboxylate ([M+H]+)#Succinic aldehyde;Succindialdehyde ([M+H]+)#Gamma-Butyrolactone; oxolan-2-one [carboxylic acid ester] ([M+H]+)#Oxolan-3-one; dihydro-3(2H)-furanone [ketone] ([M+H]+)#Diacetyl (see KEGG C00741); butane-2,3-dio…
309	18	9055.62	47483	C4H6O2#C4H6O2#C4H6O2#C4H6O2#C4H6O2#C4H6O2#C4H6O2#C4H6O2#C4H6O2#C4H6O2#C4H6O2#C4H6O2#C4H6O2	Diacetyl;Biacetyl;Dimethylglyoxal;2,3-Butanedione ([M+H]+)#1,4-Lactone ([M+H]+)#2-Butenoate;2-Butenoic acid;Crotonic acid ([M+H]+)#2-Butyne-1,4-diol ([M+H]+)#Cyclopropanecarboxylate ([M+H]+)#Succinic aldehyde;Succindialdehyde ([M+H]+)#Gamma-Butyrolactone; oxolan-2-one [carboxylic acid ester] ([M+H]+)#Oxolan-3-one; dihydro-3(2H)-furanone [ketone] ([M+H]+)#Diacetyl (see KEGG C00741); butane-2,3-dio…
311	13	0	14097.7	C4H6O2#C4H6O2#C4H6O2#C4H6O2#C4H6O2#C4H6O2#C4H6O2#C4H6O2#C4H6O2#C4H6O2#C4H6O2#C4H6O2#C4H6O2	Diacetyl;Biacetyl;Dimethylglyoxal;2,3-Butanedione ([M+H]+)#1,4-Lactone ([M+H]+)#2-Butenoate;2-Butenoic acid;Crotonic acid ([M+H]+)#2-Butyne-1,4-diol ([M+H]+)#Cyclopropanecarboxylate ([M+H]+)#Succinic aldehyde;Succindialdehyde ([M+H]+)#Gamma-Butyrolactone; oxolan-2-one [carboxylic acid ester] ([M+H]+)#Oxolan-3-one; dihydro-3(2H)-furanone [ketone] ([M+H]+)#Diacetyl (see KEGG C00741); butane-2,3-dio…
313	15	5894.35	30719.9	C4H6O2#C4H6O2#C4H6O2#C4H6O2#C4H6O2#C4H6O2#C4H6O2#C4H6O2#C4H6O2#C4H6O2#C4H6O2#C4H6O2#C4H6O2	Diacetyl;Biacetyl;Dimethylglyoxal;2,3-Butanedione ([M+H]+)#1,4-Lactone ([M+H]+)#2-Butenoate;2-Butenoic acid;Crotonic acid ([M+H]+)#2-Butyne-1,4-diol ([M+H]+)#Cyclopropanecarboxylate ([M+H]+)#Succinic aldehyde;Succindialdehyde ([M+H]+)#Gamma-Butyrolactone; oxolan-2-one [carboxylic acid ester] ([M+H]+)#Oxolan-3-one; dihydro-3(2H)-furanone [ketone] ([M+H]+)#Diacetyl (see KEGG C00741); butane-2,3-dio…
314	55	79144	185630	C4H6O2#C4H6O2#C4H6O2#C4H6O2#C4H6O2#C4H6O2#C4H6O2#C4H6O2#C4H6O2#C4H6O2#C4H6O2#C4H6O2#C4H6O2	Diacetyl;Biacetyl;Dimethylglyoxal;2,3-Butanedione ([M+H]+)#1,4-Lactone ([M+H]+)#2-Butenoate;2-Butenoic acid;Crotonic acid ([M+H]+)#2-Butyne-1,4-diol ([M+H]+)#Cyclopropanecarboxylate ([M+H]+)#Succinic aldehyde;Succindialdehyde ([M+H]+)#Gamma-Butyrolactone; oxolan-2-one [carboxylic acid ester] ([M+H]+)#Oxolan-3-one; dihydro-3(2H)-furanone [ketone] ([M+H]+)#Diacetyl (see KEGG C00741); butane-2,3-dio…
315	24	78817	17171.8	C4H6O2#C4H6O2#C4H6O2#C4H6O2#C4H6O2#C4H6O2#C4H6O2#C4H6O2#C4H6O2#C4H6O2#C4H6O2#C4H6O2#C4H6O2	Diacetyl;Biacetyl;Dimethylglyoxal;2,3-Butanedione ([M+H]+)#1,4-Lactone ([M+H]+)#2-Butenoate;2-Butenoic acid;Crotonic acid ([M+H]+)#2-Butyne-1,4-diol ([M+H]+)#Cyclopropanecarboxylate ([M+H]+)#Succinic aldehyde;Succindialdehyde ([M+H]+)#Gamma-Butyrolactone; oxolan-2-one [carboxylic acid ester] ([M+H]+)#Oxolan-3-one; dihydro-3(2H)-furanone [ketone] ([M+H]+)#Diacetyl (see KEGG C00741); butane-2,3-dio…
316	14	4635.58	11890.9	C4H6O2#C4H6O2#C4H6O2#C4H6O2#C4H6O2#C4H6O2#C4H6O2#C4H6O2#C4H6O2#C4H6O2#C4H6O2#C4H6O2#C4H6O2	Diacetyl;Biacetyl;Dimethylglyoxal;2,3-Butanedione ([M+H]+)#1,4-Lactone ([M+H]+)#2-Butenoate;2-Butenoic acid;Crotonic acid ([M+H]+)#2-Butyne-1,4-diol ([M+H]+)#Cyclopropanecarboxylate ([M+H]+)#Succinic aldehyde;Succindialdehyde ([M+H]+)#Gamma-Butyrolactone; oxolan-2-one [carboxylic acid ester] ([M+H]+)#Oxolan-3-one; dihydro-3(2H)-furanone [ketone] ([M+H]+)#Diacetyl (see KEGG C00741); butane-2,3-dio…
318	16	7013.72	56150.8	C4H6O2#C4H6O2#C4H6O2#C4H6O2#C4H6O2#C4H6O2#C4H6O2#C4H6O2#C4H6O2#C4H6O2#C4H6O2#C4H6O2#C4H6O2	Diacetyl;Biacetyl;Dimethylglyoxal;2,3-Butanedione ([M+H]+)#1,4-Lactone ([M+H]+)#2-Butenoate;2-Butenoic acid;Crotonic acid ([M+H]+)#2-Butyne-1,4-diol ([M+H]+)#Cyclopropanecarboxylate ([M+H]+)#Succinic aldehyde;Succindialdehyde ([M+H]+)#Gamma-Butyrolactone; oxolan-2-one [carboxylic acid ester] ([M+H]+)#Oxolan-3-one; dihydro-3(2H)-furanone [ketone] ([M+H]+)#Diacetyl (see KEGG C00741); butane-2,3-dio…
319	6	0	10838.4	C4H6O2#C4H6O2#C4H6O2#C4H6O2#C4H6O2#C4H6O2#C4H6O2#C4H6O2#C4H6O2#C4H6O2#C4H6O2#C4H6O2#C4H6O2	Diacetyl;Biacetyl;Dimethylglyoxal;2,3-Butanedione ([M+H]+)#1,4-Lactone ([M+H]+)#2-Butenoate;2-Butenoic acid;Crotonic acid ([M+H]+)#2-Butyne-1,4-diol ([M+H]+)#Cyclopropanecarboxylate ([M+H]+)#Succinic aldehyde;Succindialdehyde ([M+H]+)#Gamma-Butyrolactone; oxolan-2-one [carboxylic acid ester] ([M+H]+)#Oxolan-3-one; dihydro-3(2H)-furanone [ketone] ([M+H]+)#Diacetyl (see KEGG C00741); butane-2,3-dio…
320	8	0	7498.45	C4H6O2#C4H6O2#C4H6O2#C4H6O2#C4H6O2#C4H6O2#C4H6O2#C4H6O2#C4H6O2#C4H6O2#C4H6O2#C4H6O2#C4H6O2	Diacetyl;Biacetyl;Dimethylglyoxal;2,3-Butanedione ([M+H]+)#1,4-Lactone ([M+H]+)#2-Butenoate;2-Butenoic acid;Crotonic acid ([M+H]+)#2-Butyne-1,4-diol ([M+H]+)#Cyclopropanecarboxylate ([M+H]+)#Succinic aldehyde;Succindialdehyde ([M+H]+)#Gamma-Butyrolactone; oxolan-2-one [carboxylic acid ester] ([M+H]+)#Oxolan-3-one; dihydro-3(2H)-furanone [ketone] ([M+H]+)#Diacetyl (see KEGG C00741); butane-2,3-dio…
325	11	0	7660.23	C4H6O2#C4H6O2#C4H6O2#C4H6O2#C4H6O2#C4H6O2#C4H6O2#C4H6O2#C4H6O2#C4H6O2#C4H6O2#C4H6O2#C4H6O2	Diacetyl;Biacetyl;Dimethylglyoxal;2,3-Butanedione ([M+H]+)#1,4-Lactone ([M+H]+)#2-Butenoate;2-Butenoic acid;Crotonic acid ([M+H]+)#2-Butyne-1,4-diol ([M+H]+)#Cyclopropanecarboxylate ([M+H]+)#Succinic aldehyde;Succindialdehyde ([M+H]+)#Gamma-Butyrolactone; oxolan-2-one [carboxylic acid ester] ([M+H]+)#Oxolan-3-one; dihydro-3(2H)-furanone [ketone] ([M+H]+)#Diacetyl (see KEGG C00741); butane-2,3-dio…
327	14	62979.3	3238.21	C4H6O2#C4H6O2#C4H6O2#C4H6O2#C4H6O2#C4H6O2#C4H6O2#C4H6O2#C4H6O2#C4H6O2#C4H6O2#C4H6O2#C4H6O2	Diacetyl;Biacetyl;Dimethylglyoxal;2,3-Butanedione ([M+H]+)#1,4-Lactone ([M+H]+)#2-Butenoate;2-Butenoic acid;Crotonic acid ([M+H]+)#2-Butyne-1,4-diol ([M+H]+)#Cyclopropanecarboxylate ([M+H]+)#Succinic aldehyde;Succindialdehyde ([M+H]+)#Gamma-Butyrolactone; oxolan-2-one [carboxylic acid ester] ([M+H]+)#Oxolan-3-one; dihydro-3(2H)-furanone [ketone] ([M+H]+)#Diacetyl (see KEGG C00741); butane-2,3-dio…
328	5	40156.1	0	C4H6O2#C4H6O2#C4H6O2#C4H6O2#C4H6O2#C4H6O2#C4H6O2#C4H6O2#C4H6O2#C4H6O2#C4H6O2#C4H6O2#C4H6O2	Diacetyl;Biacetyl;Dimethylglyoxal;2,3-Butanedione ([M+H]+)#1,4-Lactone ([M+H]+)#2-Butenoate;2-Butenoic acid;Crotonic acid ([M+H]+)#2-Butyne-1,4-diol ([M+H]+)#Cyclopropanecarboxylate ([M+H]+)#Succinic aldehyde;Succindialdehyde ([M+H]+)#Gamma-Butyrolactone; oxolan-2-one [carboxylic acid ester] ([M+H]+)#Oxolan-3-one; dihydro-3(2H)-furanone [ketone] ([M+H]+)#Diacetyl (see KEGG C00741); butane-2,3-dio…
330	20	49648.8	1248.99	C4H6O2#C4H6O2#C4H6O2#C4H6O2#C4H6O2#C4H6O2#C4H6O2#C4H6O2#C4H6O2#C4H6O2#C4H6O2#C4H6O2#C4H6O2	Diacetyl;Biacetyl;Dimethylglyoxal;2,3-Butanedione ([M+H]+)#1,4-Lactone ([M+H]+)#2-Butenoate;2-Butenoic acid;Crotonic acid ([M+H]+)#2-Butyne-1,4-diol ([M+H]+)#Cyclopropanecarboxylate ([M+H]+)#Succinic aldehyde;Succindialdehyde ([M+H]+)#Gamma-Butyrolactone; oxolan-2-one [carboxylic acid ester] ([M+H]+)#Oxolan-3-one; dihydro-3(2H)-furanone [ketone] ([M+H]+)#Diacetyl (see KEGG C00741); butane-2,3-dio…
332	23	23653.4	1436.86	C4H6O2#C4H6O2#C4H6O2#C4H6O2#C4H6O2#C4H6O2#C4H6O2#C4H6O2#C4H6O2#C4H6O2#C4H6O2#C4H6O2#C4H6O2	Diacetyl;Biacetyl;Dimethylglyoxal;2,3-Butanedione ([M+H]+)#1,4-Lactone ([M+H]+)#2-Butenoate;2-Butenoic acid;Crotonic acid ([M+H]+)#2-Butyne-1,4-diol ([M+H]+)#Cyclopropanecarboxylate ([M+H]+)#Succinic aldehyde;Succindialdehyde ([M+H]+)#Gamma-Butyrolactone; oxolan-2-one [carboxylic acid ester] ([M+H]+)#Oxolan-3-one; dihydro-3(2H)-furanone [ketone] ([M+H]+)#Diacetyl (see KEGG C00741); butane-2,3-dio…
334	26	52506.4	1758.75	C4H6O2#C4H6O2#C4H6O2#C4H6O2#C4H6O2#C4H6O2#C4H6O2#C4H6O2#C4H6O2#C4H6O2#C4H6O2#C4H6O2#C4H6O2	Diacetyl;Biacetyl;Dimethylglyoxal;2,3-Butanedione ([M+H]+)#1,4-Lactone ([M+H]+)#2-Butenoate;2-Butenoic acid;Crotonic acid ([M+H]+)#2-Butyne-1,4-diol ([M+H]+)#Cyclopropanecarboxylate ([M+H]+)#Succinic aldehyde;Succindialdehyde ([M+H]+)#Gamma-Butyrolactone; oxolan-2-one [carboxylic acid ester] ([M+H]+)#Oxolan-3-one; dihydro-3(2H)-furanone [ketone] ([M+H]+)#Diacetyl (see KEGG C00741); butane-2,3-dio…
335	16	99632.1	16681	C4H6O2#C4H6O2#C4H6O2#C4H6O2#C4H6O2#C4H6O2#C4H6O2#C4H6O2#C4H6O2#C4H6O2#C4H6O2#C4H6O2#C4H6O2	Diacetyl;Biacetyl;Dimethylglyoxal;2,3-Butanedione ([M+H]+)#1,4-Lactone ([M+H]+)#2-Butenoate;2-Butenoic acid;Crotonic acid ([M+H]+)#2-Butyne-1,4-diol ([M+H]+)#Cyclopropanecarboxylate ([M+H]+)#Succinic aldehyde;Succindialdehyde ([M+H]+)#Gamma-Butyrolactone; oxolan-2-one [carboxylic acid ester] ([M+H]+)#Oxolan-3-one; dihydro-3(2H)-furanone [ketone] ([M+H]+)#Diacetyl (see KEGG C00741); butane-2,3-dio…
340	34	28024.5	10357.4	C4H6O2#C4H6O2#C4H6O2#C4H6O2#C4H6O2#C4H6O2#C4H6O2#C4H6O2#C4H6O2#C4H6O2#C4H6O2#C4H6O2#C4H6O2	Diacetyl;Biacetyl;Dimethylglyoxal;2,3-Butanedione ([M+H]+)#1,4-Lactone ([M+H]+)#2-Butenoate;2-Butenoic acid;Crotonic acid ([M+H]+)#2-Butyne-1,4-diol ([M+H]+)#Cyclopropanecarboxylate ([M+H]+)#Succinic aldehyde;Succindialdehyde ([M+H]+)#Gamma-Butyrolactone; oxolan-2-one [carboxylic acid ester] ([M+H]+)#Oxolan-3-one; dihydro-3(2H)-furanone [ketone] ([M+H]+)#Diacetyl (see KEGG C00741); butane-2,3-dio…
344	19	23471.8	4090.35	C4H6O2#C4H6O2#C4H6O2#C4H6O2#C4H6O2#C4H6O2#C4H6O2#C4H6O2#C4H6O2#C4H6O2#C4H6O2#C4H6O2#C4H6O2	Diacetyl;Biacetyl;Dimethylglyoxal;2,3-Butanedione ([M+H]+)#1,4-Lactone ([M+H]+)#2-Butenoate;2-Butenoic acid;Crotonic acid ([M+H]+)#2-Butyne-1,4-diol ([M+H]+)#Cyclopropanecarboxylate ([M+H]+)#Succinic aldehyde;Succindialdehyde ([M+H]+)#Gamma-Butyrolactone; oxolan-2-one [carboxylic acid ester] ([M+H]+)#Oxolan-3-one; dihydro-3(2H)-furanone [ketone] ([M+H]+)#Diacetyl (see KEGG C00741); butane-2,3-dio…
353	13	23612.2	1615.58	C4H6O2#C4H6O2#C4H6O2#C4H6O2#C4H6O2#C4H6O2#C4H6O2#C4H6O2#C4H6O2#C4H6O2#C4H6O2#C4H6O2#C4H6O2	Diacetyl;Biacetyl;Dimethylglyoxal;2,3-Butanedione ([M+H]+)#1,4-Lactone ([M+H]+)#2-Butenoate;2-Butenoic acid;Crotonic acid ([M+H]+)#2-Butyne-1,4-diol ([M+H]+)#Cyclopropanecarboxylate ([M+H]+)#Succinic aldehyde;Succindialdehyde ([M+H]+)#Gamma-Butyrolactone; oxolan-2-one [carboxylic acid ester] ([M+H]+)#Oxolan-3-one; dihydro-3(2H)-furanone [ketone] ([M+H]+)#Diacetyl (see KEGG C00741); butane-2,3-dio…
354	38	74328.6	8530.41	C4H6O2#C4H6O2#C4H6O2#C4H6O2#C4H6O2#C4H6O2#C4H6O2#C4H6O2#C4H6O2#C4H6O2#C4H6O2#C4H6O2#C4H6O2	Diacetyl;Biacetyl;Dimethylglyoxal;2,3-Butanedione ([M+H]+)#1,4-Lactone ([M+H]+)#2-Butenoate;2-Butenoic acid;Crotonic acid ([M+H]+)#2-Butyne-1,4-diol ([M+H]+)#Cyclopropanecarboxylate ([M+H]+)#Succinic aldehyde;Succindialdehyde ([M+H]+)#Gamma-Butyrolactone; oxolan-2-one [carboxylic acid ester] ([M+H]+)#Oxolan-3-one; dihydro-3(2H)-furanone [ketone] ([M+H]+)#Diacetyl (see KEGG C00741); butane-2,3-dio…
355	5	6296.32	570.273	C4H6O2#C4H6O2#C4H6O2#C4H6O2#C4H6O2#C4H6O2#C4H6O2#C4H6O2#C4H6O2#C4H6O2#C4H6O2#C4H6O2#C4H6O2	Diacetyl;Biacetyl;Dimethylglyoxal;2,3-Butanedione ([M+H]+)#1,4-Lactone ([M+H]+)#2-Butenoate;2-Butenoic acid;Crotonic acid ([M+H]+)#2-Butyne-1,4-diol ([M+H]+)#Cyclopropanecarboxylate ([M+H]+)#Succinic aldehyde;Succindialdehyde ([M+H]+)#Gamma-Butyrolactone; oxolan-2-one [carboxylic acid ester] ([M+H]+)#Oxolan-3-one; dihydro-3(2H)-furanone [ketone] ([M+H]+)#Diacetyl (see KEGG C00741); butane-2,3-dio…
357	25	0	21499.9	C6H14#C6H14	n-Hexane;Hexane ([M+H]+)#hexane (see KEGG C11271); hexane [Hydrocarbons [FA11]] ([M+H]+)
371	21	98356.4	1.25541e+06	C3H5NO2#C3H5NO2#C3H5NO2	2-Aminoacrylate;Dehydroalanine ([M+H]+)#2-Oxazolidinone ([M+H]+)#2-Aminoacrylic acid (see KEGG C02218); 2-aminoprop-2-enoic acid [enamine] ([M+H]+)
377	42	26124.6	12077.9	C4H8O2#C4H8O2#C4H8O2#C4H8O2#C4H8O2#C4H8O2#C4H8O2#C4H8O2#C4H8O2#C4H8O2#C4H8O2#C4H8O2	Butanoic acid;Butanoate;Butyrate;Butyric acid ([M+H]+)#Acetoin;2-Acetoin;3-Hydroxybutan-2-one;3-Hydroxy-2-butanone;Dimethylketol ([M+H]+)#(R)-Acetoin;(R)-2-Acetoin;(R)-3-Hydroxy-2-butanone;(R)-Dimethylketol;(R)-3-Hydroxybutan-2-one ([M+H]+)#Ethyl acetate ([M+H]+)#(S)-Acetoin;(S)-2-Acetoin ([M+H]+)#2-Methylpropanoate;2-Methylpropanoic acid;Isobutyric acid;Isobutanoate;Dimethylacetic acid;Isobutyra…
379	30	40343.9	0	C4H8O2#C4H8O2#C4H8O2#C4H8O2#C4H8O2#C4H8O2#C4H8O2#C4H8O2#C4H8O2#C4H8O2#C4H8O2#C4H8O2	Butanoic acid;Butanoate;Butyrate;Butyric acid ([M+H]+)#Acetoin;2-Acetoin;3-Hydroxybutan-2-one;3-Hydroxy-2-butanone;Dimethylketol ([M+H]+)#(R)-Acetoin;(R)-2-Acetoin;(R)-3-Hydroxy-2-butanone;(R)-Dimethylketol;(R)-3-Hydroxybutan-2-one ([M+H]+)#Ethyl acetate ([M+H]+)#(S)-Acetoin;(S)-2-Acetoin ([M+H]+)#2-Methylpropanoate;2-Methylpropanoic acid;Isobutyric acid;Isobutanoate;Dimethylacetic acid;Isobutyra…
380	25	31249	0	C4H8O2#C4H8O2#C4H8O2#C4H8O2#C4H8O2#C4H8O2#C4H8O2#C4H8O2#C4H8O2#C4H8O2#C4H8O2#C4H8O2	Butanoic acid;Butanoate;Butyrate;Butyric acid ([M+H]+)#Acetoin;2-Acetoin;3-Hydroxybutan-2-one;3-Hydroxy-2-butanone;Dimethylketol ([M+H]+)#(R)-Acetoin;(R)-2-Acetoin;(R)-3-Hydroxy-2-butanone;(R)-Dimethylketol;(R)-3-Hydroxybutan-2-one ([M+H]+)#Ethyl acetate ([M+H]+)#(S)-Acetoin;(S)-2-Acetoin ([M+H]+)#2-Methylpropanoate;2-Methylpropanoic acid;Isobutyric acid;Isobutanoate;Dimethylacetic acid;Isobutyra…
381	28	572406	26729	C4H8O2#C4H8O2#C4H8O2#C4H8O2#C4H8O2#C4H8O2#C4H8O2#C4H8O2#C4H8O2#C4H8O2#C4H8O2#C4H8O2	Butanoic acid;Butanoate;Butyrate;Butyric acid ([M+H]+)#Acetoin;2-Acetoin;3-Hydroxybutan-2-one;3-Hydroxy-2-butanone;Dimethylketol ([M+H]+)#(R)-Acetoin;(R)-2-Acetoin;(R)-3-Hydroxy-2-butanone;(R)-Dimethylketol;(R)-3-Hydroxybutan-2-one ([M+H]+)#Ethyl acetate ([M+H]+)#(S)-Acetoin;(S)-2-Acetoin ([M+H]+)#2-Methylpropanoate;2-Methylpropanoic acid;Isobutyric acid;Isobutanoate;Dimethylacetic acid;Isobutyra…
383	30	107293	25461.7	C4H8O2#C4H8O2#C4H8O2#C4H8O2#C4H8O2#C4H8O2#C4H8O2#C4H8O2#C4H8O2#C4H8O2#C4H8O2#C4H8O2	Butanoic acid;Butanoate;Butyrate;Butyric acid ([M+H]+)#Acetoin;2-Acetoin;3-Hydroxybutan-2-one;3-Hydroxy-2-butanone;Dimethylketol ([M+H]+)#(R)-Acetoin;(R)-2-Acetoin;(R)-3-Hydroxy-2-butanone;(R)-Dimethylketol;(R)-3-Hydroxybutan-2-one ([M+H]+)#Ethyl acetate ([M+H]+)#(S)-Acetoin;(S)-2-Acetoin ([M+H]+)#2-Methylpropanoate;2-Methylpropanoic acid;Isobutyric acid;Isobutanoate;Dimethylacetic acid;Isobutyra…
384	31	51186.4	0	C3H7N2OR#C3H8N2O	R replaced by H in Ribosomal-protein L-alanine;Ribosomal-protein N-terminal-L-alanine ([M+H]+)#N,N'-Dimethylurea;1,3-Dimethylurea ([M+H]+)
386	16	9481.08	1487.46	C4H8O2#C4H8O2#C4H8O2#C4H8O2#C4H8O2#C4H8O2#C4H8O2#C4H8O2#C4H8O2#C4H8O2#C4H8O2#C4H8O2	Butanoic acid;Butanoate;Butyrate;Butyric acid ([M+H]+)#Acetoin;2-Acetoin;3-Hydroxybutan-2-one;3-Hydroxy-2-butanone;Dimethylketol ([M+H]+)#(R)-Acetoin;(R)-2-Acetoin;(R)-3-Hydroxy-2-butanone;(R)-Dimethylketol;(R)-3-Hydroxybutan-2-one ([M+H]+)#Ethyl acetate ([M+H]+)#(S)-Acetoin;(S)-2-Acetoin ([M+H]+)#2-Methylpropanoate;2-Methylpropanoic acid;Isobutyric acid;Isobutanoate;Dimethylacetic acid;Isobutyra…
388	9	26228.3	2593.4	C4H8O2#C4H8O2#C4H8O2#C4H8O2#C4H8O2#C4H8O2#C4H8O2#C4H8O2#C4H8O2#C4H8O2#C4H8O2#C4H8O2	Butanoic acid;Butanoate;Butyrate;Butyric acid ([M+H]+)#Acetoin;2-Acetoin;3-Hydroxybutan-2-one;3-Hydroxy-2-butanone;Dimethylketol ([M+H]+)#(R)-Acetoin;(R)-2-Acetoin;(R)-3-Hydroxy-2-butanone;(R)-Dimethylketol;(R)-3-Hydroxybutan-2-one ([M+H]+)#Ethyl acetate ([M+H]+)#(S)-Acetoin;(S)-2-Acetoin ([M+H]+)#2-Methylpropanoate;2-Methylpropanoic acid;Isobutyric acid;Isobutanoate;Dimethylacetic acid;Isobutyra…
389	19	245814	22479.9	C4H8O2#C4H8O2#C4H8O2#C4H8O2#C4H8O2#C4H8O2#C4H8O2#C4H8O2#C4H8O2#C4H8O2#C4H8O2#C4H8O2	Butanoic acid;Butanoate;Butyrate;Butyric acid ([M+H]+)#Acetoin;2-Acetoin;3-Hydroxybutan-2-one;3-Hydroxy-2-butanone;Dimethylketol ([M+H]+)#(R)-Acetoin;(R)-2-Acetoin;(R)-3-Hydroxy-2-butanone;(R)-Dimethylketol;(R)-3-Hydroxybutan-2-one ([M+H]+)#Ethyl acetate ([M+H]+)#(S)-Acetoin;(S)-2-Acetoin ([M+H]+)#2-Methylpropanoate;2-Methylpropanoic acid;Isobutyric acid;Isobutanoate;Dimethylacetic acid;Isobutyra…
390	9	0	5746.4	C4H8O2#C4H8O2#C4H8O2#C4H8O2#C4H8O2#C4H8O2#C4H8O2#C4H8O2#C4H8O2#C4H8O2#C4H8O2#C4H8O2	Butanoic acid;Butanoate;Butyrate;Butyric acid ([M+H]+)#Acetoin;2-Acetoin;3-Hydroxybutan-2-one;3-Hydroxy-2-butanone;Dimethylketol ([M+H]+)#(R)-Acetoin;(R)-2-Acetoin;(R)-3-Hydroxy-2-butanone;(R)-Dimethylketol;(R)-3-Hydroxybutan-2-one ([M+H]+)#Ethyl acetate ([M+H]+)#(S)-Acetoin;(S)-2-Acetoin ([M+H]+)#2-Methylpropanoate;2-Methylpropanoic acid;Isobutyric acid;Isobutanoate;Dimethylacetic acid;Isobutyra…
392	19	0	12677.2	C4H8O2#C4H8O2#C4H8O2#C4H8O2#C4H8O2#C4H8O2#C4H8O2#C4H8O2#C4H8O2#C4H8O2#C4H8O2#C4H8O2	Butanoic acid;Butanoate;Butyrate;Butyric acid ([M+H]+)#Acetoin;2-Acetoin;3-Hydroxybutan-2-one;3-Hydroxy-2-butanone;Dimethylketol ([M+H]+)#(R)-Acetoin;(R)-2-Acetoin;(R)-3-Hydroxy-2-butanone;(R)-Dimethylketol;(R)-3-Hydroxybutan-2-one ([M+H]+)#Ethyl acetate ([M+H]+)#(S)-Acetoin;(S)-2-Acetoin ([M+H]+)#2-Methylpropanoate;2-Methylpropanoic acid;Isobutyric acid;Isobutanoate;Dimethylacetic acid;Isobutyra…
394	49	528830	492855	C2H3NO3#C2H2NO3R	Oxamate;Oxamic acid;Oxalic monoamide ([M+H]+)#R replaced by H in 2-Oxoacid oxime ([M+H]+)
396	5	155072	60661.7	C3H7NO2#C3H7NO2#C3H7NO2#C3H7NO2#C3H6NO2R#C3H7NO2#C3H7NO2#C3H7NO2#C3H7NO2Se#C3H6NO2R#C3H6NO2R#C3H7NO2Se#C3H7NO2#C3H6NO2R#C3H7NO2#C3H7NO2#C3H7NO2#C3H7NO2	L-Alanine;L-2-Aminopropionic acid;L-alpha-Alanine ([M+H]+)#beta-Alanine;3-Aminopropionic acid;3-Aminopropanoate ([M+H]+)#D-Alanine;D-2-Aminopropionic acid;D-Ala ([M+H]+)#Sarcosine;N-Methylglycine ([M+H]+)#R replaced by H in Aromatic amino acid;Aromatic L-amino acid ([M+H]+)#Alanine;2-Aminopropionic acid;2-Aminopropanoic acid ([M+H]+)#Urethane;Ethyl carbamate ([M+H]+)#2-Nitropropane ([M+H]+)#L-Sel…
398	7	6146.76	0	C3H7NO2#C3H7NO2#C3H7NO2#C3H7NO2#C3H6NO2R#C3H7NO2#C3H7NO2#C3H7NO2#C3H7NO2Se#C3H6NO2R#C3H6NO2R#C3H7NO2Se#C3H7NO2#C3H6NO2R#C3H7NO2#C3H7NO2#C3H7NO2#C3H7NO2	L-Alanine;L-2-Aminopropionic acid;L-alpha-Alanine ([M+H]+)#beta-Alanine;3-Aminopropionic acid;3-Aminopropanoate ([M+H]+)#D-Alanine;D-2-Aminopropionic acid;D-Ala ([M+H]+)#Sarcosine;N-Methylglycine ([M+H]+)#R replaced by H in Aromatic amino acid;Aromatic L-amino acid ([M+H]+)#Alanine;2-Aminopropionic acid;2-Aminopropanoic acid ([M+H]+)#Urethane;Ethyl carbamate ([M+H]+)#2-Nitropropane ([M+H]+)#L-Sel…
399	87	4.91866e+06	8.56586e+06	C3H7NO2#C3H7NO2#C3H7NO2#C3H7NO2#C3H6NO2R#C3H7NO2#C3H7NO2#C3H7NO2#C3H7NO2Se#C3H6NO2R#C3H6NO2R#C3H7NO2Se#C3H7NO2#C3H6NO2R#C3H7NO2#C3H7NO2#C3H7NO2#C3H7NO2	L-Alanine;L-2-Aminopropionic acid;L-alpha-Alanine ([M+H]+)#beta-Alanine;3-Aminopropionic acid;3-Aminopropanoate ([M+H]+)#D-Alanine;D-2-Aminopropionic acid;D-Ala ([M+H]+)#Sarcosine;N-Methylglycine ([M+H]+)#R replaced by H in Aromatic amino acid;Aromatic L-amino acid ([M+H]+)#Alanine;2-Aminopropionic acid;2-Aminopropanoic acid ([M+H]+)#Urethane;Ethyl carbamate ([M+H]+)#2-Nitropropane ([M+H]+)#L-Sel…
400	83	1.48819e+06	2.48667e+06	C3H7NO2#C3H7NO2#C3H7NO2#C3H7NO2#C3H6NO2R#C3H7NO2#C3H7NO2#C3H7NO2#C3H7NO2Se#C3H6NO2R#C3H6NO2R#C3H7NO2Se#C3H7NO2#C3H6NO2R#C3H7NO2#C3H7NO2#C3H7NO2#C3H7NO2	L-Alanine;L-2-Aminopropionic acid;L-alpha-Alanine ([M+H]+)#beta-Alanine;3-Aminopropionic acid;3-Aminopropanoate ([M+H]+)#D-Alanine;D-2-Aminopropionic acid;D-Ala ([M+H]+)#Sarcosine;N-Methylglycine ([M+H]+)#R replaced by H in Aromatic amino acid;Aromatic L-amino acid ([M+H]+)#Alanine;2-Aminopropionic acid;2-Aminopropanoic acid ([M+H]+)#Urethane;Ethyl carbamate ([M+H]+)#2-Nitropropane ([M+H]+)#L-Sel…
401	58	29527	55173.4	C3H7NO2#C3H7NO2#C3H7NO2#C3H7NO2#C3H6NO2R#C3H7NO2#C3H7NO2#C3H7NO2#C3H7NO2Se#C3H6NO2R#C3H6NO2R#C3H7NO2Se#C3H7NO2#C3H6NO2R#C3H7NO2#C3H7NO2#C3H7NO2#C3H7NO2	L-Alanine;L-2-Aminopropionic acid;L-alpha-Alanine ([M+H]+)#beta-Alanine;3-Aminopropionic acid;3-Aminopropanoate ([M+H]+)#D-Alanine;D-2-Aminopropionic acid;D-Ala ([M+H]+)#Sarcosine;N-Methylglycine ([M+H]+)#R replaced by H in Aromatic amino acid;Aromatic L-amino acid ([M+H]+)#Alanine;2-Aminopropionic acid;2-Aminopropanoic acid ([M+H]+)#Urethane;Ethyl carbamate ([M+H]+)#2-Nitropropane ([M+H]+)#L-Sel…
402	65	37249.6	30559.7	C3H7NO2#C3H7NO2#C3H7NO2#C3H7NO2#C3H6NO2R#C3H7NO2#C3H7NO2#C3H7NO2#C3H7NO2Se#C3H6NO2R#C3H6NO2R#C3H7NO2Se#C3H7NO2#C3H6NO2R#C3H7NO2#C3H7NO2#C3H7NO2#C3H7NO2	L-Alanine;L-2-Aminopropionic acid;L-alpha-Alanine ([M+H]+)#beta-Alanine;3-Aminopropionic acid;3-Aminopropanoate ([M+H]+)#D-Alanine;D-2-Aminopropionic acid;D-Ala ([M+H]+)#Sarcosine;N-Methylglycine ([M+H]+)#R replaced by H in Aromatic amino acid;Aromatic L-amino acid ([M+H]+)#Alanine;2-Aminopropionic acid;2-Aminopropanoic acid ([M+H]+)#Urethane;Ethyl carbamate ([M+H]+)#2-Nitropropane ([M+H]+)#L-Sel…
409	80	341857	293637	C3H6O3#C3H6O3#C3H6O3#C3H6O3#C3H6O3#C3H6O3#C3H6O3#C3H5O3R#C3H6O3#C3H5O3R#C3H5O3R#C3H6O3#C3H6O3#C3H6O3#C3H6O3#C3H6O3	Glycerone;Dihydroxyacetone;1,3-Dihydroxyacetone;1,3-Dihydroxy-2-propanone;1,3-Dihydroxypropan-2-one ([M+H]+)#(S)-Lactate;L-Lactate;L-Lactic acid ([M+H]+)#(R)-Lactate;D-Lactate;D-Lactic acid;D-2-Hydroxypropanoic acid;D-2-Hydroxypropionic acid ([M+H]+)#D-Glyceraldehyde ([M+H]+)#3-Hydroxypropanoate;3-Hydroxypropanoic acid;3-Hydroxypropionate;3-Hydroxypropionic acid;Hydracrylic acid ([M+H]+)#Lactate;…
411	37	565.916	30059.1	C2H6N2O2#C2H6N2O2#C4H10S	Methylazoxymethanol;CH3-N(O)=N-CH2OH ([M+H]+)#N-(Hydroxymethyl)urea ([M+H]+)#Diethyl sulfide;Ethyl sulfide;Ethyl thioether;Diethyl thioether ([M+H]+)
412	20	151384	1399.67	C4H10S	Diethyl sulfide;Ethyl sulfide;Ethyl thioether;Diethyl thioether ([M+H]+)
413	23	9137.57	163805	C4H10O2#C4H10O2#C4H10O2#C4H10O2	(R,R)-Butane-2,3-diol;(R,R)-2,3-Butanediol;(R,R)-2,3-Butylene glycol ([M+H]+)#(S,S)-Butane-2,3-diol;(S,S)-2,3-Butanediol;(S,S)-2,3-Butylene glycol ([M+H]+)#2-Ethoxyethanol ([M+H]+)#2,3-Butanediol (see KEGG C00265); butane-2,3-diol [secondary alcohol] ([M+H]+)
416	87	3.46469e+06	5.63015e+06	C3H8O3#C3H7O3R#C3H8O3	Glycerol;Glycerin;1,2,3-Trihydroxypropane;1,2,3-Propanetriol ([M+H]+)#R replaced by H in 1-Alkyl-sn-glycerol;1-O-Alkyl-sn-glycerol ([M+H]+)#Glycerol (see KEGG C00116); 1,2,3-Propanetriol [primary alcohol] ([M+H]+)
420	61	225299	70492.8	C7H8	Toluene;Methylbenzene;Toluol ([M+H]+)
421	40	63945.2	50582.3	C7H8	Toluene;Methylbenzene;Toluol ([M+H]+)
422	10	536758	0	C7H8	Toluene;Methylbenzene;Toluol ([M+H]+)
426	12	9041.55	0	C6H7N#C6H6NR#C6H7N#C6H7N	Aniline;Phenylamine;Benzenamine;Arylamine ([M+H]+)#R replaced by H in 4-Substituted aniline ([M+H]+)#2-Methylpyridine;2-Picoline ([M+H]+)#Aniline (see KEGG C00292); aniline [primary amine] ([M+H]+)
427	85	204694	196939	C6H6O#C6H6O#C6H6O#C6H6O	Phenol;Benzenol;Hydroxybenzene;Phenic acid;Phenylic acid ([M+H]+)#Arene oxide ([M+H]+)#Phenol ([M+H]+)#Phenol (see KEGG C00146); phenol [phenol or hydroxyhetarene] ([M+H]+)
429	8	4633.25	54671.2	C6H6O#C6H6O#C6H6O#C6H6O	Phenol;Benzenol;Hydroxybenzene;Phenic acid;Phenylic acid ([M+H]+)#Arene oxide ([M+H]+)#Phenol ([M+H]+)#Phenol (see KEGG C00146); phenol [phenol or hydroxyhetarene] ([M+H]+)
431	87	269034	304861	C2H8AsNO3#C5H6N2	2-Aminoethylarsonate ([M+H]+)#4-Aminopyridine;4-AP ([M+H]+)
466	45	125363	15115.3	C5H5NO	2-Hydroxypyridine;2-Pyridone;2-Pyridinol ([M+H]+)
467	4	4345.86	0	C5H5NO	2-Hydroxypyridine;2-Pyridone;2-Pyridinol ([M+H]+)
491	32	96362.8	59770.6	C5H4O2#C5H4O2	Protoanemonin;4-Methylenebut-2-en-4-olide;cis-4-Methylenebut-2-en-4-olide ([M+H]+)#Furfural;2-Furaldehyde ([M+H]+)
497	13	309779	0	C6H8O#C6H8O#C6H8O	Cyclohex-2-enone;2-Cyclohexen-1-one ([M+H]+)#Sorbaldehyde; 2,4-hexadienal [Fatty aldehydes [FA06]] ([M+H]+)#4,5-hexadienal [Fatty aldehydes [FA06]] ([M+H]+)
499	6	17633.6	0	C6H8O#C6H8O#C6H8O	Cyclohex-2-enone;2-Cyclohexen-1-one ([M+H]+)#Sorbaldehyde; 2,4-hexadienal [Fatty aldehydes [FA06]] ([M+H]+)#4,5-hexadienal [Fatty aldehydes [FA06]] ([M+H]+)
500	4	36080.7	0	C6H8O#C6H8O#C6H8O	Cyclohex-2-enone;2-Cyclohexen-1-one ([M+H]+)#Sorbaldehyde; 2,4-hexadienal [Fatty aldehydes [FA06]] ([M+H]+)#4,5-hexadienal [Fatty aldehydes [FA06]] ([M+H]+)
504	16	27828	5615.49	C6H8O#C6H8O#C6H8O	Cyclohex-2-enone;2-Cyclohexen-1-one ([M+H]+)#Sorbaldehyde; 2,4-hexadienal [Fatty aldehydes [FA06]] ([M+H]+)#4,5-hexadienal [Fatty aldehydes [FA06]] ([M+H]+)
505	6	96318.1	0	C6H8O#C6H8O#C6H8O	Cyclohex-2-enone;2-Cyclohexen-1-one ([M+H]+)#Sorbaldehyde; 2,4-hexadienal [Fatty aldehydes [FA06]] ([M+H]+)#4,5-hexadienal [Fatty aldehydes [FA06]] ([M+H]+)
506	7	85417.9	0	C6H8O#C6H8O#C6H8O	Cyclohex-2-enone;2-Cyclohexen-1-one ([M+H]+)#Sorbaldehyde; 2,4-hexadienal [Fatty aldehydes [FA06]] ([M+H]+)#4,5-hexadienal [Fatty aldehydes [FA06]] ([M+H]+)
507	4	64358.1	0	C6H8O#C6H8O#C6H8O	Cyclohex-2-enone;2-Cyclohexen-1-one ([M+H]+)#Sorbaldehyde; 2,4-hexadienal [Fatty aldehydes [FA06]] ([M+H]+)#4,5-hexadienal [Fatty aldehydes [FA06]] ([M+H]+)
508	17	16486.1	11525.4	C6H8O#C6H8O#C6H8O	Cyclohex-2-enone;2-Cyclohexen-1-one ([M+H]+)#Sorbaldehyde; 2,4-hexadienal [Fatty aldehydes [FA06]] ([M+H]+)#4,5-hexadienal [Fatty aldehydes [FA06]] ([M+H]+)
510	4	31347.9	0	C6H8O#C6H8O#C6H8O	Cyclohex-2-enone;2-Cyclohexen-1-one ([M+H]+)#Sorbaldehyde; 2,4-hexadienal [Fatty aldehydes [FA06]] ([M+H]+)#4,5-hexadienal [Fatty aldehydes [FA06]] ([M+H]+)
511	5	0	3202.95	C6H8O#C6H8O#C6H8O	Cyclohex-2-enone;2-Cyclohexen-1-one ([M+H]+)#Sorbaldehyde; 2,4-hexadienal [Fatty aldehydes [FA06]] ([M+H]+)#4,5-hexadienal [Fatty aldehydes [FA06]] ([M+H]+)
518	27	21657.9	10638.3	C6H8O#C6H8O#C6H8O	Cyclohex-2-enone;2-Cyclohexen-1-one ([M+H]+)#Sorbaldehyde; 2,4-hexadienal [Fatty aldehydes [FA06]] ([M+H]+)#4,5-hexadienal [Fatty aldehydes [FA06]] ([M+H]+)
519	19	4318.01	9468.56	C6H8O#C6H8O#C6H8O	Cyclohex-2-enone;2-Cyclohexen-1-one ([M+H]+)#Sorbaldehyde; 2,4-hexadienal [Fatty aldehydes [FA06]] ([M+H]+)#4,5-hexadienal [Fatty aldehydes [FA06]] ([M+H]+)
521	39	52413.2	10280.7	C6H8O#C6H8O#C6H8O	Cyclohex-2-enone;2-Cyclohexen-1-one ([M+H]+)#Sorbaldehyde; 2,4-hexadienal [Fatty aldehydes [FA06]] ([M+H]+)#4,5-hexadienal [Fatty aldehydes [FA06]] ([M+H]+)
522	36	28104.7	11701.5	C6H8O#C6H8O#C6H8O	Cyclohex-2-enone;2-Cyclohexen-1-one ([M+H]+)#Sorbaldehyde; 2,4-hexadienal [Fatty aldehydes [FA06]] ([M+H]+)#4,5-hexadienal [Fatty aldehydes [FA06]] ([M+H]+)
558	59	47114.3	59472.7	H3PO4#PH2O4R#PH2O4R#H3O4P	Orthophosphate;Phosphate;Phosphoric acid;Orthophosphoric acid ([M+H]+)#R replaced by H in Orthophosphoric monoester;Phosphate monoester ([M+H]+)#R replaced by H in Alkylphosphonate ([M+H]+)#Phosphoric acid (see KEGG C00013); phosphoric acid [phosphoric acid] ([M+H]+)
566	46	255186	121262	C5H6O2	beta-vinyl acrylic acid; 2,4-pentadienoic acid [Unsaturated fatty acids [FA0103]] ([M+H]+)
567	4	22093.2	7801.26	C5H6O2	beta-vinyl acrylic acid; 2,4-pentadienoic acid [Unsaturated fatty acids [FA0103]] ([M+H]+)
568	20	61937.7	0	C5H6O2	beta-vinyl acrylic acid; 2,4-pentadienoic acid [Unsaturated fatty acids [FA0103]] ([M+H]+)
569	24	108036	1356.26	C5H6O2	beta-vinyl acrylic acid; 2,4-pentadienoic acid [Unsaturated fatty acids [FA0103]] ([M+H]+)
570	28	186939	1548.5	C5H6O2	beta-vinyl acrylic acid; 2,4-pentadienoic acid [Unsaturated fatty acids [FA0103]] ([M+H]+)
572	31	34598.2	4827.48	C5H6O2	beta-vinyl acrylic acid; 2,4-pentadienoic acid [Unsaturated fatty acids [FA0103]] ([M+H]+)
573	20	97775.7	6822.88	C5H6O2	beta-vinyl acrylic acid; 2,4-pentadienoic acid [Unsaturated fatty acids [FA0103]] ([M+H]+)
574	14	32335.2	4886.29	C5H6O2	beta-vinyl acrylic acid; 2,4-pentadienoic acid [Unsaturated fatty acids [FA0103]] ([M+H]+)
578	19	11712	544.243	C5H6O2	beta-vinyl acrylic acid; 2,4-pentadienoic acid [Unsaturated fatty acids [FA0103]] ([M+H]+)
579	5	2719.98	533.885	C5H6O2	beta-vinyl acrylic acid; 2,4-pentadienoic acid [Unsaturated fatty acids [FA0103]] ([M+H]+)
580	12	60876.8	562.035	C6H10O#C6H10O#C6H10O#C6H10O#C6H10O#C6H10O#C6H10O#C6H10O#C6H10O	Cyclohexanone ([M+H]+)#Leaf aldehyde;(E)-2-Hexenal ([M+H]+)#3-Hexenal;(3Z)-Hexenal ([M+H]+)#Cyclohexanone (see KEGG C00414); cyclohexanone [ketone] ([M+H]+)#3-propyl acrolein; 2-hexenal [Fatty aldehydes [FA06]] ([M+H]+)#3-hexenal [Fatty aldehydes [FA06]] ([M+H]+)#4-hexenal [Fatty aldehydes [FA06]] ([M+H]+)#5-hexenal [Fatty aldehydes [FA06]] ([M+H]+)#3Z-hexenal [Fatty aldehydes [FA06]] ([M+H]+)
581	20	107362	0	C6H10O#C6H10O#C6H10O#C6H10O#C6H10O#C6H10O#C6H10O#C6H10O#C6H10O	Cyclohexanone ([M+H]+)#Leaf aldehyde;(E)-2-Hexenal ([M+H]+)#3-Hexenal;(3Z)-Hexenal ([M+H]+)#Cyclohexanone (see KEGG C00414); cyclohexanone [ketone] ([M+H]+)#3-propyl acrolein; 2-hexenal [Fatty aldehydes [FA06]] ([M+H]+)#3-hexenal [Fatty aldehydes [FA06]] ([M+H]+)#4-hexenal [Fatty aldehydes [FA06]] ([M+H]+)#5-hexenal [Fatty aldehydes [FA06]] ([M+H]+)#3Z-hexenal [Fatty aldehydes [FA06]] ([M+H]+)
582	12	15887.5	0	C6H10O#C6H10O#C6H10O#C6H10O#C6H10O#C6H10O#C6H10O#C6H10O#C6H10O	Cyclohexanone ([M+H]+)#Leaf aldehyde;(E)-2-Hexenal ([M+H]+)#3-Hexenal;(3Z)-Hexenal ([M+H]+)#Cyclohexanone (see KEGG C00414); cyclohexanone [ketone] ([M+H]+)#3-propyl acrolein; 2-hexenal [Fatty aldehydes [FA06]] ([M+H]+)#3-hexenal [Fatty aldehydes [FA06]] ([M+H]+)#4-hexenal [Fatty aldehydes [FA06]] ([M+H]+)#5-hexenal [Fatty aldehydes [FA06]] ([M+H]+)#3Z-hexenal [Fatty aldehydes [FA06]] ([M+H]+)
583	4	8899.15	1015.09	C6H10O#C6H10O#C6H10O#C6H10O#C6H10O#C6H10O#C6H10O#C6H10O#C6H10O	Cyclohexanone ([M+H]+)#Leaf aldehyde;(E)-2-Hexenal ([M+H]+)#3-Hexenal;(3Z)-Hexenal ([M+H]+)#Cyclohexanone (see KEGG C00414); cyclohexanone [ketone] ([M+H]+)#3-propyl acrolein; 2-hexenal [Fatty aldehydes [FA06]] ([M+H]+)#3-hexenal [Fatty aldehydes [FA06]] ([M+H]+)#4-hexenal [Fatty aldehydes [FA06]] ([M+H]+)#5-hexenal [Fatty aldehydes [FA06]] ([M+H]+)#3Z-hexenal [Fatty aldehydes [FA06]] ([M+H]+)
584	14	15045.1	4423.98	C6H10O#C6H10O#C6H10O#C6H10O#C6H10O#C6H10O#C6H10O#C6H10O#C6H10O	Cyclohexanone ([M+H]+)#Leaf aldehyde;(E)-2-Hexenal ([M+H]+)#3-Hexenal;(3Z)-Hexenal ([M+H]+)#Cyclohexanone (see KEGG C00414); cyclohexanone [ketone] ([M+H]+)#3-propyl acrolein; 2-hexenal [Fatty aldehydes [FA06]] ([M+H]+)#3-hexenal [Fatty aldehydes [FA06]] ([M+H]+)#4-hexenal [Fatty aldehydes [FA06]] ([M+H]+)#5-hexenal [Fatty aldehydes [FA06]] ([M+H]+)#3Z-hexenal [Fatty aldehydes [FA06]] ([M+H]+)
585	22	1.36351e+06	0	C6H10O#C6H10O#C6H10O#C6H10O#C6H10O#C6H10O#C6H10O#C6H10O#C6H10O	Cyclohexanone ([M+H]+)#Leaf aldehyde;(E)-2-Hexenal ([M+H]+)#3-Hexenal;(3Z)-Hexenal ([M+H]+)#Cyclohexanone (see KEGG C00414); cyclohexanone [ketone] ([M+H]+)#3-propyl acrolein; 2-hexenal [Fatty aldehydes [FA06]] ([M+H]+)#3-hexenal [Fatty aldehydes [FA06]] ([M+H]+)#4-hexenal [Fatty aldehydes [FA06]] ([M+H]+)#5-hexenal [Fatty aldehydes [FA06]] ([M+H]+)#3Z-hexenal [Fatty aldehydes [FA06]] ([M+H]+)
586	14	33111.7	525.346	C6H10O#C6H10O#C6H10O#C6H10O#C6H10O#C6H10O#C6H10O#C6H10O#C6H10O	Cyclohexanone ([M+H]+)#Leaf aldehyde;(E)-2-Hexenal ([M+H]+)#3-Hexenal;(3Z)-Hexenal ([M+H]+)#Cyclohexanone (see KEGG C00414); cyclohexanone [ketone] ([M+H]+)#3-propyl acrolein; 2-hexenal [Fatty aldehydes [FA06]] ([M+H]+)#3-hexenal [Fatty aldehydes [FA06]] ([M+H]+)#4-hexenal [Fatty aldehydes [FA06]] ([M+H]+)#5-hexenal [Fatty aldehydes [FA06]] ([M+H]+)#3Z-hexenal [Fatty aldehydes [FA06]] ([M+H]+)
587	6	9303.55	0	C6H10O#C6H10O#C6H10O#C6H10O#C6H10O#C6H10O#C6H10O#C6H10O#C6H10O	Cyclohexanone ([M+H]+)#Leaf aldehyde;(E)-2-Hexenal ([M+H]+)#3-Hexenal;(3Z)-Hexenal ([M+H]+)#Cyclohexanone (see KEGG C00414); cyclohexanone [ketone] ([M+H]+)#3-propyl acrolein; 2-hexenal [Fatty aldehydes [FA06]] ([M+H]+)#3-hexenal [Fatty aldehydes [FA06]] ([M+H]+)#4-hexenal [Fatty aldehydes [FA06]] ([M+H]+)#5-hexenal [Fatty aldehydes [FA06]] ([M+H]+)#3Z-hexenal [Fatty aldehydes [FA06]] ([M+H]+)
588	32	130747	11896.9	C6H10O#C6H10O#C6H10O#C6H10O#C6H10O#C6H10O#C6H10O#C6H10O#C6H10O	Cyclohexanone ([M+H]+)#Leaf aldehyde;(E)-2-Hexenal ([M+H]+)#3-Hexenal;(3Z)-Hexenal ([M+H]+)#Cyclohexanone (see KEGG C00414); cyclohexanone [ketone] ([M+H]+)#3-propyl acrolein; 2-hexenal [Fatty aldehydes [FA06]] ([M+H]+)#3-hexenal [Fatty aldehydes [FA06]] ([M+H]+)#4-hexenal [Fatty aldehydes [FA06]] ([M+H]+)#5-hexenal [Fatty aldehydes [FA06]] ([M+H]+)#3Z-hexenal [Fatty aldehydes [FA06]] ([M+H]+)
589	41	106817	0	C6H10O#C6H10O#C6H10O#C6H10O#C6H10O#C6H10O#C6H10O#C6H10O#C6H10O	Cyclohexanone ([M+H]+)#Leaf aldehyde;(E)-2-Hexenal ([M+H]+)#3-Hexenal;(3Z)-Hexenal ([M+H]+)#Cyclohexanone (see KEGG C00414); cyclohexanone [ketone] ([M+H]+)#3-propyl acrolein; 2-hexenal [Fatty aldehydes [FA06]] ([M+H]+)#3-hexenal [Fatty aldehydes [FA06]] ([M+H]+)#4-hexenal [Fatty aldehydes [FA06]] ([M+H]+)#5-hexenal [Fatty aldehydes [FA06]] ([M+H]+)#3Z-hexenal [Fatty aldehydes [FA06]] ([M+H]+)
590	17	23401.5	1099.82	C6H10O#C6H10O#C6H10O#C6H10O#C6H10O#C6H10O#C6H10O#C6H10O#C6H10O	Cyclohexanone ([M+H]+)#Leaf aldehyde;(E)-2-Hexenal ([M+H]+)#3-Hexenal;(3Z)-Hexenal ([M+H]+)#Cyclohexanone (see KEGG C00414); cyclohexanone [ketone] ([M+H]+)#3-propyl acrolein; 2-hexenal [Fatty aldehydes [FA06]] ([M+H]+)#3-hexenal [Fatty aldehydes [FA06]] ([M+H]+)#4-hexenal [Fatty aldehydes [FA06]] ([M+H]+)#5-hexenal [Fatty aldehydes [FA06]] ([M+H]+)#3Z-hexenal [Fatty aldehydes [FA06]] ([M+H]+)
591	16	9694.08	538.383	C6H10O#C6H10O#C6H10O#C6H10O#C6H10O#C6H10O#C6H10O#C6H10O#C6H10O	Cyclohexanone ([M+H]+)#Leaf aldehyde;(E)-2-Hexenal ([M+H]+)#3-Hexenal;(3Z)-Hexenal ([M+H]+)#Cyclohexanone (see KEGG C00414); cyclohexanone [ketone] ([M+H]+)#3-propyl acrolein; 2-hexenal [Fatty aldehydes [FA06]] ([M+H]+)#3-hexenal [Fatty aldehydes [FA06]] ([M+H]+)#4-hexenal [Fatty aldehydes [FA06]] ([M+H]+)#5-hexenal [Fatty aldehydes [FA06]] ([M+H]+)#3Z-hexenal [Fatty aldehydes [FA06]] ([M+H]+)
593	7	5210.63	0	C6H10O#C6H10O#C6H10O#C6H10O#C6H10O#C6H10O#C6H10O#C6H10O#C6H10O	Cyclohexanone ([M+H]+)#Leaf aldehyde;(E)-2-Hexenal ([M+H]+)#3-Hexenal;(3Z)-Hexenal ([M+H]+)#Cyclohexanone (see KEGG C00414); cyclohexanone [ketone] ([M+H]+)#3-propyl acrolein; 2-hexenal [Fatty aldehydes [FA06]] ([M+H]+)#3-hexenal [Fatty aldehydes [FA06]] ([M+H]+)#4-hexenal [Fatty aldehydes [FA06]] ([M+H]+)#5-hexenal [Fatty aldehydes [FA06]] ([M+H]+)#3Z-hexenal [Fatty aldehydes [FA06]] ([M+H]+)
594	24	22105.2	555.151	C6H10O#C6H10O#C6H10O#C6H10O#C6H10O#C6H10O#C6H10O#C6H10O#C6H10O	Cyclohexanone ([M+H]+)#Leaf aldehyde;(E)-2-Hexenal ([M+H]+)#3-Hexenal;(3Z)-Hexenal ([M+H]+)#Cyclohexanone (see KEGG C00414); cyclohexanone [ketone] ([M+H]+)#3-propyl acrolein; 2-hexenal [Fatty aldehydes [FA06]] ([M+H]+)#3-hexenal [Fatty aldehydes [FA06]] ([M+H]+)#4-hexenal [Fatty aldehydes [FA06]] ([M+H]+)#5-hexenal [Fatty aldehydes [FA06]] ([M+H]+)#3Z-hexenal [Fatty aldehydes [FA06]] ([M+H]+)
595	27	20841.3	0	C6H10O#C6H10O#C6H10O#C6H10O#C6H10O#C6H10O#C6H10O#C6H10O#C6H10O	Cyclohexanone ([M+H]+)#Leaf aldehyde;(E)-2-Hexenal ([M+H]+)#3-Hexenal;(3Z)-Hexenal ([M+H]+)#Cyclohexanone (see KEGG C00414); cyclohexanone [ketone] ([M+H]+)#3-propyl acrolein; 2-hexenal [Fatty aldehydes [FA06]] ([M+H]+)#3-hexenal [Fatty aldehydes [FA06]] ([M+H]+)#4-hexenal [Fatty aldehydes [FA06]] ([M+H]+)#5-hexenal [Fatty aldehydes [FA06]] ([M+H]+)#3Z-hexenal [Fatty aldehydes [FA06]] ([M+H]+)
597	8	6044.76	0	C6H10O#C6H10O#C6H10O#C6H10O#C6H10O#C6H10O#C6H10O#C6H10O#C6H10O	Cyclohexanone ([M+H]+)#Leaf aldehyde;(E)-2-Hexenal ([M+H]+)#3-Hexenal;(3Z)-Hexenal ([M+H]+)#Cyclohexanone (see KEGG C00414); cyclohexanone [ketone] ([M+H]+)#3-propyl acrolein; 2-hexenal [Fatty aldehydes [FA06]] ([M+H]+)#3-hexenal [Fatty aldehydes [FA06]] ([M+H]+)#4-hexenal [Fatty aldehydes [FA06]] ([M+H]+)#5-hexenal [Fatty aldehydes [FA06]] ([M+H]+)#3Z-hexenal [Fatty aldehydes [FA06]] ([M+H]+)
598	9	4635.12	675.233	C6H10O#C6H10O#C6H10O#C6H10O#C6H10O#C6H10O#C6H10O#C6H10O#C6H10O	Cyclohexanone ([M+H]+)#Leaf aldehyde;(E)-2-Hexenal ([M+H]+)#3-Hexenal;(3Z)-Hexenal ([M+H]+)#Cyclohexanone (see KEGG C00414); cyclohexanone [ketone] ([M+H]+)#3-propyl acrolein; 2-hexenal [Fatty aldehydes [FA06]] ([M+H]+)#3-hexenal [Fatty aldehydes [FA06]] ([M+H]+)#4-hexenal [Fatty aldehydes [FA06]] ([M+H]+)#5-hexenal [Fatty aldehydes [FA06]] ([M+H]+)#3Z-hexenal [Fatty aldehydes [FA06]] ([M+H]+)
599	32	27741.8	2362.48	C6H10O#C6H10O#C6H10O#C6H10O#C6H10O#C6H10O#C6H10O#C6H10O#C6H10O	Cyclohexanone ([M+H]+)#Leaf aldehyde;(E)-2-Hexenal ([M+H]+)#3-Hexenal;(3Z)-Hexenal ([M+H]+)#Cyclohexanone (see KEGG C00414); cyclohexanone [ketone] ([M+H]+)#3-propyl acrolein; 2-hexenal [Fatty aldehydes [FA06]] ([M+H]+)#3-hexenal [Fatty aldehydes [FA06]] ([M+H]+)#4-hexenal [Fatty aldehydes [FA06]] ([M+H]+)#5-hexenal [Fatty aldehydes [FA06]] ([M+H]+)#3Z-hexenal [Fatty aldehydes [FA06]] ([M+H]+)
601	4	0	3099.34	C6H10O#C6H10O#C6H10O#C6H10O#C6H10O#C6H10O#C6H10O#C6H10O#C6H10O	Cyclohexanone ([M+H]+)#Leaf aldehyde;(E)-2-Hexenal ([M+H]+)#3-Hexenal;(3Z)-Hexenal ([M+H]+)#Cyclohexanone (see KEGG C00414); cyclohexanone [ketone] ([M+H]+)#3-propyl acrolein; 2-hexenal [Fatty aldehydes [FA06]] ([M+H]+)#3-hexenal [Fatty aldehydes [FA06]] ([M+H]+)#4-hexenal [Fatty aldehydes [FA06]] ([M+H]+)#5-hexenal [Fatty aldehydes [FA06]] ([M+H]+)#3Z-hexenal [Fatty aldehydes [FA06]] ([M+H]+)
602	12	0	7949.25	C6H10O#C6H10O#C6H10O#C6H10O#C6H10O#C6H10O#C6H10O#C6H10O#C6H10O	Cyclohexanone ([M+H]+)#Leaf aldehyde;(E)-2-Hexenal ([M+H]+)#3-Hexenal;(3Z)-Hexenal ([M+H]+)#Cyclohexanone (see KEGG C00414); cyclohexanone [ketone] ([M+H]+)#3-propyl acrolein; 2-hexenal [Fatty aldehydes [FA06]] ([M+H]+)#3-hexenal [Fatty aldehydes [FA06]] ([M+H]+)#4-hexenal [Fatty aldehydes [FA06]] ([M+H]+)#5-hexenal [Fatty aldehydes [FA06]] ([M+H]+)#3Z-hexenal [Fatty aldehydes [FA06]] ([M+H]+)
604	6	0	3713.06	C6H10O#C6H10O#C6H10O#C6H10O#C6H10O#C6H10O#C6H10O#C6H10O#C6H10O	Cyclohexanone ([M+H]+)#Leaf aldehyde;(E)-2-Hexenal ([M+H]+)#3-Hexenal;(3Z)-Hexenal ([M+H]+)#Cyclohexanone (see KEGG C00414); cyclohexanone [ketone] ([M+H]+)#3-propyl acrolein; 2-hexenal [Fatty aldehydes [FA06]] ([M+H]+)#3-hexenal [Fatty aldehydes [FA06]] ([M+H]+)#4-hexenal [Fatty aldehydes [FA06]] ([M+H]+)#5-hexenal [Fatty aldehydes [FA06]] ([M+H]+)#3Z-hexenal [Fatty aldehydes [FA06]] ([M+H]+)
627	40	298639	0	C6H13N	Cyclohexylamine;Cyclohexanamine ([M+H]+)
628	7	3975.45	0	C6H13N	Cyclohexylamine;Cyclohexanamine ([M+H]+)
650	4	181546	0	C5H8O2#C5H8O2#C5H8O2#C5H8O2#C5H8O2#C5H8O2#C5H8O2#C5H8O2#C5H8O2#C5H8O2#C5H8O2#C5H8O2#C5H8O2#C5H8O2#C5H8O2#C5H8O2#C5H8O2	5-Valerolactone;delta-Valerolactone;gamma-Valerolactone ([M+H]+)#Tiglic acid;(E)-2,3-Dimethylacrylic acid ([M+H]+)#Glutaral;1,5-Pentanedial;Glutaraldehyde ([M+H]+)#Methyl methacrylate;MMA;Methyl 2-methylpropenoate ([M+H]+)#Pentane-2,4-dione;Acetylacetone;2,4-Dioxopentane ([M+H]+)#Senecioic acid; 3-methylbut-2-enoic acid [carboxylic acid] ([M+H]+)#Tiglic acid (see KEGG C08279); 2-methylbut-2-enoic…
660	23	2.74129e+06	0	C5H8O2#C5H8O2#C5H8O2#C5H8O2#C5H8O2#C5H8O2#C5H8O2#C5H8O2#C5H8O2#C5H8O2#C5H8O2#C5H8O2#C5H8O2#C5H8O2#C5H8O2#C5H8O2#C5H8O2	5-Valerolactone;delta-Valerolactone;gamma-Valerolactone ([M+H]+)#Tiglic acid;(E)-2,3-Dimethylacrylic acid ([M+H]+)#Glutaral;1,5-Pentanedial;Glutaraldehyde ([M+H]+)#Methyl methacrylate;MMA;Methyl 2-methylpropenoate ([M+H]+)#Pentane-2,4-dione;Acetylacetone;2,4-Dioxopentane ([M+H]+)#Senecioic acid; 3-methylbut-2-enoic acid [carboxylic acid] ([M+H]+)#Tiglic acid (see KEGG C08279); 2-methylbut-2-enoic…
682	8	6694.48	0	C6H12O#C6H12O#C6H12O#C6H12O#C6H12O#C6H12O#C6H12O#C6H12O#C6H12O#C6H12O#C6H12O#C6H12O#C6H12O#C6H12O#C6H12O#C6H12O	Cyclohexanol;Hexalin;Hexahydrophenol;Cyclohexan-1-ol ([M+H]+)#4-Methylpentanal;Isocaproaldehyde;Isohexanal ([M+H]+)#Unsaturated alcohol ([M+H]+)#Leaf alcohol;3-Hexen-1-ol;3-Hexenol;(3Z)-3-Hexen-1-ol;cis-3-Hexen-1-ol ([M+H]+)#3-Hexanone; hexan-3-one [ketone] ([M+H]+)#4-Methylpentanal (see KEGG C02373); 4-methylpentanal [aldehyde] ([M+H]+)#Methyl isobutyl ketone; 4-methylpentan-2-one [ketone] ([M+H…
683	7	6028.99	0	C6H12O#C6H12O#C6H12O#C6H12O#C6H12O#C6H12O#C6H12O#C6H12O#C6H12O#C6H12O#C6H12O#C6H12O#C6H12O#C6H12O#C6H12O#C6H12O	Cyclohexanol;Hexalin;Hexahydrophenol;Cyclohexan-1-ol ([M+H]+)#4-Methylpentanal;Isocaproaldehyde;Isohexanal ([M+H]+)#Unsaturated alcohol ([M+H]+)#Leaf alcohol;3-Hexen-1-ol;3-Hexenol;(3Z)-3-Hexen-1-ol;cis-3-Hexen-1-ol ([M+H]+)#3-Hexanone; hexan-3-one [ketone] ([M+H]+)#4-Methylpentanal (see KEGG C02373); 4-methylpentanal [aldehyde] ([M+H]+)#Methyl isobutyl ketone; 4-methylpentan-2-one [ketone] ([M+H…
687	87	1.16649e+06	2.47227e+06	C4H7NO2#C4H7NO2#C4H7NO2#C4H7NO2#C4H7NO2#C4H7NO2	1-Aminocyclopropane-1-carboxylate;1-Aminocyclopropane-1-carboxylic acid ([M+H]+)#2-Aminobutan-4-olide ([M+H]+)#Diacetylmonoxime;2,3-Butanedione monoxime ([M+H]+)#L-Azetidine 2-carboxylic acid;Azetidyl-2-carboxylic acid;(S)-(-)-Azetidine-2-carboxylic acid ([M+H]+)#Acetoacetamide;AAA ([M+H]+)#2-Aminobut-2-enoate;(2Z)-2-aminobut-2-enoic acid;2-Ammoniobut-2-enoate ([M+H]+)
692	30	0	19864.5	C5H11NO#C5H11NO#C5H11NO#C5H11NO#C5H11NO#C5H11NO#C5H11NO	Pentanamide;Valeramide ([M+H]+)#2-Methylpropanal O-methyloxime ([M+H]+)#4-Methylaminobutanal ([M+H]+)#5-Aminopentanal ([M+H]+)#3-Methylbutyraldehyde oxime ([M+H]+)#5-Aminopentanal (see KEGG C12455); 5-aminopentanal [aldehyde] ([M+H]+)#pentanamide (see KEGG C01842) [Primary amides [FA0801]] ([M+H]+)
694	18	217006	0	C5H11NO#C5H11NO#C5H11NO#C5H11NO#C5H11NO#C5H11NO#C5H11NO	Pentanamide;Valeramide ([M+H]+)#2-Methylpropanal O-methyloxime ([M+H]+)#4-Methylaminobutanal ([M+H]+)#5-Aminopentanal ([M+H]+)#3-Methylbutyraldehyde oxime ([M+H]+)#5-Aminopentanal (see KEGG C12455); 5-aminopentanal [aldehyde] ([M+H]+)#pentanamide (see KEGG C01842) [Primary amides [FA0801]] ([M+H]+)
695	51	509823	5359.48	C5H11NO#C5H11NO#C5H11NO#C5H11NO#C5H11NO#C5H11NO#C5H11NO	Pentanamide;Valeramide ([M+H]+)#2-Methylpropanal O-methyloxime ([M+H]+)#4-Methylaminobutanal ([M+H]+)#5-Aminopentanal ([M+H]+)#3-Methylbutyraldehyde oxime ([M+H]+)#5-Aminopentanal (see KEGG C12455); 5-aminopentanal [aldehyde] ([M+H]+)#pentanamide (see KEGG C01842) [Primary amides [FA0801]] ([M+H]+)
696	41	92149.4	0	C5H11NO#C5H11NO#C5H11NO#C5H11NO#C5H11NO#C5H11NO#C5H11NO	Pentanamide;Valeramide ([M+H]+)#2-Methylpropanal O-methyloxime ([M+H]+)#4-Methylaminobutanal ([M+H]+)#5-Aminopentanal ([M+H]+)#3-Methylbutyraldehyde oxime ([M+H]+)#5-Aminopentanal (see KEGG C12455); 5-aminopentanal [aldehyde] ([M+H]+)#pentanamide (see KEGG C01842) [Primary amides [FA0801]] ([M+H]+)
698	9	3488.08	14812.8	C5H11NO#C5H11NO#C5H11NO#C5H11NO#C5H11NO#C5H11NO#C5H11NO	Pentanamide;Valeramide ([M+H]+)#2-Methylpropanal O-methyloxime ([M+H]+)#4-Methylaminobutanal ([M+H]+)#5-Aminopentanal ([M+H]+)#3-Methylbutyraldehyde oxime ([M+H]+)#5-Aminopentanal (see KEGG C12455); 5-aminopentanal [aldehyde] ([M+H]+)#pentanamide (see KEGG C01842) [Primary amides [FA0801]] ([M+H]+)
700	6	42802.5	0	C5H11NO#C5H11NO#C5H11NO#C5H11NO#C5H11NO#C5H11NO#C5H11NO	Pentanamide;Valeramide ([M+H]+)#2-Methylpropanal O-methyloxime ([M+H]+)#4-Methylaminobutanal ([M+H]+)#5-Aminopentanal ([M+H]+)#3-Methylbutyraldehyde oxime ([M+H]+)#5-Aminopentanal (see KEGG C12455); 5-aminopentanal [aldehyde] ([M+H]+)#pentanamide (see KEGG C01842) [Primary amides [FA0801]] ([M+H]+)
727	16	77348.2	181895	C6H15N#C6H15N	Hexylamine ([M+H]+)#Triethylamine;N,N-Diethylethanamine ([M+H]+)
731	5	559.22	75346.7	C4H6O3#C4H6O3#C4H6O3#C4H6O3#C4H6O3#C4H6O3#C4H6O3#C4H6O3#C4H6O3#C4H6O3#C4H6O3#C4H6O3#C4H6O3#C4H6O3#C4H6O3#C4H6O3#C4H6O3	2-Oxobutanoate;2-Ketobutyric acid;2-Oxobutyric acid;2-Oxobutyrate;2-Oxobutanoic acid;alpha-Ketobutyric acid;alpha-Ketobutyrate ([M+H]+)#Acetoacetate;3-Oxobutanoic acid;beta-Ketobutyric acid;Acetoacetic acid ([M+H]+)#Succinate semialdehyde;Succinic semialdehyde;4-Oxobutanoate ([M+H]+)#2-Methyl-3-oxopropanoate;3-Oxo-2-methylpropanoate;Methylmalonate semialdehyde ([M+H]+)#(S)-Methylmalonate semialde…
736	76	119546	56290.1	C3H6N2O2#C3H6N2O2#C3H6N2O2#C3H6N2O2	N-Formiminoglycine;Formiminoglycine;N-Formimidoylglycine ([M+H]+)#DL-Cycloserine ([M+H]+)#Cycloserine;D-Cycloserine ([M+H]+)#Cycloserine (see KEGG C08057) [Non-ribosomal peptide/polyketide hybrids [PK14]] ([M+H]+)
737	6	3140.36	1848.73	C3H6N2O2#C3H6N2O2#C3H6N2O2#C3H6N2O2	N-Formiminoglycine;Formiminoglycine;N-Formimidoylglycine ([M+H]+)#DL-Cycloserine ([M+H]+)#Cycloserine;D-Cycloserine ([M+H]+)#Cycloserine (see KEGG C08057) [Non-ribosomal peptide/polyketide hybrids [PK14]] ([M+H]+)
738	12	53428.2	0	C5H10O2#C5H10O2#C5H10O2#C5H10O2#C5H10O2#C5H10O2#C5H10O2#C5H10O2#C5H10O2	Pentanoate;Valerate;Pentanoic acid;Valeric acid;Valerianic acid;n-Pentanoate;n-Valeric acid ([M+H]+)#3-Methylbutanoic acid;Isovaleric acid ([M+H]+)#Isovaleric acid (see KEGG C08262); 3-methyl-butanoic acid [carboxylic acid] ([M+H]+)#Valeric acid (see KEGG C00803); pentanoic acid [carboxylic acid] ([M+H]+)#Ethylmethylacetic acid; 2-methylbutanoic acid [carboxylic acid] ([M+H]+)#Valeric acid (see K…
739	16	55297.5	0	C5H10O2#C5H10O2#C5H10O2#C5H10O2#C5H10O2#C5H10O2#C5H10O2#C5H10O2#C5H10O2	Pentanoate;Valerate;Pentanoic acid;Valeric acid;Valerianic acid;n-Pentanoate;n-Valeric acid ([M+H]+)#3-Methylbutanoic acid;Isovaleric acid ([M+H]+)#Isovaleric acid (see KEGG C08262); 3-methyl-butanoic acid [carboxylic acid] ([M+H]+)#Valeric acid (see KEGG C00803); pentanoic acid [carboxylic acid] ([M+H]+)#Ethylmethylacetic acid; 2-methylbutanoic acid [carboxylic acid] ([M+H]+)#Valeric acid (see K…
740	31	207694	9730.87	C5H10O2#C5H10O2#C5H10O2#C5H10O2#C5H10O2#C5H10O2#C5H10O2#C5H10O2#C5H10O2	Pentanoate;Valerate;Pentanoic acid;Valeric acid;Valerianic acid;n-Pentanoate;n-Valeric acid ([M+H]+)#3-Methylbutanoic acid;Isovaleric acid ([M+H]+)#Isovaleric acid (see KEGG C08262); 3-methyl-butanoic acid [carboxylic acid] ([M+H]+)#Valeric acid (see KEGG C00803); pentanoic acid [carboxylic acid] ([M+H]+)#Ethylmethylacetic acid; 2-methylbutanoic acid [carboxylic acid] ([M+H]+)#Valeric acid (see K…
741	31	317401	830.09	C5H10O2#C5H10O2#C5H10O2#C5H10O2#C5H10O2#C5H10O2#C5H10O2#C5H10O2#C5H10O2	Pentanoate;Valerate;Pentanoic acid;Valeric acid;Valerianic acid;n-Pentanoate;n-Valeric acid ([M+H]+)#3-Methylbutanoic acid;Isovaleric acid ([M+H]+)#Isovaleric acid (see KEGG C08262); 3-methyl-butanoic acid [carboxylic acid] ([M+H]+)#Valeric acid (see KEGG C00803); pentanoic acid [carboxylic acid] ([M+H]+)#Ethylmethylacetic acid; 2-methylbutanoic acid [carboxylic acid] ([M+H]+)#Valeric acid (see K…
742	19	365301	0	C5H10O2#C5H10O2#C5H10O2#C5H10O2#C5H10O2#C5H10O2#C5H10O2#C5H10O2#C5H10O2	Pentanoate;Valerate;Pentanoic acid;Valeric acid;Valerianic acid;n-Pentanoate;n-Valeric acid ([M+H]+)#3-Methylbutanoic acid;Isovaleric acid ([M+H]+)#Isovaleric acid (see KEGG C08262); 3-methyl-butanoic acid [carboxylic acid] ([M+H]+)#Valeric acid (see KEGG C00803); pentanoic acid [carboxylic acid] ([M+H]+)#Ethylmethylacetic acid; 2-methylbutanoic acid [carboxylic acid] ([M+H]+)#Valeric acid (see K…
743	12	64142	0	C5H10O2#C5H10O2#C5H10O2#C5H10O2#C5H10O2#C5H10O2#C5H10O2#C5H10O2#C5H10O2	Pentanoate;Valerate;Pentanoic acid;Valeric acid;Valerianic acid;n-Pentanoate;n-Valeric acid ([M+H]+)#3-Methylbutanoic acid;Isovaleric acid ([M+H]+)#Isovaleric acid (see KEGG C08262); 3-methyl-butanoic acid [carboxylic acid] ([M+H]+)#Valeric acid (see KEGG C00803); pentanoic acid [carboxylic acid] ([M+H]+)#Ethylmethylacetic acid; 2-methylbutanoic acid [carboxylic acid] ([M+H]+)#Valeric acid (see K…
744	12	44012.5	0	C5H10O2#C5H10O2#C5H10O2#C5H10O2#C5H10O2#C5H10O2#C5H10O2#C5H10O2#C5H10O2	Pentanoate;Valerate;Pentanoic acid;Valeric acid;Valerianic acid;n-Pentanoate;n-Valeric acid ([M+H]+)#3-Methylbutanoic acid;Isovaleric acid ([M+H]+)#Isovaleric acid (see KEGG C08262); 3-methyl-butanoic acid [carboxylic acid] ([M+H]+)#Valeric acid (see KEGG C00803); pentanoic acid [carboxylic acid] ([M+H]+)#Ethylmethylacetic acid; 2-methylbutanoic acid [carboxylic acid] ([M+H]+)#Valeric acid (see K…
745	32	59328.5	0	C5H10O2#C5H10O2#C5H10O2#C5H10O2#C5H10O2#C5H10O2#C5H10O2#C5H10O2#C5H10O2	Pentanoate;Valerate;Pentanoic acid;Valeric acid;Valerianic acid;n-Pentanoate;n-Valeric acid ([M+H]+)#3-Methylbutanoic acid;Isovaleric acid ([M+H]+)#Isovaleric acid (see KEGG C08262); 3-methyl-butanoic acid [carboxylic acid] ([M+H]+)#Valeric acid (see KEGG C00803); pentanoic acid [carboxylic acid] ([M+H]+)#Ethylmethylacetic acid; 2-methylbutanoic acid [carboxylic acid] ([M+H]+)#Valeric acid (see K…
746	15	109947	0	C5H10O2#C5H10O2#C5H10O2#C5H10O2#C5H10O2#C5H10O2#C5H10O2#C5H10O2#C5H10O2	Pentanoate;Valerate;Pentanoic acid;Valeric acid;Valerianic acid;n-Pentanoate;n-Valeric acid ([M+H]+)#3-Methylbutanoic acid;Isovaleric acid ([M+H]+)#Isovaleric acid (see KEGG C08262); 3-methyl-butanoic acid [carboxylic acid] ([M+H]+)#Valeric acid (see KEGG C00803); pentanoic acid [carboxylic acid] ([M+H]+)#Ethylmethylacetic acid; 2-methylbutanoic acid [carboxylic acid] ([M+H]+)#Valeric acid (see K…
747	7	23262.1	0	C5H10O2#C5H10O2#C5H10O2#C5H10O2#C5H10O2#C5H10O2#C5H10O2#C5H10O2#C5H10O2	Pentanoate;Valerate;Pentanoic acid;Valeric acid;Valerianic acid;n-Pentanoate;n-Valeric acid ([M+H]+)#3-Methylbutanoic acid;Isovaleric acid ([M+H]+)#Isovaleric acid (see KEGG C08262); 3-methyl-butanoic acid [carboxylic acid] ([M+H]+)#Valeric acid (see KEGG C00803); pentanoic acid [carboxylic acid] ([M+H]+)#Ethylmethylacetic acid; 2-methylbutanoic acid [carboxylic acid] ([M+H]+)#Valeric acid (see K…
748	11	8488.98	0	C5H10O2#C5H10O2#C5H10O2#C5H10O2#C5H10O2#C5H10O2#C5H10O2#C5H10O2#C5H10O2	Pentanoate;Valerate;Pentanoic acid;Valeric acid;Valerianic acid;n-Pentanoate;n-Valeric acid ([M+H]+)#3-Methylbutanoic acid;Isovaleric acid ([M+H]+)#Isovaleric acid (see KEGG C08262); 3-methyl-butanoic acid [carboxylic acid] ([M+H]+)#Valeric acid (see KEGG C00803); pentanoic acid [carboxylic acid] ([M+H]+)#Ethylmethylacetic acid; 2-methylbutanoic acid [carboxylic acid] ([M+H]+)#Valeric acid (see K…
750	4	0	3951.71	C5H10O2#C5H10O2#C5H10O2#C5H10O2#C5H10O2#C5H10O2#C5H10O2#C5H10O2#C5H10O2	Pentanoate;Valerate;Pentanoic acid;Valeric acid;Valerianic acid;n-Pentanoate;n-Valeric acid ([M+H]+)#3-Methylbutanoic acid;Isovaleric acid ([M+H]+)#Isovaleric acid (see KEGG C08262); 3-methyl-butanoic acid [carboxylic acid] ([M+H]+)#Valeric acid (see KEGG C00803); pentanoic acid [carboxylic acid] ([M+H]+)#Ethylmethylacetic acid; 2-methylbutanoic acid [carboxylic acid] ([M+H]+)#Valeric acid (see K…
752	4	5316.22	0	C5H10O2#C5H10O2#C5H10O2#C5H10O2#C5H10O2#C5H10O2#C5H10O2#C5H10O2#C5H10O2	Pentanoate;Valerate;Pentanoic acid;Valeric acid;Valerianic acid;n-Pentanoate;n-Valeric acid ([M+H]+)#3-Methylbutanoic acid;Isovaleric acid ([M+H]+)#Isovaleric acid (see KEGG C08262); 3-methyl-butanoic acid [carboxylic acid] ([M+H]+)#Valeric acid (see KEGG C00803); pentanoic acid [carboxylic acid] ([M+H]+)#Ethylmethylacetic acid; 2-methylbutanoic acid [carboxylic acid] ([M+H]+)#Valeric acid (see K…
754	86	522272	634474	C7H5N	Benzonitrile;Phenyl cyanide;Cyanobenzene ([M+H]+)
756	7	6437.08	532.31	C4H9NO2#C4H9NO2#C4H9NO2#C4H9NO2#C4H9NO2#C4H9NO2#C4H9NO2#C4H9NO2#C4H9NO2#C4H9NO2Se#C4H9NO2Se#C4H9NO2Se#C4H9NO2#C4H9NO2#C4H9NO2#C4H9NO2#C4H9NO2#C4H9NO2#C4H9NO2#C4H9NO2#C4H9NO2#C4H9NO2#C4H9NO2Se#C4H9NO2Se#C4H9NO2#C4H9NO2#C4H9NO2#C4H9NO2#C4H9NO2#C4H9NO2#C4H9NO2	4-Aminobutanoate;4-Aminobutanoic acid;4-Aminobutyrate;4-Aminobutyric acid;gamma-Aminobutyric acid;GABA ([M+H]+)#N,N-Dimethylglycine;Dimethylglycine ([M+H]+)#(R)-3-Amino-2-methylpropanoate;D-3-Amino-isobutanoate ([M+H]+)#D-2-Aminobutyrate;D-2-Aminobutyric acid;D-2-Aminobutanoic acid;(R)-2-Aminobutanoic acid ([M+H]+)#(S)-2-Aminobutanoate;(S)-2-Aminobutanoic acid;(S)-2-Aminobutyric acid ([M+H]+)#N-M…
774	28	132390	141734	C3H4O4#C3H4O4#C3H4O4#C3H4O4#C3H4O4#C3H4O4#C3H4O4	Hydroxypyruvate;Hydroxypyruvic acid;3-Hydroxypyruvate;3-Hydroxypyruvic acid ([M+H]+)#Malonate;Malonic acid;Propanedioic acid ([M+H]+)#2-Hydroxy-3-oxopropanoate;Tartronate semialdehyde ([M+H]+)#Malonic acid (see KEGG C00383); propanedioic acid [carboxylic acid] ([M+H]+)#Hydroxypyruvic acid (see KEGG C00168); 3-hydroxy-2-oxo-propanoic acid [ketone] ([M+H]+)#Tartronate semialdehyde (see KEGG C01146)…
776	14	30505.4	6925.76	C2H4N2O3#C4H7OSR	Urea-1-carboxylate;Allophanate;Allophanic acid ([M+H]+)#R replaced by H in Butyryl-[acp];Butyryl-[acyl-carrier protein] ([M+H]+)
777	16	45466.4	0	C2H4N2O3#C4H7OSR	Urea-1-carboxylate;Allophanate;Allophanic acid ([M+H]+)#R replaced by H in Butyryl-[acp];Butyryl-[acyl-carrier protein] ([M+H]+)
778	19	98345.3	3648.29	C2H4N2O3#C4H7OSR	Urea-1-carboxylate;Allophanate;Allophanic acid ([M+H]+)#R replaced by H in Butyryl-[acp];Butyryl-[acyl-carrier protein] ([M+H]+)
779	4	0	3290.9	C4H8O3#C4H8O3#C4H8O3#C4H8O3#C4H8O3#C4H8O3#C4H8O3#C4H8O3#C4H8O3#C4H8O3#C4H8O3#C4H8O3#C4H8O3#C4H8O3#C4H8O3#C4H8O3#C4H8O3#C4H8O3#C4H8O3#C4H8O3#C4H8O3#C4H8O3#C4H8O3	4-Hydroxybutanoic acid;4-Hydroxybutanoate;4-Hydroxybutyric acid ([M+H]+)#(R)-3-Hydroxybutanoate;(R)-3-Hydroxybutanoic acid;(R)-3-Hydroxybutyric acid ([M+H]+)#3-Hydroxy-2-methylpropanoate;3-Hydroxyisobutyrate;3-Hydroxyisobutyric acid ([M+H]+)#4-Hydroxyacid;4-Hydroxyalkanoic acid;4-Hydroxycarboxylic acid ([M+H]+)#(S)-3-Hydroxybutanoate ([M+H]+)#2-Hydroxybutanoic acid;2-Hydroxybutyrate;2-Hydroxybuty…
780	14	4613.48	14248.6	C4H8O3#C4H8O3#C4H8O3#C4H8O3#C4H8O3#C4H8O3#C4H8O3#C4H8O3#C4H8O3#C4H8O3#C4H8O3#C4H8O3#C4H8O3#C4H8O3#C4H8O3#C4H8O3#C4H8O3#C4H8O3#C4H8O3#C4H8O3#C4H8O3#C4H8O3#C4H8O3	4-Hydroxybutanoic acid;4-Hydroxybutanoate;4-Hydroxybutyric acid ([M+H]+)#(R)-3-Hydroxybutanoate;(R)-3-Hydroxybutanoic acid;(R)-3-Hydroxybutyric acid ([M+H]+)#3-Hydroxy-2-methylpropanoate;3-Hydroxyisobutyrate;3-Hydroxyisobutyric acid ([M+H]+)#4-Hydroxyacid;4-Hydroxyalkanoic acid;4-Hydroxycarboxylic acid ([M+H]+)#(S)-3-Hydroxybutanoate ([M+H]+)#2-Hydroxybutanoic acid;2-Hydroxybutyrate;2-Hydroxybuty…
781	23	157298	0	C3H8N2O2#C3H8N2O2#C3H8N2O2#C3H8N2O2#C8H8	L-2,3-Diaminopropanoate;L-2,3-Diaminopropionate;L-2,3-Diaminopropionic acid;L-2,3-Diaminopropanoic acid ([M+H]+)#2,3-Diaminopropanoate;2,3-Diaminopropionate;2,3-Diaminopropionic acid;2,3-Diaminopropanoic acid ([M+H]+)#2,3-Diaminopropionic acid (see KEGG C03401); (2S)-2,3-diaminopropanoic acid [primary amine] ([M+H]+)#2,3-diamino-propionic acid; 2S,3-diamino-propionic acid [Amino fatty acids [FA01…
782	11	9604.72	0	C3H8N2O2#C3H8N2O2#C3H8N2O2#C3H8N2O2#C8H8	L-2,3-Diaminopropanoate;L-2,3-Diaminopropionate;L-2,3-Diaminopropionic acid;L-2,3-Diaminopropanoic acid ([M+H]+)#2,3-Diaminopropanoate;2,3-Diaminopropionate;2,3-Diaminopropionic acid;2,3-Diaminopropanoic acid ([M+H]+)#2,3-Diaminopropionic acid (see KEGG C03401); (2S)-2,3-diaminopropanoic acid [primary amine] ([M+H]+)#2,3-diamino-propionic acid; 2S,3-diamino-propionic acid [Amino fatty acids [FA01…
784	6	542.427	3321.53	C3H8N2O2#C3H8N2O2#C3H8N2O2#C3H8N2O2#C8H8	L-2,3-Diaminopropanoate;L-2,3-Diaminopropionate;L-2,3-Diaminopropionic acid;L-2,3-Diaminopropanoic acid ([M+H]+)#2,3-Diaminopropanoate;2,3-Diaminopropionate;2,3-Diaminopropionic acid;2,3-Diaminopropanoic acid ([M+H]+)#2,3-Diaminopropionic acid (see KEGG C03401); (2S)-2,3-diaminopropanoic acid [primary amine] ([M+H]+)#2,3-diamino-propionic acid; 2S,3-diamino-propionic acid [Amino fatty acids [FA01…
786	10	7700.56	0	C3H8N2O2#C3H8N2O2#C3H8N2O2#C3H8N2O2#C8H8	L-2,3-Diaminopropanoate;L-2,3-Diaminopropionate;L-2,3-Diaminopropionic acid;L-2,3-Diaminopropanoic acid ([M+H]+)#2,3-Diaminopropanoate;2,3-Diaminopropionate;2,3-Diaminopropionic acid;2,3-Diaminopropanoic acid ([M+H]+)#2,3-Diaminopropionic acid (see KEGG C03401); (2S)-2,3-diaminopropanoic acid [primary amine] ([M+H]+)#2,3-diamino-propionic acid; 2S,3-diamino-propionic acid [Amino fatty acids [FA01…
814	12	13977.7	0	C3H7NO3#C3H7NO3#C3H7NO3#C3H7NO3#C3H7NO3#C3H7NO3	L-Serine;L-2-Amino-3-hydroxypropionic acid;L-3-Hydroxy-alanine;Serine ([M+H]+)#DL-Serine;2-Amino-3-hydroxypropionic acid;3-Hydroxyalanine;Serine ([M+H]+)#D-Serine ([M+H]+)#L-Serine (see KEGG C00065); 2-amino-3-hydroxy-propanoic acid [primary alcohol] ([M+H]+)#D-Serine (see KEGG C00740); (2R)-2-amino-3-hydroxy-propanoic acid [primary alcohol] ([M+H]+)#2-Amino-3-hydroxypropanoic acid [Amino fatty a…
817	81	2.25062e+06	3.73452e+06	C3H7NO3#C3H7NO3#C3H7NO3#C3H7NO3#C3H7NO3#C3H7NO3	L-Serine;L-2-Amino-3-hydroxypropionic acid;L-3-Hydroxy-alanine;Serine ([M+H]+)#DL-Serine;2-Amino-3-hydroxypropionic acid;3-Hydroxyalanine;Serine ([M+H]+)#D-Serine ([M+H]+)#L-Serine (see KEGG C00065); 2-amino-3-hydroxy-propanoic acid [primary alcohol] ([M+H]+)#D-Serine (see KEGG C00740); (2R)-2-amino-3-hydroxy-propanoic acid [primary alcohol] ([M+H]+)#2-Amino-3-hydroxypropanoic acid [Amino fatty a…
818	12	45939	29281.2	C4H11NO2#C4H11NO2#C4H11NO2	Diethanolamine ([M+H]+)#2-Amino-2-methyl-1,3-propandiol;Aminomethyl propanediol ([M+H]+)#Diethanolamine (see KEGG C06772); 2-(2-hydroxyethylamino)ethanol [primary alcohol] ([M+H]+)
819	37	1.31839e+06	311702	C4H11NO2#C4H11NO2#C4H11NO2	Diethanolamine ([M+H]+)#2-Amino-2-methyl-1,3-propandiol;Aminomethyl propanediol ([M+H]+)#Diethanolamine (see KEGG C06772); 2-(2-hydroxyethylamino)ethanol [primary alcohol] ([M+H]+)
820	20	228747	14545.8	C4H11NO2#C4H11NO2#C4H11NO2	Diethanolamine ([M+H]+)#2-Amino-2-methyl-1,3-propandiol;Aminomethyl propanediol ([M+H]+)#Diethanolamine (see KEGG C06772); 2-(2-hydroxyethylamino)ethanol [primary alcohol] ([M+H]+)
821	42	33791.9	107502	C4H11NO2#C4H11NO2#C4H11NO2	Diethanolamine ([M+H]+)#2-Amino-2-methyl-1,3-propandiol;Aminomethyl propanediol ([M+H]+)#Diethanolamine (see KEGG C06772); 2-(2-hydroxyethylamino)ethanol [primary alcohol] ([M+H]+)
822	21	77500.7	2632.15	C4H11NO2#C4H11NO2#C4H11NO2	Diethanolamine ([M+H]+)#2-Amino-2-methyl-1,3-propandiol;Aminomethyl propanediol ([M+H]+)#Diethanolamine (see KEGG C06772); 2-(2-hydroxyethylamino)ethanol [primary alcohol] ([M+H]+)
825	83	122652	275352	C7H6O#C7H6O#C7H6O	Aromatic aldehyde ([M+H]+)#Benzaldehyde;Benzoic aldehyde ([M+H]+)#Benzaldehyde (see KEGG C00261); benzaldehyde [aldehyde] ([M+H]+)
831	18	24164.8	0	C4H10O3	Diethylene glycol;2,2'-Oxydiethanol;1,5-Dihydroxy-3-oxapentane ([M+H]+)
833	15	12498.3	0	C4H10O3	Diethylene glycol;2,2'-Oxydiethanol;1,5-Dihydroxy-3-oxapentane ([M+H]+)
836	29	23704.4	0	C4H10O3	Diethylene glycol;2,2'-Oxydiethanol;1,5-Dihydroxy-3-oxapentane ([M+H]+)
839	4	2237.96	0	C4H10O3	Diethylene glycol;2,2'-Oxydiethanol;1,5-Dihydroxy-3-oxapentane ([M+H]+)
841	7	4311.62	0	C4H10O3	Diethylene glycol;2,2'-Oxydiethanol;1,5-Dihydroxy-3-oxapentane ([M+H]+)
844	18	20440.8	4598.77	C4H10O3	Diethylene glycol;2,2'-Oxydiethanol;1,5-Dihydroxy-3-oxapentane ([M+H]+)
845	35	240200	1116.1	C4H10O3	Diethylene glycol;2,2'-Oxydiethanol;1,5-Dihydroxy-3-oxapentane ([M+H]+)
846	16	696816	48079	C4H10O3	Diethylene glycol;2,2'-Oxydiethanol;1,5-Dihydroxy-3-oxapentane ([M+H]+)
847	68	345857	24416.5	C4H10O3	Diethylene glycol;2,2'-Oxydiethanol;1,5-Dihydroxy-3-oxapentane ([M+H]+)
848	19	247901	0	C4H10O3	Diethylene glycol;2,2'-Oxydiethanol;1,5-Dihydroxy-3-oxapentane ([M+H]+)
849	7	104525	12685.2	C4H10O3	Diethylene glycol;2,2'-Oxydiethanol;1,5-Dihydroxy-3-oxapentane ([M+H]+)
850	21	296202	0	C4H10O3	Diethylene glycol;2,2'-Oxydiethanol;1,5-Dihydroxy-3-oxapentane ([M+H]+)
851	20	188179	0	C4H10O3	Diethylene glycol;2,2'-Oxydiethanol;1,5-Dihydroxy-3-oxapentane ([M+H]+)
852	19	327927	50471.2	C4H10O3	Diethylene glycol;2,2'-Oxydiethanol;1,5-Dihydroxy-3-oxapentane ([M+H]+)
853	11	3993.52	4178.8	C4H10O3	Diethylene glycol;2,2'-Oxydiethanol;1,5-Dihydroxy-3-oxapentane ([M+H]+)
854	19	22447.2	9752.75	C4H10O3	Diethylene glycol;2,2'-Oxydiethanol;1,5-Dihydroxy-3-oxapentane ([M+H]+)
855	7	6763.42	3617.24	C4H10O3	Diethylene glycol;2,2'-Oxydiethanol;1,5-Dihydroxy-3-oxapentane ([M+H]+)
856	9	5812	2527.06	C4H10O3	Diethylene glycol;2,2'-Oxydiethanol;1,5-Dihydroxy-3-oxapentane ([M+H]+)
857	9	66709.8	2405.77	C4H10O3	Diethylene glycol;2,2'-Oxydiethanol;1,5-Dihydroxy-3-oxapentane ([M+H]+)
858	13	20321.4	5688.22	C4H10O3	Diethylene glycol;2,2'-Oxydiethanol;1,5-Dihydroxy-3-oxapentane ([M+H]+)
862	48	541226	71652.7	C4H10O3	Diethylene glycol;2,2'-Oxydiethanol;1,5-Dihydroxy-3-oxapentane ([M+H]+)
863	4	3600.24	0	C4H10O3	Diethylene glycol;2,2'-Oxydiethanol;1,5-Dihydroxy-3-oxapentane ([M+H]+)
864	26	15153.5	2197.46	C4H10O3	Diethylene glycol;2,2'-Oxydiethanol;1,5-Dihydroxy-3-oxapentane ([M+H]+)
865	29	21224.1	16419.2	C4H10O3	Diethylene glycol;2,2'-Oxydiethanol;1,5-Dihydroxy-3-oxapentane ([M+H]+)
866	6	5285.07	6347.97	C4H10O3	Diethylene glycol;2,2'-Oxydiethanol;1,5-Dihydroxy-3-oxapentane ([M+H]+)
867	4	1389.48	6708.68	C4H10O3	Diethylene glycol;2,2'-Oxydiethanol;1,5-Dihydroxy-3-oxapentane ([M+H]+)
870	52	276426	135758	C8H10#C8H10#C8H10#C8H10	p-Xylene;1,4-Dimethylbenzene;p-Methyltoluene ([M+H]+)#Ethylbenzene;Phenylethane;Ethylbenzol;Ethylenzene ([M+H]+)#m-Xylene;1,3-Dimethylbenzene;1,3-Xylene ([M+H]+)#o-Xylene;o-Dimethylbenzene;o-Methyltoluene ([M+H]+)
872	40	0	124394	C8H10#C8H10#C8H10#C8H10	p-Xylene;1,4-Dimethylbenzene;p-Methyltoluene ([M+H]+)#Ethylbenzene;Phenylethane;Ethylbenzol;Ethylenzene ([M+H]+)#m-Xylene;1,3-Dimethylbenzene;1,3-Xylene ([M+H]+)#o-Xylene;o-Dimethylbenzene;o-Methyltoluene ([M+H]+)
874	85	184209	154830	C2FeN2	Fe(CN)2;Iron cyanide (Fe(CN)2) ([M+H]+)
878	16	16790.6	0	C2H8N2O3Pt#C7H8O#C7H8O#C7H8O#C7H8O#C7H8O#C7H8O#C7H8O#C7H8O#C7H8O#C7H8O	Nedaplatin ([M+H]+)#Benzyl alcohol;alpha-Hydroxytoluene;Benzenemethanol;Phenylmethanol;Phenylcarbinol;Hydroxymethylbenzene ([M+H]+)#Anisole;Methoxybenzene;Methyl phenyl ether;Phenol methyl ether ([M+H]+)#3-Cresol;m-Cresol;3-Hydroxytoluene ([M+H]+)#4-Cresol;p-Cresol;4-Hydroxytoluene;4-Methylphenol ([M+H]+)#o-Cresol;2-Hydroxytoluene;o-Methylphenol ([M+H]+)#Aromatic primary alcohol;Aromatic alcohol …
879	13	20439.6	0	C2H8N2O3Pt#C7H8O#C7H8O#C7H8O#C7H8O#C7H8O#C7H8O#C7H8O#C7H8O#C7H8O#C7H8O	Nedaplatin ([M+H]+)#Benzyl alcohol;alpha-Hydroxytoluene;Benzenemethanol;Phenylmethanol;Phenylcarbinol;Hydroxymethylbenzene ([M+H]+)#Anisole;Methoxybenzene;Methyl phenyl ether;Phenol methyl ether ([M+H]+)#3-Cresol;m-Cresol;3-Hydroxytoluene ([M+H]+)#4-Cresol;p-Cresol;4-Hydroxytoluene;4-Methylphenol ([M+H]+)#o-Cresol;2-Hydroxytoluene;o-Methylphenol ([M+H]+)#Aromatic primary alcohol;Aromatic alcohol …
880	9	15402.6	0	C2H8N2O3Pt#C7H8O#C7H8O#C7H8O#C7H8O#C7H8O#C7H8O#C7H8O#C7H8O#C7H8O#C7H8O	Nedaplatin ([M+H]+)#Benzyl alcohol;alpha-Hydroxytoluene;Benzenemethanol;Phenylmethanol;Phenylcarbinol;Hydroxymethylbenzene ([M+H]+)#Anisole;Methoxybenzene;Methyl phenyl ether;Phenol methyl ether ([M+H]+)#3-Cresol;m-Cresol;3-Hydroxytoluene ([M+H]+)#4-Cresol;p-Cresol;4-Hydroxytoluene;4-Methylphenol ([M+H]+)#o-Cresol;2-Hydroxytoluene;o-Methylphenol ([M+H]+)#Aromatic primary alcohol;Aromatic alcohol …
881	32	466264	0	C2H8N2O3Pt#C7H8O#C7H8O#C7H8O#C7H8O#C7H8O#C7H8O#C7H8O#C7H8O#C7H8O#C7H8O	Nedaplatin ([M+H]+)#Benzyl alcohol;alpha-Hydroxytoluene;Benzenemethanol;Phenylmethanol;Phenylcarbinol;Hydroxymethylbenzene ([M+H]+)#Anisole;Methoxybenzene;Methyl phenyl ether;Phenol methyl ether ([M+H]+)#3-Cresol;m-Cresol;3-Hydroxytoluene ([M+H]+)#4-Cresol;p-Cresol;4-Hydroxytoluene;4-Methylphenol ([M+H]+)#o-Cresol;2-Hydroxytoluene;o-Methylphenol ([M+H]+)#Aromatic primary alcohol;Aromatic alcohol …
882	32	569413	2362.09	C2H8N2O3Pt#C7H8O#C7H8O#C7H8O#C7H8O#C7H8O#C7H8O#C7H8O#C7H8O#C7H8O#C7H8O	Nedaplatin ([M+H]+)#Benzyl alcohol;alpha-Hydroxytoluene;Benzenemethanol;Phenylmethanol;Phenylcarbinol;Hydroxymethylbenzene ([M+H]+)#Anisole;Methoxybenzene;Methyl phenyl ether;Phenol methyl ether ([M+H]+)#3-Cresol;m-Cresol;3-Hydroxytoluene ([M+H]+)#4-Cresol;p-Cresol;4-Hydroxytoluene;4-Methylphenol ([M+H]+)#o-Cresol;2-Hydroxytoluene;o-Methylphenol ([M+H]+)#Aromatic primary alcohol;Aromatic alcohol …
883	4	71698.6	0	C2H8N2O3Pt#C7H8O#C7H8O#C7H8O#C7H8O#C7H8O#C7H8O#C7H8O#C7H8O#C7H8O#C7H8O	Nedaplatin ([M+H]+)#Benzyl alcohol;alpha-Hydroxytoluene;Benzenemethanol;Phenylmethanol;Phenylcarbinol;Hydroxymethylbenzene ([M+H]+)#Anisole;Methoxybenzene;Methyl phenyl ether;Phenol methyl ether ([M+H]+)#3-Cresol;m-Cresol;3-Hydroxytoluene ([M+H]+)#4-Cresol;p-Cresol;4-Hydroxytoluene;4-Methylphenol ([M+H]+)#o-Cresol;2-Hydroxytoluene;o-Methylphenol ([M+H]+)#Aromatic primary alcohol;Aromatic alcohol …
902	36	0	86343.5	C2H7NO2S#C2H7NO2S	Hypotaurine;2-Aminoethanesulfinic acid ([M+H]+)#Hypotaurine (see KEGG C00519); 2-aminoethanesulfinic acid [primary amine] ([M+H]+)
905	4	2207.41	0	C2H5AsO5	Arsonoacetate ([M+H]+)
906	84	1.86278e+06	3.01482e+06	C5H7N3	Brunfelsamidine ([M+H]+)
908	48	13806.7	41356.5	C7H11N	Cyclohexyl isocyanide ([M+H]+)
914	49	353999	254259	C6H6O2#C6H6O2#C6H6O2#C6H6O2#C6H6O2#C6H6O2#C6H6O2#C6H6O2#C6H6O2	Catechol;1,2-Benzenediol;o-Benzenediol;1,2-Dihydroxybenzene;Brenzcatechin;Pyrocatechol ([M+H]+)#p-Benzenediol;Hydroquinone;1,4-Benzenediol;1,4-Dihydroxybenzene;Benzene-1,4-diol;Quinol;4-Hydroxyphenol ([M+H]+)#Resorcinol;Resorcin;1,3-Benzenediol;1,3-Dihydroxybenzene;m-Hydroquinone ([M+H]+)#Benzenediol ([M+H]+)#5-Methyl-2-furaldehyde;5-Methyl-2-furfural ([M+H]+)#Catechol ([M+H]+)#Pyrocatechol (see …
915	8	8623.18	0	C6H6O2#C6H6O2#C6H6O2#C6H6O2#C6H6O2#C6H6O2#C6H6O2#C6H6O2#C6H6O2	Catechol;1,2-Benzenediol;o-Benzenediol;1,2-Dihydroxybenzene;Brenzcatechin;Pyrocatechol ([M+H]+)#p-Benzenediol;Hydroquinone;1,4-Benzenediol;1,4-Dihydroxybenzene;Benzene-1,4-diol;Quinol;4-Hydroxyphenol ([M+H]+)#Resorcinol;Resorcin;1,3-Benzenediol;1,3-Dihydroxybenzene;m-Hydroquinone ([M+H]+)#Benzenediol ([M+H]+)#5-Methyl-2-furaldehyde;5-Methyl-2-furfural ([M+H]+)#Catechol ([M+H]+)#Pyrocatechol (see …
916	4	3502.96	0	C6H6O2#C6H6O2#C6H6O2#C6H6O2#C6H6O2#C6H6O2#C6H6O2#C6H6O2#C6H6O2	Catechol;1,2-Benzenediol;o-Benzenediol;1,2-Dihydroxybenzene;Brenzcatechin;Pyrocatechol ([M+H]+)#p-Benzenediol;Hydroquinone;1,4-Benzenediol;1,4-Dihydroxybenzene;Benzene-1,4-diol;Quinol;4-Hydroxyphenol ([M+H]+)#Resorcinol;Resorcin;1,3-Benzenediol;1,3-Dihydroxybenzene;m-Hydroquinone ([M+H]+)#Benzenediol ([M+H]+)#5-Methyl-2-furaldehyde;5-Methyl-2-furfural ([M+H]+)#Catechol ([M+H]+)#Pyrocatechol (see …
917	43	2.12938e+06	0	C6H6O2#C6H6O2#C6H6O2#C6H6O2#C6H6O2#C6H6O2#C6H6O2#C6H6O2#C6H6O2	Catechol;1,2-Benzenediol;o-Benzenediol;1,2-Dihydroxybenzene;Brenzcatechin;Pyrocatechol ([M+H]+)#p-Benzenediol;Hydroquinone;1,4-Benzenediol;1,4-Dihydroxybenzene;Benzene-1,4-diol;Quinol;4-Hydroxyphenol ([M+H]+)#Resorcinol;Resorcin;1,3-Benzenediol;1,3-Dihydroxybenzene;m-Hydroquinone ([M+H]+)#Benzenediol ([M+H]+)#5-Methyl-2-furaldehyde;5-Methyl-2-furfural ([M+H]+)#Catechol ([M+H]+)#Pyrocatechol (see …
919	10	8804.46	0	C6H6O2#C6H6O2#C6H6O2#C6H6O2#C6H6O2#C6H6O2#C6H6O2#C6H6O2#C6H6O2	Catechol;1,2-Benzenediol;o-Benzenediol;1,2-Dihydroxybenzene;Brenzcatechin;Pyrocatechol ([M+H]+)#p-Benzenediol;Hydroquinone;1,4-Benzenediol;1,4-Dihydroxybenzene;Benzene-1,4-diol;Quinol;4-Hydroxyphenol ([M+H]+)#Resorcinol;Resorcin;1,3-Benzenediol;1,3-Dihydroxybenzene;m-Hydroquinone ([M+H]+)#Benzenediol ([M+H]+)#5-Methyl-2-furaldehyde;5-Methyl-2-furfural ([M+H]+)#Catechol ([M+H]+)#Pyrocatechol (see …
920	5	7928.26	0	C6H6O2#C6H6O2#C6H6O2#C6H6O2#C6H6O2#C6H6O2#C6H6O2#C6H6O2#C6H6O2	Catechol;1,2-Benzenediol;o-Benzenediol;1,2-Dihydroxybenzene;Brenzcatechin;Pyrocatechol ([M+H]+)#p-Benzenediol;Hydroquinone;1,4-Benzenediol;1,4-Dihydroxybenzene;Benzene-1,4-diol;Quinol;4-Hydroxyphenol ([M+H]+)#Resorcinol;Resorcin;1,3-Benzenediol;1,3-Dihydroxybenzene;m-Hydroquinone ([M+H]+)#Benzenediol ([M+H]+)#5-Methyl-2-furaldehyde;5-Methyl-2-furfural ([M+H]+)#Catechol ([M+H]+)#Pyrocatechol (see …
930	14	27353.6	0	C7H10O#C7H10O#C7H10O	2,4-heptadienal [Fatty aldehydes [FA06]] ([M+H]+)#4,6-heptadienal [Fatty aldehydes [FA06]] ([M+H]+)#2E,4Z-Heptadienal [Fatty aldehydes [FA06]] ([M+H]+)
931	6	5891.38	0	C7H10O#C7H10O#C7H10O	2,4-heptadienal [Fatty aldehydes [FA06]] ([M+H]+)#4,6-heptadienal [Fatty aldehydes [FA06]] ([M+H]+)#2E,4Z-Heptadienal [Fatty aldehydes [FA06]] ([M+H]+)
932	61	159672	64111.3	C7H10O#C7H10O#C7H10O	2,4-heptadienal [Fatty aldehydes [FA06]] ([M+H]+)#4,6-heptadienal [Fatty aldehydes [FA06]] ([M+H]+)#2E,4Z-Heptadienal [Fatty aldehydes [FA06]] ([M+H]+)
933	16	741029	0	C7H10O#C7H10O#C7H10O	2,4-heptadienal [Fatty aldehydes [FA06]] ([M+H]+)#4,6-heptadienal [Fatty aldehydes [FA06]] ([M+H]+)#2E,4Z-Heptadienal [Fatty aldehydes [FA06]] ([M+H]+)
934	18	863051	0	C7H10O#C7H10O#C7H10O	2,4-heptadienal [Fatty aldehydes [FA06]] ([M+H]+)#4,6-heptadienal [Fatty aldehydes [FA06]] ([M+H]+)#2E,4Z-Heptadienal [Fatty aldehydes [FA06]] ([M+H]+)
936	20	24237	10966.2	C7H10O#C7H10O#C7H10O	2,4-heptadienal [Fatty aldehydes [FA06]] ([M+H]+)#4,6-heptadienal [Fatty aldehydes [FA06]] ([M+H]+)#2E,4Z-Heptadienal [Fatty aldehydes [FA06]] ([M+H]+)
937	17	38235.1	2341.45	C7H10O#C7H10O#C7H10O	2,4-heptadienal [Fatty aldehydes [FA06]] ([M+H]+)#4,6-heptadienal [Fatty aldehydes [FA06]] ([M+H]+)#2E,4Z-Heptadienal [Fatty aldehydes [FA06]] ([M+H]+)
938	18	66259.7	4195.98	C7H10O#C7H10O#C7H10O	2,4-heptadienal [Fatty aldehydes [FA06]] ([M+H]+)#4,6-heptadienal [Fatty aldehydes [FA06]] ([M+H]+)#2E,4Z-Heptadienal [Fatty aldehydes [FA06]] ([M+H]+)
940	5	10355.3	0	C7H10O#C7H10O#C7H10O	2,4-heptadienal [Fatty aldehydes [FA06]] ([M+H]+)#4,6-heptadienal [Fatty aldehydes [FA06]] ([M+H]+)#2E,4Z-Heptadienal [Fatty aldehydes [FA06]] ([M+H]+)
941	15	31986	5772.06	C7H10O#C7H10O#C7H10O	2,4-heptadienal [Fatty aldehydes [FA06]] ([M+H]+)#4,6-heptadienal [Fatty aldehydes [FA06]] ([M+H]+)#2E,4Z-Heptadienal [Fatty aldehydes [FA06]] ([M+H]+)
942	5	8239.62	518.3	C7H10O#C7H10O#C7H10O	2,4-heptadienal [Fatty aldehydes [FA06]] ([M+H]+)#4,6-heptadienal [Fatty aldehydes [FA06]] ([M+H]+)#2E,4Z-Heptadienal [Fatty aldehydes [FA06]] ([M+H]+)
944	8	14791.7	0	C7H10O#C7H10O#C7H10O	2,4-heptadienal [Fatty aldehydes [FA06]] ([M+H]+)#4,6-heptadienal [Fatty aldehydes [FA06]] ([M+H]+)#2E,4Z-Heptadienal [Fatty aldehydes [FA06]] ([M+H]+)
945	24	21227.4	1374.1	C7H10O#C7H10O#C7H10O	2,4-heptadienal [Fatty aldehydes [FA06]] ([M+H]+)#4,6-heptadienal [Fatty aldehydes [FA06]] ([M+H]+)#2E,4Z-Heptadienal [Fatty aldehydes [FA06]] ([M+H]+)
946	9	6266.78	0	C7H10O#C7H10O#C7H10O	2,4-heptadienal [Fatty aldehydes [FA06]] ([M+H]+)#4,6-heptadienal [Fatty aldehydes [FA06]] ([M+H]+)#2E,4Z-Heptadienal [Fatty aldehydes [FA06]] ([M+H]+)
947	10	7107.78	0	C7H10O#C7H10O#C7H10O	2,4-heptadienal [Fatty aldehydes [FA06]] ([M+H]+)#4,6-heptadienal [Fatty aldehydes [FA06]] ([M+H]+)#2E,4Z-Heptadienal [Fatty aldehydes [FA06]] ([M+H]+)
950	19	17583.1	0	C7H10O#C7H10O#C7H10O	2,4-heptadienal [Fatty aldehydes [FA06]] ([M+H]+)#4,6-heptadienal [Fatty aldehydes [FA06]] ([M+H]+)#2E,4Z-Heptadienal [Fatty aldehydes [FA06]] ([M+H]+)
951	17	14184.8	586.434	C7H10O#C7H10O#C7H10O	2,4-heptadienal [Fatty aldehydes [FA06]] ([M+H]+)#4,6-heptadienal [Fatty aldehydes [FA06]] ([M+H]+)#2E,4Z-Heptadienal [Fatty aldehydes [FA06]] ([M+H]+)
952	38	37346.2	1352.81	C7H10O#C7H10O#C7H10O	2,4-heptadienal [Fatty aldehydes [FA06]] ([M+H]+)#4,6-heptadienal [Fatty aldehydes [FA06]] ([M+H]+)#2E,4Z-Heptadienal [Fatty aldehydes [FA06]] ([M+H]+)
953	11	2979.59	4476.62	C7H10O#C7H10O#C7H10O	2,4-heptadienal [Fatty aldehydes [FA06]] ([M+H]+)#4,6-heptadienal [Fatty aldehydes [FA06]] ([M+H]+)#2E,4Z-Heptadienal [Fatty aldehydes [FA06]] ([M+H]+)
976	6	247267	47502.7	C5H4O3#C5H4O3#C5H4O3	2-Furoate;2-Furoic acid;2-Furancarboxylic acid;Pyromucic acid ([M+H]+)#3-Furoic acid; 3-Furancarboxylic acid [carboxylic acid] ([M+H]+)#2-Furoic acid (see KEGG C01546); 2-Furancarboxylic acid [carboxylic acid] ([M+H]+)
977	65	58378	51314.8	C4H4N2O2#C4H4N2O2	Uracil ([M+H]+)#Uracil (see KEGG C00106); 2,4(1H,3H)-Pyrimidinedione [oxo(het)arene] ([M+H]+)
978	20	3593.16	15905.7	C4H4N2O2#C4H4N2O2	Uracil ([M+H]+)#Uracil (see KEGG C00106); 2,4(1H,3H)-Pyrimidinedione [oxo(het)arene] ([M+H]+)
979	6	3000.13	1855.46	C4H4N2O2#C4H4N2O2	Uracil ([M+H]+)#Uracil (see KEGG C00106); 2,4(1H,3H)-Pyrimidinedione [oxo(het)arene] ([M+H]+)
981	15	189771	3160.39	C6H8O2#C6H8O2#C6H8O2#C6H8O2#C6H8O2#C6H8O2#C6H8O2#C6H8O2#C6H8O2#C6H8O2#C6H8O2#C6H8O2#C6H8O2#C6H8O2#C6H8O2#C6H8O2#C6H8O2#C6H8O2	Cyclohexane-1,3-dione;1,3-Cyclohexanedione;Dihydroresorcinol ([M+H]+)#cis-1,2-Dihydrobenzene-1,2-diol;cis-Benzeneglycol;cis-Cyclohexa-3,5-diene-1,2-diol ([M+H]+)#trans-1,2-Dihydrobenzene-1,2-diol ([M+H]+)#Cyclohexan-1,2-dione ([M+H]+)#1,4-Cyclohexanedione ([M+H]+)#Parasorbic acid ([M+H]+)#trans-1,2-Dihydrobenzene-1,2-diol (see KEGG C04221); cyclohexa-2,4-diene-1,6-diol [secondary alcohol] ([M+H]+…
982	7	6578.33	0	C6H8O2#C6H8O2#C6H8O2#C6H8O2#C6H8O2#C6H8O2#C6H8O2#C6H8O2#C6H8O2#C6H8O2#C6H8O2#C6H8O2#C6H8O2#C6H8O2#C6H8O2#C6H8O2#C6H8O2#C6H8O2	Cyclohexane-1,3-dione;1,3-Cyclohexanedione;Dihydroresorcinol ([M+H]+)#cis-1,2-Dihydrobenzene-1,2-diol;cis-Benzeneglycol;cis-Cyclohexa-3,5-diene-1,2-diol ([M+H]+)#trans-1,2-Dihydrobenzene-1,2-diol ([M+H]+)#Cyclohexan-1,2-dione ([M+H]+)#1,4-Cyclohexanedione ([M+H]+)#Parasorbic acid ([M+H]+)#trans-1,2-Dihydrobenzene-1,2-diol (see KEGG C04221); cyclohexa-2,4-diene-1,6-diol [secondary alcohol] ([M+H]+…
983	20	145783	1139.59	C6H8O2#C6H8O2#C6H8O2#C6H8O2#C6H8O2#C6H8O2#C6H8O2#C6H8O2#C6H8O2#C6H8O2#C6H8O2#C6H8O2#C6H8O2#C6H8O2#C6H8O2#C6H8O2#C6H8O2#C6H8O2	Cyclohexane-1,3-dione;1,3-Cyclohexanedione;Dihydroresorcinol ([M+H]+)#cis-1,2-Dihydrobenzene-1,2-diol;cis-Benzeneglycol;cis-Cyclohexa-3,5-diene-1,2-diol ([M+H]+)#trans-1,2-Dihydrobenzene-1,2-diol ([M+H]+)#Cyclohexan-1,2-dione ([M+H]+)#1,4-Cyclohexanedione ([M+H]+)#Parasorbic acid ([M+H]+)#trans-1,2-Dihydrobenzene-1,2-diol (see KEGG C04221); cyclohexa-2,4-diene-1,6-diol [secondary alcohol] ([M+H]+…
985	10	619493	0	C6H8O2#C6H8O2#C6H8O2#C6H8O2#C6H8O2#C6H8O2#C6H8O2#C6H8O2#C6H8O2#C6H8O2#C6H8O2#C6H8O2#C6H8O2#C6H8O2#C6H8O2#C6H8O2#C6H8O2#C6H8O2	Cyclohexane-1,3-dione;1,3-Cyclohexanedione;Dihydroresorcinol ([M+H]+)#cis-1,2-Dihydrobenzene-1,2-diol;cis-Benzeneglycol;cis-Cyclohexa-3,5-diene-1,2-diol ([M+H]+)#trans-1,2-Dihydrobenzene-1,2-diol ([M+H]+)#Cyclohexan-1,2-dione ([M+H]+)#1,4-Cyclohexanedione ([M+H]+)#Parasorbic acid ([M+H]+)#trans-1,2-Dihydrobenzene-1,2-diol (see KEGG C04221); cyclohexa-2,4-diene-1,6-diol [secondary alcohol] ([M+H]+…
988	45	19838.7	64152.3	C6H8O2#C6H8O2#C6H8O2#C6H8O2#C6H8O2#C6H8O2#C6H8O2#C6H8O2#C6H8O2#C6H8O2#C6H8O2#C6H8O2#C6H8O2#C6H8O2#C6H8O2#C6H8O2#C6H8O2#C6H8O2	Cyclohexane-1,3-dione;1,3-Cyclohexanedione;Dihydroresorcinol ([M+H]+)#cis-1,2-Dihydrobenzene-1,2-diol;cis-Benzeneglycol;cis-Cyclohexa-3,5-diene-1,2-diol ([M+H]+)#trans-1,2-Dihydrobenzene-1,2-diol ([M+H]+)#Cyclohexan-1,2-dione ([M+H]+)#1,4-Cyclohexanedione ([M+H]+)#Parasorbic acid ([M+H]+)#trans-1,2-Dihydrobenzene-1,2-diol (see KEGG C04221); cyclohexa-2,4-diene-1,6-diol [secondary alcohol] ([M+H]+…
990	14	30833.4	0	C7H12O#C7H12O#C7H12O#C7H12O#C7H12O#C7H12O	2E,4Z-Heptadien-1-ol [Fatty alcohols [FA05]] ([M+H]+)#2-heptenal [Fatty aldehydes [FA06]] ([M+H]+)#3-heptenal [Fatty aldehydes [FA06]] ([M+H]+)#4-heptenal [Fatty aldehydes [FA06]] ([M+H]+)#5-heptenal [Fatty aldehydes [FA06]] ([M+H]+)#6-heptenal [Fatty aldehydes [FA06]] ([M+H]+)
991	5	5609.15	0	C7H12O#C7H12O#C7H12O#C7H12O#C7H12O#C7H12O	2E,4Z-Heptadien-1-ol [Fatty alcohols [FA05]] ([M+H]+)#2-heptenal [Fatty aldehydes [FA06]] ([M+H]+)#3-heptenal [Fatty aldehydes [FA06]] ([M+H]+)#4-heptenal [Fatty aldehydes [FA06]] ([M+H]+)#5-heptenal [Fatty aldehydes [FA06]] ([M+H]+)#6-heptenal [Fatty aldehydes [FA06]] ([M+H]+)
1027	35	117152	51739.2	C5H7NO2#C5H7NO2#C5H7NO2#C5H7NO2#C5H7NO2#C5H7NO2	1-Pyrroline-2-carboxylate;1-Pyrroline-2-carboxylic acid;delta1-Pyrroline 2-carboxylate ([M+H]+)#(S)-1-Pyrroline-5-carboxylate;L-1-Pyrroline-5-carboxylate;1-Pyrroline-5-carboxylate ([M+H]+)#3,4-Dihydro-2H-Pyrrole-2-carboxylate ([M+H]+)#Glutarimide;Piperidine-2,6-dione;2,6-Diketopiperidine ([M+H]+)#1-Pyrroline-5-carboxylic acid; 3,4-dihydro-2H-pyrrole-2-carboxylic acid [imine] ([M+H]+)#1-Pyrroline-…
1028	87	1.49319e+06	1.36841e+06	C4H7N3O#C4H7N3O	Creatinine;1-Methylglycocyamidine ([M+H]+)#Creatinine (see KEGG C00791); 2-amino-1,5-dihydro-1-methyl-4H-Imidazol-4-one [secondary carboxylic acid amide] ([M+H]+)
1029	21	138815	46639	C5H7NO2#C5H7NO2#C5H7NO2#C5H7NO2#C5H7NO2#C5H7NO2	1-Pyrroline-2-carboxylate;1-Pyrroline-2-carboxylic acid;delta1-Pyrroline 2-carboxylate ([M+H]+)#(S)-1-Pyrroline-5-carboxylate;L-1-Pyrroline-5-carboxylate;1-Pyrroline-5-carboxylate ([M+H]+)#3,4-Dihydro-2H-Pyrrole-2-carboxylate ([M+H]+)#Glutarimide;Piperidine-2,6-dione;2,6-Diketopiperidine ([M+H]+)#1-Pyrroline-5-carboxylic acid; 3,4-dihydro-2H-pyrrole-2-carboxylic acid [imine] ([M+H]+)#1-Pyrroline-…
1030	29	33264.9	1207.9	C4H7N3O#C4H7N3O	Creatinine;1-Methylglycocyamidine ([M+H]+)#Creatinine (see KEGG C00791); 2-amino-1,5-dihydro-1-methyl-4H-Imidazol-4-one [secondary carboxylic acid amide] ([M+H]+)
1031	16	10786.9	0	C4H7N3O#C4H7N3O	Creatinine;1-Methylglycocyamidine ([M+H]+)#Creatinine (see KEGG C00791); 2-amino-1,5-dihydro-1-methyl-4H-Imidazol-4-one [secondary carboxylic acid amide] ([M+H]+)
1032	87	1.79613e+06	1.65918e+06	C4H7N3O#C4H7N3O	Creatinine;1-Methylglycocyamidine ([M+H]+)#Creatinine (see KEGG C00791); 2-amino-1,5-dihydro-1-methyl-4H-Imidazol-4-one [secondary carboxylic acid amide] ([M+H]+)
1033	25	44675.5	0	C4H7N3O#C4H7N3O	Creatinine;1-Methylglycocyamidine ([M+H]+)#Creatinine (see KEGG C00791); 2-amino-1,5-dihydro-1-methyl-4H-Imidazol-4-one [secondary carboxylic acid amide] ([M+H]+)
1039	47	1.85949e+07	105050	C6H11NO	epsilon-Caprolactam ([M+H]+)
1040	43	3.2513e+07	80217.1	C6H11NO	epsilon-Caprolactam ([M+H]+)
1041	31	1.2708e+06	0	C6H11NO	epsilon-Caprolactam ([M+H]+)
1042	21	440570	0	C6H11NO	epsilon-Caprolactam ([M+H]+)
1043	15	291140	0	C6H11NO	epsilon-Caprolactam ([M+H]+)
1044	12	188881	0	C6H11NO	epsilon-Caprolactam ([M+H]+)
1045	13	149118	0	C6H11NO	epsilon-Caprolactam ([M+H]+)
1058	49	3.95976e+06	9.44949e+06	C5H6O3#C5H6O3#C5H6O3	2-Hydroxy-2,4-pentadienoate;cis-2-Hydroxypenta-2,4-dienoate;Oxopent-4-enoate;2-Oxopent-4-enoate;2-Hydroxypenta-2,4-dienoate ([M+H]+)#cis-Acetylacrylate ([M+H]+)#3-oxo-4-pentenoic acid [Oxo fatty acids [FA0106]] ([M+H]+)
1059	40	40067	123826	C5H6O3#C5H6O3#C5H6O3	2-Hydroxy-2,4-pentadienoate;cis-2-Hydroxypenta-2,4-dienoate;Oxopent-4-enoate;2-Oxopent-4-enoate;2-Hydroxypenta-2,4-dienoate ([M+H]+)#cis-Acetylacrylate ([M+H]+)#3-oxo-4-pentenoic acid [Oxo fatty acids [FA0106]] ([M+H]+)
1060	8	7401.47	1128.21	C5H6O3#C5H6O3#C5H6O3	2-Hydroxy-2,4-pentadienoate;cis-2-Hydroxypenta-2,4-dienoate;Oxopent-4-enoate;2-Oxopent-4-enoate;2-Hydroxypenta-2,4-dienoate ([M+H]+)#cis-Acetylacrylate ([M+H]+)#3-oxo-4-pentenoic acid [Oxo fatty acids [FA0106]] ([M+H]+)
1061	23	12582.3	15909.5	C5H6O3#C5H6O3#C5H6O3	2-Hydroxy-2,4-pentadienoate;cis-2-Hydroxypenta-2,4-dienoate;Oxopent-4-enoate;2-Oxopent-4-enoate;2-Hydroxypenta-2,4-dienoate ([M+H]+)#cis-Acetylacrylate ([M+H]+)#3-oxo-4-pentenoic acid [Oxo fatty acids [FA0106]] ([M+H]+)
1062	37	249646	164903	C5H6O3#C5H6O3#C5H6O3	2-Hydroxy-2,4-pentadienoate;cis-2-Hydroxypenta-2,4-dienoate;Oxopent-4-enoate;2-Oxopent-4-enoate;2-Hydroxypenta-2,4-dienoate ([M+H]+)#cis-Acetylacrylate ([M+H]+)#3-oxo-4-pentenoic acid [Oxo fatty acids [FA0106]] ([M+H]+)
1065	27	35147.2	0	C6H10O2#C6H10O2#C6H10O2#C6H10O2#C6H10O2#C6H10O2#C6H10O2#C6H10O2#C6H10O2#C6H10O2#C6H10O2#C6H10O2#C6H10O2#C6H10O2#C6H10O2#C6H10O2#C6H10O2#C6H10O2#C6H10O2#C6H10O2#C6H10O2#C6H10O2	2-Hydroxycyclohexan-1-one ([M+H]+)#6-Hexanolide;1-Oxa-2-oxocycloheptane;epsilon-Caprolactone;2-Oxepanone;hexano-6-lactone ([M+H]+)#3-Hydroxycyclohexanone ([M+H]+)#Delta-Hexanolactone; 6-methyloxan-2-one [carboxylic acid ester] ([M+H]+)#Gamma-Caprolactone; 5-ethyloxolan-2-one [carboxylic acid ester] ([M+H]+)#trans-Hex-2-enoic acid; (2E)-hex-2-enoic acid [carboxylic acid] ([M+H]+)#Pyroterebic acid;…
1066	18	79878.7	0	C6H10O2#C6H10O2#C6H10O2#C6H10O2#C6H10O2#C6H10O2#C6H10O2#C6H10O2#C6H10O2#C6H10O2#C6H10O2#C6H10O2#C6H10O2#C6H10O2#C6H10O2#C6H10O2#C6H10O2#C6H10O2#C6H10O2#C6H10O2#C6H10O2#C6H10O2	2-Hydroxycyclohexan-1-one ([M+H]+)#6-Hexanolide;1-Oxa-2-oxocycloheptane;epsilon-Caprolactone;2-Oxepanone;hexano-6-lactone ([M+H]+)#3-Hydroxycyclohexanone ([M+H]+)#Delta-Hexanolactone; 6-methyloxan-2-one [carboxylic acid ester] ([M+H]+)#Gamma-Caprolactone; 5-ethyloxolan-2-one [carboxylic acid ester] ([M+H]+)#trans-Hex-2-enoic acid; (2E)-hex-2-enoic acid [carboxylic acid] ([M+H]+)#Pyroterebic acid;…
1067	17	42087.2	0	C6H10O2#C6H10O2#C6H10O2#C6H10O2#C6H10O2#C6H10O2#C6H10O2#C6H10O2#C6H10O2#C6H10O2#C6H10O2#C6H10O2#C6H10O2#C6H10O2#C6H10O2#C6H10O2#C6H10O2#C6H10O2#C6H10O2#C6H10O2#C6H10O2#C6H10O2	2-Hydroxycyclohexan-1-one ([M+H]+)#6-Hexanolide;1-Oxa-2-oxocycloheptane;epsilon-Caprolactone;2-Oxepanone;hexano-6-lactone ([M+H]+)#3-Hydroxycyclohexanone ([M+H]+)#Delta-Hexanolactone; 6-methyloxan-2-one [carboxylic acid ester] ([M+H]+)#Gamma-Caprolactone; 5-ethyloxolan-2-one [carboxylic acid ester] ([M+H]+)#trans-Hex-2-enoic acid; (2E)-hex-2-enoic acid [carboxylic acid] ([M+H]+)#Pyroterebic acid;…
1068	10	25636.8	0	C6H10O2#C6H10O2#C6H10O2#C6H10O2#C6H10O2#C6H10O2#C6H10O2#C6H10O2#C6H10O2#C6H10O2#C6H10O2#C6H10O2#C6H10O2#C6H10O2#C6H10O2#C6H10O2#C6H10O2#C6H10O2#C6H10O2#C6H10O2#C6H10O2#C6H10O2	2-Hydroxycyclohexan-1-one ([M+H]+)#6-Hexanolide;1-Oxa-2-oxocycloheptane;epsilon-Caprolactone;2-Oxepanone;hexano-6-lactone ([M+H]+)#3-Hydroxycyclohexanone ([M+H]+)#Delta-Hexanolactone; 6-methyloxan-2-one [carboxylic acid ester] ([M+H]+)#Gamma-Caprolactone; 5-ethyloxolan-2-one [carboxylic acid ester] ([M+H]+)#trans-Hex-2-enoic acid; (2E)-hex-2-enoic acid [carboxylic acid] ([M+H]+)#Pyroterebic acid;…
1069	20	113474	2706.05	C6H10O2#C6H10O2#C6H10O2#C6H10O2#C6H10O2#C6H10O2#C6H10O2#C6H10O2#C6H10O2#C6H10O2#C6H10O2#C6H10O2#C6H10O2#C6H10O2#C6H10O2#C6H10O2#C6H10O2#C6H10O2#C6H10O2#C6H10O2#C6H10O2#C6H10O2	2-Hydroxycyclohexan-1-one ([M+H]+)#6-Hexanolide;1-Oxa-2-oxocycloheptane;epsilon-Caprolactone;2-Oxepanone;hexano-6-lactone ([M+H]+)#3-Hydroxycyclohexanone ([M+H]+)#Delta-Hexanolactone; 6-methyloxan-2-one [carboxylic acid ester] ([M+H]+)#Gamma-Caprolactone; 5-ethyloxolan-2-one [carboxylic acid ester] ([M+H]+)#trans-Hex-2-enoic acid; (2E)-hex-2-enoic acid [carboxylic acid] ([M+H]+)#Pyroterebic acid;…
1070	22	85743	1138.45	C6H10O2#C6H10O2#C6H10O2#C6H10O2#C6H10O2#C6H10O2#C6H10O2#C6H10O2#C6H10O2#C6H10O2#C6H10O2#C6H10O2#C6H10O2#C6H10O2#C6H10O2#C6H10O2#C6H10O2#C6H10O2#C6H10O2#C6H10O2#C6H10O2#C6H10O2	2-Hydroxycyclohexan-1-one ([M+H]+)#6-Hexanolide;1-Oxa-2-oxocycloheptane;epsilon-Caprolactone;2-Oxepanone;hexano-6-lactone ([M+H]+)#3-Hydroxycyclohexanone ([M+H]+)#Delta-Hexanolactone; 6-methyloxan-2-one [carboxylic acid ester] ([M+H]+)#Gamma-Caprolactone; 5-ethyloxolan-2-one [carboxylic acid ester] ([M+H]+)#trans-Hex-2-enoic acid; (2E)-hex-2-enoic acid [carboxylic acid] ([M+H]+)#Pyroterebic acid;…
1071	20	57446.4	0	C6H10O2#C6H10O2#C6H10O2#C6H10O2#C6H10O2#C6H10O2#C6H10O2#C6H10O2#C6H10O2#C6H10O2#C6H10O2#C6H10O2#C6H10O2#C6H10O2#C6H10O2#C6H10O2#C6H10O2#C6H10O2#C6H10O2#C6H10O2#C6H10O2#C6H10O2	2-Hydroxycyclohexan-1-one ([M+H]+)#6-Hexanolide;1-Oxa-2-oxocycloheptane;epsilon-Caprolactone;2-Oxepanone;hexano-6-lactone ([M+H]+)#3-Hydroxycyclohexanone ([M+H]+)#Delta-Hexanolactone; 6-methyloxan-2-one [carboxylic acid ester] ([M+H]+)#Gamma-Caprolactone; 5-ethyloxolan-2-one [carboxylic acid ester] ([M+H]+)#trans-Hex-2-enoic acid; (2E)-hex-2-enoic acid [carboxylic acid] ([M+H]+)#Pyroterebic acid;…
1072	22	64562	1104.87	C6H10O2#C6H10O2#C6H10O2#C6H10O2#C6H10O2#C6H10O2#C6H10O2#C6H10O2#C6H10O2#C6H10O2#C6H10O2#C6H10O2#C6H10O2#C6H10O2#C6H10O2#C6H10O2#C6H10O2#C6H10O2#C6H10O2#C6H10O2#C6H10O2#C6H10O2	2-Hydroxycyclohexan-1-one ([M+H]+)#6-Hexanolide;1-Oxa-2-oxocycloheptane;epsilon-Caprolactone;2-Oxepanone;hexano-6-lactone ([M+H]+)#3-Hydroxycyclohexanone ([M+H]+)#Delta-Hexanolactone; 6-methyloxan-2-one [carboxylic acid ester] ([M+H]+)#Gamma-Caprolactone; 5-ethyloxolan-2-one [carboxylic acid ester] ([M+H]+)#trans-Hex-2-enoic acid; (2E)-hex-2-enoic acid [carboxylic acid] ([M+H]+)#Pyroterebic acid;…
1073	33	0	29913.9	C6H10O2#C6H10O2#C6H10O2#C6H10O2#C6H10O2#C6H10O2#C6H10O2#C6H10O2#C6H10O2#C6H10O2#C6H10O2#C6H10O2#C6H10O2#C6H10O2#C6H10O2#C6H10O2#C6H10O2#C6H10O2#C6H10O2#C6H10O2#C6H10O2#C6H10O2	2-Hydroxycyclohexan-1-one ([M+H]+)#6-Hexanolide;1-Oxa-2-oxocycloheptane;epsilon-Caprolactone;2-Oxepanone;hexano-6-lactone ([M+H]+)#3-Hydroxycyclohexanone ([M+H]+)#Delta-Hexanolactone; 6-methyloxan-2-one [carboxylic acid ester] ([M+H]+)#Gamma-Caprolactone; 5-ethyloxolan-2-one [carboxylic acid ester] ([M+H]+)#trans-Hex-2-enoic acid; (2E)-hex-2-enoic acid [carboxylic acid] ([M+H]+)#Pyroterebic acid;…
1074	17	32128.8	8226.25	C6H10O2#C6H10O2#C6H10O2#C6H10O2#C6H10O2#C6H10O2#C6H10O2#C6H10O2#C6H10O2#C6H10O2#C6H10O2#C6H10O2#C6H10O2#C6H10O2#C6H10O2#C6H10O2#C6H10O2#C6H10O2#C6H10O2#C6H10O2#C6H10O2#C6H10O2	2-Hydroxycyclohexan-1-one ([M+H]+)#6-Hexanolide;1-Oxa-2-oxocycloheptane;epsilon-Caprolactone;2-Oxepanone;hexano-6-lactone ([M+H]+)#3-Hydroxycyclohexanone ([M+H]+)#Delta-Hexanolactone; 6-methyloxan-2-one [carboxylic acid ester] ([M+H]+)#Gamma-Caprolactone; 5-ethyloxolan-2-one [carboxylic acid ester] ([M+H]+)#trans-Hex-2-enoic acid; (2E)-hex-2-enoic acid [carboxylic acid] ([M+H]+)#Pyroterebic acid;…
1076	25	20784.8	0	C6H10O2#C6H10O2#C6H10O2#C6H10O2#C6H10O2#C6H10O2#C6H10O2#C6H10O2#C6H10O2#C6H10O2#C6H10O2#C6H10O2#C6H10O2#C6H10O2#C6H10O2#C6H10O2#C6H10O2#C6H10O2#C6H10O2#C6H10O2#C6H10O2#C6H10O2	2-Hydroxycyclohexan-1-one ([M+H]+)#6-Hexanolide;1-Oxa-2-oxocycloheptane;epsilon-Caprolactone;2-Oxepanone;hexano-6-lactone ([M+H]+)#3-Hydroxycyclohexanone ([M+H]+)#Delta-Hexanolactone; 6-methyloxan-2-one [carboxylic acid ester] ([M+H]+)#Gamma-Caprolactone; 5-ethyloxolan-2-one [carboxylic acid ester] ([M+H]+)#trans-Hex-2-enoic acid; (2E)-hex-2-enoic acid [carboxylic acid] ([M+H]+)#Pyroterebic acid;…
1078	12	85768.9	0	C6H10O2#C6H10O2#C6H10O2#C6H10O2#C6H10O2#C6H10O2#C6H10O2#C6H10O2#C6H10O2#C6H10O2#C6H10O2#C6H10O2#C6H10O2#C6H10O2#C6H10O2#C6H10O2#C6H10O2#C6H10O2#C6H10O2#C6H10O2#C6H10O2#C6H10O2	2-Hydroxycyclohexan-1-one ([M+H]+)#6-Hexanolide;1-Oxa-2-oxocycloheptane;epsilon-Caprolactone;2-Oxepanone;hexano-6-lactone ([M+H]+)#3-Hydroxycyclohexanone ([M+H]+)#Delta-Hexanolactone; 6-methyloxan-2-one [carboxylic acid ester] ([M+H]+)#Gamma-Caprolactone; 5-ethyloxolan-2-one [carboxylic acid ester] ([M+H]+)#trans-Hex-2-enoic acid; (2E)-hex-2-enoic acid [carboxylic acid] ([M+H]+)#Pyroterebic acid;…
1079	12	18334.4	0	C6H10O2#C6H10O2#C6H10O2#C6H10O2#C6H10O2#C6H10O2#C6H10O2#C6H10O2#C6H10O2#C6H10O2#C6H10O2#C6H10O2#C6H10O2#C6H10O2#C6H10O2#C6H10O2#C6H10O2#C6H10O2#C6H10O2#C6H10O2#C6H10O2#C6H10O2	2-Hydroxycyclohexan-1-one ([M+H]+)#6-Hexanolide;1-Oxa-2-oxocycloheptane;epsilon-Caprolactone;2-Oxepanone;hexano-6-lactone ([M+H]+)#3-Hydroxycyclohexanone ([M+H]+)#Delta-Hexanolactone; 6-methyloxan-2-one [carboxylic acid ester] ([M+H]+)#Gamma-Caprolactone; 5-ethyloxolan-2-one [carboxylic acid ester] ([M+H]+)#trans-Hex-2-enoic acid; (2E)-hex-2-enoic acid [carboxylic acid] ([M+H]+)#Pyroterebic acid;…
1080	14	8865.01	541.863	C6H10O2#C6H10O2#C6H10O2#C6H10O2#C6H10O2#C6H10O2#C6H10O2#C6H10O2#C6H10O2#C6H10O2#C6H10O2#C6H10O2#C6H10O2#C6H10O2#C6H10O2#C6H10O2#C6H10O2#C6H10O2#C6H10O2#C6H10O2#C6H10O2#C6H10O2	2-Hydroxycyclohexan-1-one ([M+H]+)#6-Hexanolide;1-Oxa-2-oxocycloheptane;epsilon-Caprolactone;2-Oxepanone;hexano-6-lactone ([M+H]+)#3-Hydroxycyclohexanone ([M+H]+)#Delta-Hexanolactone; 6-methyloxan-2-one [carboxylic acid ester] ([M+H]+)#Gamma-Caprolactone; 5-ethyloxolan-2-one [carboxylic acid ester] ([M+H]+)#trans-Hex-2-enoic acid; (2E)-hex-2-enoic acid [carboxylic acid] ([M+H]+)#Pyroterebic acid;…
1084	29	96548.9	4741.75	C6H10O2#C6H10O2#C6H10O2#C6H10O2#C6H10O2#C6H10O2#C6H10O2#C6H10O2#C6H10O2#C6H10O2#C6H10O2#C6H10O2#C6H10O2#C6H10O2#C6H10O2#C6H10O2#C6H10O2#C6H10O2#C6H10O2#C6H10O2#C6H10O2#C6H10O2	2-Hydroxycyclohexan-1-one ([M+H]+)#6-Hexanolide;1-Oxa-2-oxocycloheptane;epsilon-Caprolactone;2-Oxepanone;hexano-6-lactone ([M+H]+)#3-Hydroxycyclohexanone ([M+H]+)#Delta-Hexanolactone; 6-methyloxan-2-one [carboxylic acid ester] ([M+H]+)#Gamma-Caprolactone; 5-ethyloxolan-2-one [carboxylic acid ester] ([M+H]+)#trans-Hex-2-enoic acid; (2E)-hex-2-enoic acid [carboxylic acid] ([M+H]+)#Pyroterebic acid;…
1085	17	60486.4	605.298	C6H10O2#C6H10O2#C6H10O2#C6H10O2#C6H10O2#C6H10O2#C6H10O2#C6H10O2#C6H10O2#C6H10O2#C6H10O2#C6H10O2#C6H10O2#C6H10O2#C6H10O2#C6H10O2#C6H10O2#C6H10O2#C6H10O2#C6H10O2#C6H10O2#C6H10O2	2-Hydroxycyclohexan-1-one ([M+H]+)#6-Hexanolide;1-Oxa-2-oxocycloheptane;epsilon-Caprolactone;2-Oxepanone;hexano-6-lactone ([M+H]+)#3-Hydroxycyclohexanone ([M+H]+)#Delta-Hexanolactone; 6-methyloxan-2-one [carboxylic acid ester] ([M+H]+)#Gamma-Caprolactone; 5-ethyloxolan-2-one [carboxylic acid ester] ([M+H]+)#trans-Hex-2-enoic acid; (2E)-hex-2-enoic acid [carboxylic acid] ([M+H]+)#Pyroterebic acid;…
1087	25	19269.3	3332.18	C6H10O2#C6H10O2#C6H10O2#C6H10O2#C6H10O2#C6H10O2#C6H10O2#C6H10O2#C6H10O2#C6H10O2#C6H10O2#C6H10O2#C6H10O2#C6H10O2#C6H10O2#C6H10O2#C6H10O2#C6H10O2#C6H10O2#C6H10O2#C6H10O2#C6H10O2	2-Hydroxycyclohexan-1-one ([M+H]+)#6-Hexanolide;1-Oxa-2-oxocycloheptane;epsilon-Caprolactone;2-Oxepanone;hexano-6-lactone ([M+H]+)#3-Hydroxycyclohexanone ([M+H]+)#Delta-Hexanolactone; 6-methyloxan-2-one [carboxylic acid ester] ([M+H]+)#Gamma-Caprolactone; 5-ethyloxolan-2-one [carboxylic acid ester] ([M+H]+)#trans-Hex-2-enoic acid; (2E)-hex-2-enoic acid [carboxylic acid] ([M+H]+)#Pyroterebic acid;…
1102	83	322769	482207	C5H10N2O	3-Amino-2-piperidone; 3-aminopiperidin-2-one [primary amine] ([M+H]+)
1103	51	5.46515e+06	5.35215e+06	C5H10N2O	3-Amino-2-piperidone; 3-aminopiperidin-2-one [primary amine] ([M+H]+)
1104	10	1.83931e+06	0	C7H13OR#C7H14O#C7H14O#C7H14O#C7H14O#C7H14O#C7H14O#C7H14O	R replaced by H in Cyclic secondary alcohol ([M+H]+)#Heptan-2-one;2-Heptanone;Methyl n-amyl ketone ([M+H]+)#Heptanal;n-Heptaldehyde ([M+H]+)#2-Heptanone (see KEGG C08380); heptan-2-one [ketone] ([M+H]+)#4-Heptanone; heptan-4-one [ketone] ([M+H]+)#Ethyl isobutyl ketone; 5-methylhexan-3-one [ketone] ([M+H]+)#Enanthaldehyde; heptanal [Fatty aldehydes [FA06]] ([M+H]+)#heptan-2-one (see KEGG C08380) […
1108	4	2919.61	0	C7H13OR#C7H14O#C7H14O#C7H14O#C7H14O#C7H14O#C7H14O#C7H14O	R replaced by H in Cyclic secondary alcohol ([M+H]+)#Heptan-2-one;2-Heptanone;Methyl n-amyl ketone ([M+H]+)#Heptanal;n-Heptaldehyde ([M+H]+)#2-Heptanone (see KEGG C08380); heptan-2-one [ketone] ([M+H]+)#4-Heptanone; heptan-4-one [ketone] ([M+H]+)#Ethyl isobutyl ketone; 5-methylhexan-3-one [ketone] ([M+H]+)#Enanthaldehyde; heptanal [Fatty aldehydes [FA06]] ([M+H]+)#heptan-2-one (see KEGG C08380) […
1109	13	15528.8	3429.06	C7H13OR#C7H14O#C7H14O#C7H14O#C7H14O#C7H14O#C7H14O#C7H14O	R replaced by H in Cyclic secondary alcohol ([M+H]+)#Heptan-2-one;2-Heptanone;Methyl n-amyl ketone ([M+H]+)#Heptanal;n-Heptaldehyde ([M+H]+)#2-Heptanone (see KEGG C08380); heptan-2-one [ketone] ([M+H]+)#4-Heptanone; heptan-4-one [ketone] ([M+H]+)#Ethyl isobutyl ketone; 5-methylhexan-3-one [ketone] ([M+H]+)#Enanthaldehyde; heptanal [Fatty aldehydes [FA06]] ([M+H]+)#heptan-2-one (see KEGG C08380) […
1110	16	35644.3	6891.23	C7H13OR#C7H14O#C7H14O#C7H14O#C7H14O#C7H14O#C7H14O#C7H14O	R replaced by H in Cyclic secondary alcohol ([M+H]+)#Heptan-2-one;2-Heptanone;Methyl n-amyl ketone ([M+H]+)#Heptanal;n-Heptaldehyde ([M+H]+)#2-Heptanone (see KEGG C08380); heptan-2-one [ketone] ([M+H]+)#4-Heptanone; heptan-4-one [ketone] ([M+H]+)#Ethyl isobutyl ketone; 5-methylhexan-3-one [ketone] ([M+H]+)#Enanthaldehyde; heptanal [Fatty aldehydes [FA06]] ([M+H]+)#heptan-2-one (see KEGG C08380) […
1127	22	0	1.31829e+06	C5H9NO2#C5H9NO2#C5H9NO2#C5H9NO2#C5H9NO2#C5H9NO2	L-Proline;2-Pyrrolidinecarboxylic acid ([M+H]+)#D-Proline ([M+H]+)#Proline ([M+H]+)#L-Proline (see KEGG C00148); (2S)-pyrrolidine-2-carboxylic acid [secondary amine] ([M+H]+)#D-Proline (see KEGG C00763); (2R)-pyrrolidine-2-carboxylic acid [secondary amine] ([M+H]+)#Acetamidopropanal; N-(3-oxopropyl)acetamide [aldehyde] ([M+H]+)
1128	87	2.69372e+07	3.50551e+07	C5H9NO2#C5H9NO2#C5H9NO2#C5H9NO2#C5H9NO2#C5H9NO2	L-Proline;2-Pyrrolidinecarboxylic acid ([M+H]+)#D-Proline ([M+H]+)#Proline ([M+H]+)#L-Proline (see KEGG C00148); (2S)-pyrrolidine-2-carboxylic acid [secondary amine] ([M+H]+)#D-Proline (see KEGG C00763); (2R)-pyrrolidine-2-carboxylic acid [secondary amine] ([M+H]+)#Acetamidopropanal; N-(3-oxopropyl)acetamide [aldehyde] ([M+H]+)
1129	87	1.6924e+06	2.17756e+06	C5H9NO2#C5H9NO2#C5H9NO2#C5H9NO2#C5H9NO2#C5H9NO2	L-Proline;2-Pyrrolidinecarboxylic acid ([M+H]+)#D-Proline ([M+H]+)#Proline ([M+H]+)#L-Proline (see KEGG C00148); (2S)-pyrrolidine-2-carboxylic acid [secondary amine] ([M+H]+)#D-Proline (see KEGG C00763); (2R)-pyrrolidine-2-carboxylic acid [secondary amine] ([M+H]+)#Acetamidopropanal; N-(3-oxopropyl)acetamide [aldehyde] ([M+H]+)
1146	27	0	22636.9	C5H8O3#C5H8O3#C5H8O3#C5H8O3#C5H8O3#C5H8O3#C5H8O3#C5H8O3#C5H8O3#C5H8O3#C5H8O3#C5H8O3#C5H8O3#C5H8O3#C5H8O3#C5H8O3	3-Methyl-2-oxobutanoic acid;3-Methyl-2-oxobutyric acid;3-Methyl-2-oxobutanoate;2-Oxo-3-methylbutanoate;2-Oxoisovalerate;2-Oxoisopentanoate;alpha-Ketovaline;2-Ketovaline;2-Keto-3-methylbutyric acid ([M+H]+)#3-Oxopentanoic acid;3-Oxopentanoate ([M+H]+)#5-Oxopentanoate;Glutarate semialdehyde ([M+H]+)#2-Oxopentanoic acid;2-Oxovalerate;2-Oxopentanoate;alpha-Ketovaleric acid ([M+H]+)#Alpha-ketoisovaler…
1148	19	33475.1	7707.81	C5H8O3#C5H8O3#C5H8O3#C5H8O3#C5H8O3#C5H8O3#C5H8O3#C5H8O3#C5H8O3#C5H8O3#C5H8O3#C5H8O3#C5H8O3#C5H8O3#C5H8O3#C5H8O3	3-Methyl-2-oxobutanoic acid;3-Methyl-2-oxobutyric acid;3-Methyl-2-oxobutanoate;2-Oxo-3-methylbutanoate;2-Oxoisovalerate;2-Oxoisopentanoate;alpha-Ketovaline;2-Ketovaline;2-Keto-3-methylbutyric acid ([M+H]+)#3-Oxopentanoic acid;3-Oxopentanoate ([M+H]+)#5-Oxopentanoate;Glutarate semialdehyde ([M+H]+)#2-Oxopentanoic acid;2-Oxovalerate;2-Oxopentanoate;alpha-Ketovaleric acid ([M+H]+)#Alpha-ketoisovaler…
1153	5	0	21569.1	C4H8N2O2	N,N'-Diacetylhydrazine;Diacetylhydrazine ([M+H]+)
1156	6	13761.2	2590.9	C3H3NO4	3-Nitroacrylate ([M+H]+)
1158	9	0	187403	C4H7NOS	Homocysteine thiolactone; 3-aminothiolan-2-one [primary amine] ([M+H]+)
1159	6	5337.72	6013.99	C4H7NO3#C4H6NO3R#C4H6NO3R#C4H7NO3#C4H7NO3#C4H7NO3#C4H7NO3#C4H7NO3#C4H7NO3	L-Aspartate 4-semialdehyde;Aspartate beta-semialdehyde;L-Aspartic 4-semialdehyde ([M+H]+)#R replaced by H in N-Acetyl amino acid ([M+H]+)#R replaced by H in N-Acetyl-D-amino acid ([M+H]+)#2-Amino-3-oxobutanoate;2-Amino-acetoacetate ([M+H]+)#L-2-Amino-3-oxobutanoic acid;L-2-Amino-3-oxobutanoate;L-2-Amino-acetoacetate;(S)-2-Amino-3-oxobutanoic acid ([M+H]+)#Acetylglycine; 2-acetylaminoacetic acid […
1164	85	1.98999e+07	2.95481e+07	C5H11NO2#C5H11NO2#C5H11NO2#C5H11NO2#C5H11NO2#C5H11NO2#C5H11NO2Se#C5H11NO2#C5H11NO2#C5H11NO2#C5H11NO2#C5H11NO2#C5H11NO2#C5H11NO2#C5H11NO2#C5H11NO2#C5H11NO2Se#C5H11NO2#C5H11NO2#C5H11NO2#C5H11NO2#C5H11NO2#C5H11NO2	L-Valine;2-Amino-3-methylbutyric acid ([M+H]+)#5-Aminopentanoate;5-Aminopentanoic acid;5-Aminovaleric acid ([M+H]+)#Betaine;Trimethylaminoacetate;Glycine betaine;N,N,N-Trimethylglycine;Trimethylammonioacetate ([M+H]+)#D-Norvaline;D-2-Aminovaleric acid;D-2-Aminopentanoic acid ([M+H]+)#L-Norvaline;L-2-Aminovaleric acid;L-2-Aminopentanoic acid;(S)-2-Aminopentanoic acid ([M+H]+)#2-Amino-2-methylbutan…
1165	75	1.44627e+06	1.9279e+06	C5H11NO2#C5H11NO2#C5H11NO2#C5H11NO2#C5H11NO2#C5H11NO2#C5H11NO2Se#C5H11NO2#C5H11NO2#C5H11NO2#C5H11NO2#C5H11NO2#C5H11NO2#C5H11NO2#C5H11NO2#C5H11NO2#C5H11NO2Se#C5H11NO2#C5H11NO2#C5H11NO2#C5H11NO2#C5H11NO2#C5H11NO2	L-Valine;2-Amino-3-methylbutyric acid ([M+H]+)#5-Aminopentanoate;5-Aminopentanoic acid;5-Aminovaleric acid ([M+H]+)#Betaine;Trimethylaminoacetate;Glycine betaine;N,N,N-Trimethylglycine;Trimethylammonioacetate ([M+H]+)#D-Norvaline;D-2-Aminovaleric acid;D-2-Aminopentanoic acid ([M+H]+)#L-Norvaline;L-2-Aminovaleric acid;L-2-Aminopentanoic acid;(S)-2-Aminopentanoic acid ([M+H]+)#2-Amino-2-methylbutan…
1169	26	0	21688.9	C5H11NO2#C5H11NO2#C5H11NO2#C5H11NO2#C5H11NO2#C5H11NO2#C5H11NO2Se#C5H11NO2#C5H11NO2#C5H11NO2#C5H11NO2#C5H11NO2#C5H11NO2#C5H11NO2#C5H11NO2#C5H11NO2#C5H11NO2Se#C5H11NO2#C5H11NO2#C5H11NO2#C5H11NO2#C5H11NO2#C5H11NO2	L-Valine;2-Amino-3-methylbutyric acid ([M+H]+)#5-Aminopentanoate;5-Aminopentanoic acid;5-Aminovaleric acid ([M+H]+)#Betaine;Trimethylaminoacetate;Glycine betaine;N,N,N-Trimethylglycine;Trimethylammonioacetate ([M+H]+)#D-Norvaline;D-2-Aminovaleric acid;D-2-Aminopentanoic acid ([M+H]+)#L-Norvaline;L-2-Aminovaleric acid;L-2-Aminopentanoic acid;(S)-2-Aminopentanoic acid ([M+H]+)#2-Amino-2-methylbutan…
1170	21	0	15671.6	C5H11NO2#C5H11NO2#C5H11NO2#C5H11NO2#C5H11NO2#C5H11NO2#C5H11NO2Se#C5H11NO2#C5H11NO2#C5H11NO2#C5H11NO2#C5H11NO2#C5H11NO2#C5H11NO2#C5H11NO2#C5H11NO2#C5H11NO2Se#C5H11NO2#C5H11NO2#C5H11NO2#C5H11NO2#C5H11NO2#C5H11NO2	L-Valine;2-Amino-3-methylbutyric acid ([M+H]+)#5-Aminopentanoate;5-Aminopentanoic acid;5-Aminovaleric acid ([M+H]+)#Betaine;Trimethylaminoacetate;Glycine betaine;N,N,N-Trimethylglycine;Trimethylammonioacetate ([M+H]+)#D-Norvaline;D-2-Aminovaleric acid;D-2-Aminopentanoic acid ([M+H]+)#L-Norvaline;L-2-Aminovaleric acid;L-2-Aminopentanoic acid;(S)-2-Aminopentanoic acid ([M+H]+)#2-Amino-2-methylbutan…
1173	22	11058.5	10914.6	C5H11NO2#C5H11NO2#C5H11NO2#C5H11NO2#C5H11NO2#C5H11NO2#C5H11NO2Se#C5H11NO2#C5H11NO2#C5H11NO2#C5H11NO2#C5H11NO2#C5H11NO2#C5H11NO2#C5H11NO2#C5H11NO2#C5H11NO2Se#C5H11NO2#C5H11NO2#C5H11NO2#C5H11NO2#C5H11NO2#C5H11NO2	L-Valine;2-Amino-3-methylbutyric acid ([M+H]+)#5-Aminopentanoate;5-Aminopentanoic acid;5-Aminovaleric acid ([M+H]+)#Betaine;Trimethylaminoacetate;Glycine betaine;N,N,N-Trimethylglycine;Trimethylammonioacetate ([M+H]+)#D-Norvaline;D-2-Aminovaleric acid;D-2-Aminopentanoic acid ([M+H]+)#L-Norvaline;L-2-Aminovaleric acid;L-2-Aminopentanoic acid;(S)-2-Aminopentanoic acid ([M+H]+)#2-Amino-2-methylbutan…
1201	28	36561.1	17938.9	C4H6O4#C4H6O4#C4H5O4R#C4H6O4#C4H6O4#C4H6O4#C4H6O4#C4H6O4#C4H6O4#C4H6O4	Succinate;Succinic acid;Butanedionic acid;Ethylenesuccinic acid ([M+H]+)#Methylmalonate;Methylmalonic acid ([M+H]+)#R replaced by H in 2-Aryl-2-methylmalonate ([M+H]+)#Methyl oxalate ([M+H]+)#Methylmalonic acid (see KEGG C02170); 2-methylpropanedioic acid [carboxylic acid] ([M+H]+)#Succinic acid (see KEGG C00042); Butanedioic acid [carboxylic acid] ([M+H]+)#Erythrono-1,4-lactone; (3R,4R)-3,4-dihy…
1202	21	343125	707.935	C3H5N2O3R#C3H6N2O3#C3H5N2O3R#C8H6O	R replaced by H in N-Carbamoyl-D-amino acid ([M+H]+)#Allophanic acid, methyl ester ([M+H]+)#R replaced by H in N-Carbamoyl-L-amino acid;N-Carbamoyl-L-2-amino acid ([M+H]+)#Benzofuran ([M+H]+)
1203	22	48315.1	4891.43	C3H5N2O3R#C3H6N2O3#C3H5N2O3R#C8H6O	R replaced by H in N-Carbamoyl-D-amino acid ([M+H]+)#Allophanic acid, methyl ester ([M+H]+)#R replaced by H in N-Carbamoyl-L-amino acid;N-Carbamoyl-L-2-amino acid ([M+H]+)#Benzofuran ([M+H]+)
1204	20	146926	19583	C3H5N2O3R#C3H6N2O3#C3H5N2O3R#C8H6O	R replaced by H in N-Carbamoyl-D-amino acid ([M+H]+)#Allophanic acid, methyl ester ([M+H]+)#R replaced by H in N-Carbamoyl-L-amino acid;N-Carbamoyl-L-2-amino acid ([M+H]+)#Benzofuran ([M+H]+)
1205	20	70481.4	4903.5	C3H5N2O3R#C3H6N2O3#C3H5N2O3R#C8H6O	R replaced by H in N-Carbamoyl-D-amino acid ([M+H]+)#Allophanic acid, methyl ester ([M+H]+)#R replaced by H in N-Carbamoyl-L-amino acid;N-Carbamoyl-L-2-amino acid ([M+H]+)#Benzofuran ([M+H]+)
1206	21	36748.9	0	C3H5N2O3R#C3H6N2O3#C3H5N2O3R#C8H6O	R replaced by H in N-Carbamoyl-D-amino acid ([M+H]+)#Allophanic acid, methyl ester ([M+H]+)#R replaced by H in N-Carbamoyl-L-amino acid;N-Carbamoyl-L-2-amino acid ([M+H]+)#Benzofuran ([M+H]+)
1208	37	74061.2	0	C7H6N2	Benzimidazole ([M+H]+)
1209	43	0	1.54908e+06	C4H10N2O2#C4H10N2O2#C4H10N2O2#C4H10N2O2#C4H10N2O2#C9H10	L-2,4-Diaminobutanoate;alpha,gamma-Diaminobutyrate;L-2,4-Diaminobutyrate ([M+H]+)#3-Methylamino-L-alanine ([M+H]+)#2,4-Diaminobutyric acid; (2R)-2,4-diazaniumylbutanoate [primary amine] ([M+H]+)#L-2,4-diaminobutyric acid (see KEGG C03284); (2S)-2,4-diaminobutanoic acid [primary amine] ([M+H]+)#2,4-diamino-butyric acid; 2,4-diamino-butanoic acid [Amino fatty acids [FA0110]] ([M+H]+)#alpha-Methylst…
1213	5	4797.56	0	C4H10N2O2#C4H10N2O2#C4H10N2O2#C4H10N2O2#C4H10N2O2#C9H10	L-2,4-Diaminobutanoate;alpha,gamma-Diaminobutyrate;L-2,4-Diaminobutyrate ([M+H]+)#3-Methylamino-L-alanine ([M+H]+)#2,4-Diaminobutyric acid; (2R)-2,4-diazaniumylbutanoate [primary amine] ([M+H]+)#L-2,4-diaminobutyric acid (see KEGG C03284); (2S)-2,4-diaminobutanoic acid [primary amine] ([M+H]+)#2,4-diamino-butyric acid; 2,4-diamino-butanoic acid [Amino fatty acids [FA0110]] ([M+H]+)#alpha-Methylst…
1218	17	71390.4	1660.95	C4H10N2O2#C4H10N2O2#C4H10N2O2#C4H10N2O2#C4H10N2O2#C9H10	L-2,4-Diaminobutanoate;alpha,gamma-Diaminobutyrate;L-2,4-Diaminobutyrate ([M+H]+)#3-Methylamino-L-alanine ([M+H]+)#2,4-Diaminobutyric acid; (2R)-2,4-diazaniumylbutanoate [primary amine] ([M+H]+)#L-2,4-diaminobutyric acid (see KEGG C03284); (2S)-2,4-diaminobutanoic acid [primary amine] ([M+H]+)#2,4-diamino-butyric acid; 2,4-diamino-butanoic acid [Amino fatty acids [FA0110]] ([M+H]+)#alpha-Methylst…
1223	45	14860.1	93379.4	C3H5NO4#C3H5NO4#C3H5NO4#C3H5NO4	Aminomalonate ([M+H]+)#3-aci-Nitropropanoate;3-aci-Nitropropionic acid ([M+H]+)#beta-Nitropropanoate;beta-Nitropropanoic acid;beta-Nitropropionic acid;3-Nitropropanoate;3-Nitropropionic acid ([M+H]+)#Aminomalonic acid (see KEGG C00872); 2-aminopropanedioic acid [primary amine] ([M+H]+)
1247	15	38224.7	21583.8	C4H7O2SR#C4H8O2S#C4H8O2S#C4H8O2S	R replaced by H in (3R)-3-Hydroxybutanoyl-[acyl-carrier protein];(R)-3-Hydroxybutanoyl-[acyl-carrier protein] ([M+H]+)#3-(Methylthio)propionic acid;3-Methylthiopropionate ([M+H]+)#3-Methylthiopropionic acid (see KEGG C08276); 3-methylsulfanylpropanoic acid [thioether] ([M+H]+)#3-methyl-thiopropionic acid; 3-(methyl-sulfanyl)-propanoic acid [Thia fatty acids [FA0113]] ([M+H]+)
1257	4	2809.77	0	C4H7O2SR#C4H8O2S#C4H8O2S#C4H8O2S	R replaced by H in (3R)-3-Hydroxybutanoyl-[acyl-carrier protein];(R)-3-Hydroxybutanoyl-[acyl-carrier protein] ([M+H]+)#3-(Methylthio)propionic acid;3-Methylthiopropionate ([M+H]+)#3-Methylthiopropionic acid (see KEGG C08276); 3-methylsulfanylpropanoic acid [thioether] ([M+H]+)#3-methyl-thiopropionic acid; 3-(methyl-sulfanyl)-propanoic acid [Thia fatty acids [FA0113]] ([M+H]+)
1259	20	26671.1	2239.17	C4H7O2SR#C4H8O2S#C4H8O2S#C4H8O2S	R replaced by H in (3R)-3-Hydroxybutanoyl-[acyl-carrier protein];(R)-3-Hydroxybutanoyl-[acyl-carrier protein] ([M+H]+)#3-(Methylthio)propionic acid;3-Methylthiopropionate ([M+H]+)#3-Methylthiopropionic acid (see KEGG C08276); 3-methylsulfanylpropanoic acid [thioether] ([M+H]+)#3-methyl-thiopropionic acid; 3-(methyl-sulfanyl)-propanoic acid [Thia fatty acids [FA0113]] ([M+H]+)
1287	11	6337.06	83686.2	C4H8O4#C4H7O4R#C4H8O4#C4H8O4#C4H7O4R#C4H7O4R#C4H8O4#C4H8O4#C4H8O4#C4H8O4#C4H8O4#C4H8O4#C4H8O4#C4H8O4#C4H8O4#C4H8O4#C4H8O4#C4H8O4#C5H4N4#C5H4N4	D-Erythrose ([M+H]+)#R replaced by H in 1-Acylglycerol;Glyceride;Monoglyceride;Monoacylglycerol;1-Monoacylglycerol ([M+H]+)#D-Erythrulose;D-glycero-Tetrulose ([M+H]+)#L-Erythrulose;L-glycero-Tetrulose ([M+H]+)#R replaced by H in 2-Acylglycerol;2-Glyceride;2-Monoacylglycerol ([M+H]+)#R replaced by H in Glycerol monoester ([M+H]+)#D-Threose;D-threo-Tetrose ([M+H]+)#(S)-3,4-Dihydroxybutyric acid; 3,…
1288	22	506596	0	C8H8O#C8H8O#C8H8O#C8H8O#C8H8O#C8H8O#C8H8O#C8H8O#C8H8O	Phenylacetaldehyde;alpha-Tolualdehyde ([M+H]+)#Styrene oxide ([M+H]+)#4-Hydroxystyrene;4-Vinylphenol ([M+H]+)#p-Tolualdehyde;p-Methylbenzaldehyde;4-Toluylaldehyde;p-Formyltoluene ([M+H]+)#Acetophenone;1-Phenylethanone;Phenyl methyl ketone;Acetylbenzene;Methyl phenyl ketone ([M+H]+)#3-Methylbenzaldehyde;m-Tolualdehyde ([M+H]+)#2-Methylbenzaldehyde;o-Toluic aldehyde;2-Formyltoluene;o-Tolualdehyde (…
1289	11	12205.2	95767	C8H8O#C8H8O#C8H8O#C8H8O#C8H8O#C8H8O#C8H8O#C8H8O#C8H8O	Phenylacetaldehyde;alpha-Tolualdehyde ([M+H]+)#Styrene oxide ([M+H]+)#4-Hydroxystyrene;4-Vinylphenol ([M+H]+)#p-Tolualdehyde;p-Methylbenzaldehyde;4-Toluylaldehyde;p-Formyltoluene ([M+H]+)#Acetophenone;1-Phenylethanone;Phenyl methyl ketone;Acetylbenzene;Methyl phenyl ketone ([M+H]+)#3-Methylbenzaldehyde;m-Tolualdehyde ([M+H]+)#2-Methylbenzaldehyde;o-Toluic aldehyde;2-Formyltoluene;o-Tolualdehyde (…
1291	8	6095.54	0	C8H8O#C8H8O#C8H8O#C8H8O#C8H8O#C8H8O#C8H8O#C8H8O#C8H8O	Phenylacetaldehyde;alpha-Tolualdehyde ([M+H]+)#Styrene oxide ([M+H]+)#4-Hydroxystyrene;4-Vinylphenol ([M+H]+)#p-Tolualdehyde;p-Methylbenzaldehyde;4-Toluylaldehyde;p-Formyltoluene ([M+H]+)#Acetophenone;1-Phenylethanone;Phenyl methyl ketone;Acetylbenzene;Methyl phenyl ketone ([M+H]+)#3-Methylbenzaldehyde;m-Tolualdehyde ([M+H]+)#2-Methylbenzaldehyde;o-Toluic aldehyde;2-Formyltoluene;o-Tolualdehyde (…
1296	15	634275	0	C9H12#C9H12#C9H12#C9H12#C9H12#C9H12	Cumene;Isopropylbenzene ([M+H]+)#Mesitylene;1,3,5-Trimethylbenzene ([M+H]+)#1,2,3-Trimethylbenzene;Hemimellitene ([M+H]+)#3-Ethyltoluene;1-Methyl-3-ethylbenzene ([M+H]+)#1,2,4-Trimethylbenzene;Pseudocumene ([M+H]+)#2-Ethyltoluene;o-Methylethylbenzene;1-Ethyl-2-methylbenzene ([M+H]+)
1297	20	20578.5	0	C9H12#C9H12#C9H12#C9H12#C9H12#C9H12	Cumene;Isopropylbenzene ([M+H]+)#Mesitylene;1,3,5-Trimethylbenzene ([M+H]+)#1,2,3-Trimethylbenzene;Hemimellitene ([M+H]+)#3-Ethyltoluene;1-Methyl-3-ethylbenzene ([M+H]+)#1,2,4-Trimethylbenzene;Pseudocumene ([M+H]+)#2-Ethyltoluene;o-Methylethylbenzene;1-Ethyl-2-methylbenzene ([M+H]+)
1298	79	178275	133598	C9H12#C9H12#C9H12#C9H12#C9H12#C9H12	Cumene;Isopropylbenzene ([M+H]+)#Mesitylene;1,3,5-Trimethylbenzene ([M+H]+)#1,2,3-Trimethylbenzene;Hemimellitene ([M+H]+)#3-Ethyltoluene;1-Methyl-3-ethylbenzene ([M+H]+)#1,2,4-Trimethylbenzene;Pseudocumene ([M+H]+)#2-Ethyltoluene;o-Methylethylbenzene;1-Ethyl-2-methylbenzene ([M+H]+)
1330	14	8657.47	7781.38	C8H11N#C8H11N#C8H11N#C8H11N#C8H11N#C8H11N#C8H11N#C8H11N#C8H11N	1-Phenylethylamine;alpha-Phenylethylamine;alpha-Methylbenzylamine ([M+H]+)#N,N-Dimethylaniline;Dimethylaminobenzene;N,N-Dimethylbenzenamine ([M+H]+)#Phenethylamine;2-Phenylethylamine;beta-Phenylethylamine;Phenylethylamine ([M+H]+)#2,4-Dimethylaniline;2,4-DMA ([M+H]+)#2,6-Dimethylaniline;2,6-DMA;2,6-Xylidine ([M+H]+)#N-Ethylaniline;N-Ethylbenzenamine ([M+H]+)#N,N-Dimethylaniline (see KEGG C02846);…
1331	27	16022	2899.21	C8H11N#C8H11N#C8H11N#C8H11N#C8H11N#C8H11N#C8H11N#C8H11N#C8H11N	1-Phenylethylamine;alpha-Phenylethylamine;alpha-Methylbenzylamine ([M+H]+)#N,N-Dimethylaniline;Dimethylaminobenzene;N,N-Dimethylbenzenamine ([M+H]+)#Phenethylamine;2-Phenylethylamine;beta-Phenylethylamine;Phenylethylamine ([M+H]+)#2,4-Dimethylaniline;2,4-DMA ([M+H]+)#2,6-Dimethylaniline;2,6-DMA;2,6-Xylidine ([M+H]+)#N-Ethylaniline;N-Ethylbenzenamine ([M+H]+)#N,N-Dimethylaniline (see KEGG C02846);…
1359	34	0	37428.7	C3H6O3S#C3H6O3S	3-Mercaptolactate;L-3-Mercaptolactate;(R)-3-Mercaptolactate ([M+H]+)#3-Mercaptolactic acid (see KEGG C05823); 2-hydroxy-3-sulfanyl-propanoate [secondary alcohol] ([M+H]+)
1360	87	1.32777e+06	1.14506e+06	C7H6O2#C7H6O2#C7H6O2#C7H6O2#C7H6O2#C7H6O2#C7H6O2#C7H6O2	Benzoate;Benzoic acid;Benzenecarboxylic acid;Phenylformic acid;Dracylic acid ([M+H]+)#Aromatic acid;Aromatic carboxylic acid ([M+H]+)#4-Hydroxybenzaldehyde;p-Hydroxybenzaldehyde ([M+H]+)#3-Hydroxybenzaldehyde ([M+H]+)#Salicylaldehyde;o-Hydroxybenzaldehyde ([M+H]+)#Tropolone ([M+H]+)#Benzoic acid (see KEGG C00180); benzoic acid [carboxylic acid] ([M+H]+)#4-Hydroxybenzaldehyde (see KEGG C00633); 4-…
1364	13	84226.7	1842.87	C8H10O#C8H10O#C8H10O#C8H10O#C8H10O#C8H10O#C8H10O#C8H10O#C8H10O#C8H10O#C8H10O	Phenylethyl alcohol;Phenethyl alcohol;2-phenylethanol ([M+H]+)#4-Methylbenzyl alcohol;alpha-Hydroxy-p-xylene;4-Tolylcarbinol ([M+H]+)#1-Phenylethanol;Methylphenyl carbinol;alpha-Methylbenzyl alcohol ([M+H]+)#2-Methylbenzyl alcohol ([M+H]+)#3-Methylbenzyl alcohol ([M+H]+)#(S)-1-Phenylethanol;(S)-1-Phenethyl alcohol ([M+H]+)#4-Ethylphenol;p-Ethylphenol ([M+H]+)#2-Ethylphenol;o-Ethylphenol ([M+H]+)#…
1365	15	46784.7	6881.32	C8H10O#C8H10O#C8H10O#C8H10O#C8H10O#C8H10O#C8H10O#C8H10O#C8H10O#C8H10O#C8H10O	Phenylethyl alcohol;Phenethyl alcohol;2-phenylethanol ([M+H]+)#4-Methylbenzyl alcohol;alpha-Hydroxy-p-xylene;4-Tolylcarbinol ([M+H]+)#1-Phenylethanol;Methylphenyl carbinol;alpha-Methylbenzyl alcohol ([M+H]+)#2-Methylbenzyl alcohol ([M+H]+)#3-Methylbenzyl alcohol ([M+H]+)#(S)-1-Phenylethanol;(S)-1-Phenethyl alcohol ([M+H]+)#4-Ethylphenol;p-Ethylphenol ([M+H]+)#2-Ethylphenol;o-Ethylphenol ([M+H]+)#…
1366	8	23318.3	3160.24	C8H10O#C8H10O#C8H10O#C8H10O#C8H10O#C8H10O#C8H10O#C8H10O#C8H10O#C8H10O#C8H10O	Phenylethyl alcohol;Phenethyl alcohol;2-phenylethanol ([M+H]+)#4-Methylbenzyl alcohol;alpha-Hydroxy-p-xylene;4-Tolylcarbinol ([M+H]+)#1-Phenylethanol;Methylphenyl carbinol;alpha-Methylbenzyl alcohol ([M+H]+)#2-Methylbenzyl alcohol ([M+H]+)#3-Methylbenzyl alcohol ([M+H]+)#(S)-1-Phenylethanol;(S)-1-Phenethyl alcohol ([M+H]+)#4-Ethylphenol;p-Ethylphenol ([M+H]+)#2-Ethylphenol;o-Ethylphenol ([M+H]+)#…
1371	7	0	4483.85	C8H10O#C8H10O#C8H10O#C8H10O#C8H10O#C8H10O#C8H10O#C8H10O#C8H10O#C8H10O#C8H10O	Phenylethyl alcohol;Phenethyl alcohol;2-phenylethanol ([M+H]+)#4-Methylbenzyl alcohol;alpha-Hydroxy-p-xylene;4-Tolylcarbinol ([M+H]+)#1-Phenylethanol;Methylphenyl carbinol;alpha-Methylbenzyl alcohol ([M+H]+)#2-Methylbenzyl alcohol ([M+H]+)#3-Methylbenzyl alcohol ([M+H]+)#(S)-1-Phenylethanol;(S)-1-Phenethyl alcohol ([M+H]+)#4-Ethylphenol;p-Ethylphenol ([M+H]+)#2-Ethylphenol;o-Ethylphenol ([M+H]+)#…
1372	7	231208	0	C8H10O#C8H10O#C8H10O#C8H10O#C8H10O#C8H10O#C8H10O#C8H10O#C8H10O#C8H10O#C8H10O	Phenylethyl alcohol;Phenethyl alcohol;2-phenylethanol ([M+H]+)#4-Methylbenzyl alcohol;alpha-Hydroxy-p-xylene;4-Tolylcarbinol ([M+H]+)#1-Phenylethanol;Methylphenyl carbinol;alpha-Methylbenzyl alcohol ([M+H]+)#2-Methylbenzyl alcohol ([M+H]+)#3-Methylbenzyl alcohol ([M+H]+)#(S)-1-Phenylethanol;(S)-1-Phenethyl alcohol ([M+H]+)#4-Ethylphenol;p-Ethylphenol ([M+H]+)#2-Ethylphenol;o-Ethylphenol ([M+H]+)#…
1373	21	33533.2	19464.6	C8H10O#C8H10O#C8H10O#C8H10O#C8H10O#C8H10O#C8H10O#C8H10O#C8H10O#C8H10O#C8H10O	Phenylethyl alcohol;Phenethyl alcohol;2-phenylethanol ([M+H]+)#4-Methylbenzyl alcohol;alpha-Hydroxy-p-xylene;4-Tolylcarbinol ([M+H]+)#1-Phenylethanol;Methylphenyl carbinol;alpha-Methylbenzyl alcohol ([M+H]+)#2-Methylbenzyl alcohol ([M+H]+)#3-Methylbenzyl alcohol ([M+H]+)#(S)-1-Phenylethanol;(S)-1-Phenethyl alcohol ([M+H]+)#4-Ethylphenol;p-Ethylphenol ([M+H]+)#2-Ethylphenol;o-Ethylphenol ([M+H]+)#…
1374	9	7056.92	5889.36	C8H10O#C8H10O#C8H10O#C8H10O#C8H10O#C8H10O#C8H10O#C8H10O#C8H10O#C8H10O#C8H10O	Phenylethyl alcohol;Phenethyl alcohol;2-phenylethanol ([M+H]+)#4-Methylbenzyl alcohol;alpha-Hydroxy-p-xylene;4-Tolylcarbinol ([M+H]+)#1-Phenylethanol;Methylphenyl carbinol;alpha-Methylbenzyl alcohol ([M+H]+)#2-Methylbenzyl alcohol ([M+H]+)#3-Methylbenzyl alcohol ([M+H]+)#(S)-1-Phenylethanol;(S)-1-Phenethyl alcohol ([M+H]+)#4-Ethylphenol;p-Ethylphenol ([M+H]+)#2-Ethylphenol;o-Ethylphenol ([M+H]+)#…
1376	4	0	2587.21	C8H10O#C8H10O#C8H10O#C8H10O#C8H10O#C8H10O#C8H10O#C8H10O#C8H10O#C8H10O#C8H10O	Phenylethyl alcohol;Phenethyl alcohol;2-phenylethanol ([M+H]+)#4-Methylbenzyl alcohol;alpha-Hydroxy-p-xylene;4-Tolylcarbinol ([M+H]+)#1-Phenylethanol;Methylphenyl carbinol;alpha-Methylbenzyl alcohol ([M+H]+)#2-Methylbenzyl alcohol ([M+H]+)#3-Methylbenzyl alcohol ([M+H]+)#(S)-1-Phenylethanol;(S)-1-Phenethyl alcohol ([M+H]+)#4-Ethylphenol;p-Ethylphenol ([M+H]+)#2-Ethylphenol;o-Ethylphenol ([M+H]+)#…
1377	10	10818.8	2630.98	C8H10O#C8H10O#C8H10O#C8H10O#C8H10O#C8H10O#C8H10O#C8H10O#C8H10O#C8H10O#C8H10O	Phenylethyl alcohol;Phenethyl alcohol;2-phenylethanol ([M+H]+)#4-Methylbenzyl alcohol;alpha-Hydroxy-p-xylene;4-Tolylcarbinol ([M+H]+)#1-Phenylethanol;Methylphenyl carbinol;alpha-Methylbenzyl alcohol ([M+H]+)#2-Methylbenzyl alcohol ([M+H]+)#3-Methylbenzyl alcohol ([M+H]+)#(S)-1-Phenylethanol;(S)-1-Phenethyl alcohol ([M+H]+)#4-Ethylphenol;p-Ethylphenol ([M+H]+)#2-Ethylphenol;o-Ethylphenol ([M+H]+)#…
1378	9	48528.6	1088.1	C8H10O#C8H10O#C8H10O#C8H10O#C8H10O#C8H10O#C8H10O#C8H10O#C8H10O#C8H10O#C8H10O	Phenylethyl alcohol;Phenethyl alcohol;2-phenylethanol ([M+H]+)#4-Methylbenzyl alcohol;alpha-Hydroxy-p-xylene;4-Tolylcarbinol ([M+H]+)#1-Phenylethanol;Methylphenyl carbinol;alpha-Methylbenzyl alcohol ([M+H]+)#2-Methylbenzyl alcohol ([M+H]+)#3-Methylbenzyl alcohol ([M+H]+)#(S)-1-Phenylethanol;(S)-1-Phenethyl alcohol ([M+H]+)#4-Ethylphenol;p-Ethylphenol ([M+H]+)#2-Ethylphenol;o-Ethylphenol ([M+H]+)#…
1381	28	21022.8	530.005	C8H10O#C8H10O#C8H10O#C8H10O#C8H10O#C8H10O#C8H10O#C8H10O#C8H10O#C8H10O#C8H10O	Phenylethyl alcohol;Phenethyl alcohol;2-phenylethanol ([M+H]+)#4-Methylbenzyl alcohol;alpha-Hydroxy-p-xylene;4-Tolylcarbinol ([M+H]+)#1-Phenylethanol;Methylphenyl carbinol;alpha-Methylbenzyl alcohol ([M+H]+)#2-Methylbenzyl alcohol ([M+H]+)#3-Methylbenzyl alcohol ([M+H]+)#(S)-1-Phenylethanol;(S)-1-Phenethyl alcohol ([M+H]+)#4-Ethylphenol;p-Ethylphenol ([M+H]+)#2-Ethylphenol;o-Ethylphenol ([M+H]+)#…
1384	12	8695.77	604.957	C8H10O#C8H10O#C8H10O#C8H10O#C8H10O#C8H10O#C8H10O#C8H10O#C8H10O#C8H10O#C8H10O	Phenylethyl alcohol;Phenethyl alcohol;2-phenylethanol ([M+H]+)#4-Methylbenzyl alcohol;alpha-Hydroxy-p-xylene;4-Tolylcarbinol ([M+H]+)#1-Phenylethanol;Methylphenyl carbinol;alpha-Methylbenzyl alcohol ([M+H]+)#2-Methylbenzyl alcohol ([M+H]+)#3-Methylbenzyl alcohol ([M+H]+)#(S)-1-Phenylethanol;(S)-1-Phenethyl alcohol ([M+H]+)#4-Ethylphenol;p-Ethylphenol ([M+H]+)#2-Ethylphenol;o-Ethylphenol ([M+H]+)#…
1385	13	0	10222.5	C8H10O#C8H10O#C8H10O#C8H10O#C8H10O#C8H10O#C8H10O#C8H10O#C8H10O#C8H10O#C8H10O	Phenylethyl alcohol;Phenethyl alcohol;2-phenylethanol ([M+H]+)#4-Methylbenzyl alcohol;alpha-Hydroxy-p-xylene;4-Tolylcarbinol ([M+H]+)#1-Phenylethanol;Methylphenyl carbinol;alpha-Methylbenzyl alcohol ([M+H]+)#2-Methylbenzyl alcohol ([M+H]+)#3-Methylbenzyl alcohol ([M+H]+)#(S)-1-Phenylethanol;(S)-1-Phenethyl alcohol ([M+H]+)#4-Ethylphenol;p-Ethylphenol ([M+H]+)#2-Ethylphenol;o-Ethylphenol ([M+H]+)#…
1393	14	2366.23	8556.73	C8H10O#C8H10O#C8H10O#C8H10O#C8H10O#C8H10O#C8H10O#C8H10O#C8H10O#C8H10O#C8H10O	Phenylethyl alcohol;Phenethyl alcohol;2-phenylethanol ([M+H]+)#4-Methylbenzyl alcohol;alpha-Hydroxy-p-xylene;4-Tolylcarbinol ([M+H]+)#1-Phenylethanol;Methylphenyl carbinol;alpha-Methylbenzyl alcohol ([M+H]+)#2-Methylbenzyl alcohol ([M+H]+)#3-Methylbenzyl alcohol ([M+H]+)#(S)-1-Phenylethanol;(S)-1-Phenethyl alcohol ([M+H]+)#4-Ethylphenol;p-Ethylphenol ([M+H]+)#2-Ethylphenol;o-Ethylphenol ([M+H]+)#…
1408	14	9333.75	2670.44	C7H8O2#C7H8O2#C7H8O2#C7H8O2#C7H8O2#C7H8O2#C7H8O2#C7H8O2#C7H8O2#C7H8O2#C7H8O2#C7H8O2#C7H8O2	Orcinol;5-Methyl-1,3-benzenediol;5-Methylresorcinol;3,5-Toluenediol;3,5-Dihydroxytoluene ([M+H]+)#o-Methoxyphenol;Guaiacol;Catechol monomethyl ether ([M+H]+)#Salicyl alcohol;Saligenin;2-Hydroxybenzyl alcohol;2-(Hydroxymethyl)phenol ([M+H]+)#2,3-Dihydroxytoluene;3-Methylcatechol ([M+H]+)#3-Hydroxybenzyl alcohol;3-Hydroxybenzenemethanol ([M+H]+)#4-Methylcatechol;3,4-Dihydroxytoluene;1,2-Dihydroxy-4…
1409	6	8709.05	0	C7H8O2#C7H8O2#C7H8O2#C7H8O2#C7H8O2#C7H8O2#C7H8O2#C7H8O2#C7H8O2#C7H8O2#C7H8O2#C7H8O2#C7H8O2	Orcinol;5-Methyl-1,3-benzenediol;5-Methylresorcinol;3,5-Toluenediol;3,5-Dihydroxytoluene ([M+H]+)#o-Methoxyphenol;Guaiacol;Catechol monomethyl ether ([M+H]+)#Salicyl alcohol;Saligenin;2-Hydroxybenzyl alcohol;2-(Hydroxymethyl)phenol ([M+H]+)#2,3-Dihydroxytoluene;3-Methylcatechol ([M+H]+)#3-Hydroxybenzyl alcohol;3-Hydroxybenzenemethanol ([M+H]+)#4-Methylcatechol;3,4-Dihydroxytoluene;1,2-Dihydroxy-4…
1411	67	438788	46191.7	C8H12O#C8H12O#C8H12O#C8H12O#C8H12O#C8H12O#C8H12O	2,4-octadienal [Fatty aldehydes [FA06]] ([M+H]+)#5,7-octadienal [Fatty aldehydes [FA06]] ([M+H]+)#2,4-Dimethyl-2E,4E-hexadienal [Fatty aldehydes [FA06]] ([M+H]+)#2E,7-Octadienal [Fatty aldehydes [FA06]] ([M+H]+)#2E,6E-Octadienal [Fatty aldehydes [FA06]] ([M+H]+)#2E,4Z-Octadienal [Fatty aldehydes [FA06]] ([M+H]+)#2E,6Z-Octadienal [Fatty aldehydes [FA06]] ([M+H]+)
1412	46	1.88811e+06	966020	C8H12O#C8H12O#C8H12O#C8H12O#C8H12O#C8H12O#C8H12O	2,4-octadienal [Fatty aldehydes [FA06]] ([M+H]+)#5,7-octadienal [Fatty aldehydes [FA06]] ([M+H]+)#2,4-Dimethyl-2E,4E-hexadienal [Fatty aldehydes [FA06]] ([M+H]+)#2E,7-Octadienal [Fatty aldehydes [FA06]] ([M+H]+)#2E,6E-Octadienal [Fatty aldehydes [FA06]] ([M+H]+)#2E,4Z-Octadienal [Fatty aldehydes [FA06]] ([M+H]+)#2E,6Z-Octadienal [Fatty aldehydes [FA06]] ([M+H]+)
1413	19	39041.4	1047.72	C8H12O#C8H12O#C8H12O#C8H12O#C8H12O#C8H12O#C8H12O	2,4-octadienal [Fatty aldehydes [FA06]] ([M+H]+)#5,7-octadienal [Fatty aldehydes [FA06]] ([M+H]+)#2,4-Dimethyl-2E,4E-hexadienal [Fatty aldehydes [FA06]] ([M+H]+)#2E,7-Octadienal [Fatty aldehydes [FA06]] ([M+H]+)#2E,6E-Octadienal [Fatty aldehydes [FA06]] ([M+H]+)#2E,4Z-Octadienal [Fatty aldehydes [FA06]] ([M+H]+)#2E,6Z-Octadienal [Fatty aldehydes [FA06]] ([M+H]+)
1414	23	42942.6	1047.72	C8H12O#C8H12O#C8H12O#C8H12O#C8H12O#C8H12O#C8H12O	2,4-octadienal [Fatty aldehydes [FA06]] ([M+H]+)#5,7-octadienal [Fatty aldehydes [FA06]] ([M+H]+)#2,4-Dimethyl-2E,4E-hexadienal [Fatty aldehydes [FA06]] ([M+H]+)#2E,7-Octadienal [Fatty aldehydes [FA06]] ([M+H]+)#2E,6E-Octadienal [Fatty aldehydes [FA06]] ([M+H]+)#2E,4Z-Octadienal [Fatty aldehydes [FA06]] ([M+H]+)#2E,6Z-Octadienal [Fatty aldehydes [FA06]] ([M+H]+)
1416	28	50954.3	0	C8H12O#C8H12O#C8H12O#C8H12O#C8H12O#C8H12O#C8H12O	2,4-octadienal [Fatty aldehydes [FA06]] ([M+H]+)#5,7-octadienal [Fatty aldehydes [FA06]] ([M+H]+)#2,4-Dimethyl-2E,4E-hexadienal [Fatty aldehydes [FA06]] ([M+H]+)#2E,7-Octadienal [Fatty aldehydes [FA06]] ([M+H]+)#2E,6E-Octadienal [Fatty aldehydes [FA06]] ([M+H]+)#2E,4Z-Octadienal [Fatty aldehydes [FA06]] ([M+H]+)#2E,6Z-Octadienal [Fatty aldehydes [FA06]] ([M+H]+)
1417	14	12995.3	0	C8H12O#C8H12O#C8H12O#C8H12O#C8H12O#C8H12O#C8H12O	2,4-octadienal [Fatty aldehydes [FA06]] ([M+H]+)#5,7-octadienal [Fatty aldehydes [FA06]] ([M+H]+)#2,4-Dimethyl-2E,4E-hexadienal [Fatty aldehydes [FA06]] ([M+H]+)#2E,7-Octadienal [Fatty aldehydes [FA06]] ([M+H]+)#2E,6E-Octadienal [Fatty aldehydes [FA06]] ([M+H]+)#2E,4Z-Octadienal [Fatty aldehydes [FA06]] ([M+H]+)#2E,6Z-Octadienal [Fatty aldehydes [FA06]] ([M+H]+)
1418	8	9820.52	0	C8H12O#C8H12O#C8H12O#C8H12O#C8H12O#C8H12O#C8H12O	2,4-octadienal [Fatty aldehydes [FA06]] ([M+H]+)#5,7-octadienal [Fatty aldehydes [FA06]] ([M+H]+)#2,4-Dimethyl-2E,4E-hexadienal [Fatty aldehydes [FA06]] ([M+H]+)#2E,7-Octadienal [Fatty aldehydes [FA06]] ([M+H]+)#2E,6E-Octadienal [Fatty aldehydes [FA06]] ([M+H]+)#2E,4Z-Octadienal [Fatty aldehydes [FA06]] ([M+H]+)#2E,6Z-Octadienal [Fatty aldehydes [FA06]] ([M+H]+)
1419	12	9759.87	1768.63	C8H12O#C8H12O#C8H12O#C8H12O#C8H12O#C8H12O#C8H12O	2,4-octadienal [Fatty aldehydes [FA06]] ([M+H]+)#5,7-octadienal [Fatty aldehydes [FA06]] ([M+H]+)#2,4-Dimethyl-2E,4E-hexadienal [Fatty aldehydes [FA06]] ([M+H]+)#2E,7-Octadienal [Fatty aldehydes [FA06]] ([M+H]+)#2E,6E-Octadienal [Fatty aldehydes [FA06]] ([M+H]+)#2E,4Z-Octadienal [Fatty aldehydes [FA06]] ([M+H]+)#2E,6Z-Octadienal [Fatty aldehydes [FA06]] ([M+H]+)
1422	14	11444.5	3840.93	C8H12O#C8H12O#C8H12O#C8H12O#C8H12O#C8H12O#C8H12O	2,4-octadienal [Fatty aldehydes [FA06]] ([M+H]+)#5,7-octadienal [Fatty aldehydes [FA06]] ([M+H]+)#2,4-Dimethyl-2E,4E-hexadienal [Fatty aldehydes [FA06]] ([M+H]+)#2E,7-Octadienal [Fatty aldehydes [FA06]] ([M+H]+)#2E,6E-Octadienal [Fatty aldehydes [FA06]] ([M+H]+)#2E,4Z-Octadienal [Fatty aldehydes [FA06]] ([M+H]+)#2E,6Z-Octadienal [Fatty aldehydes [FA06]] ([M+H]+)
1440	27	321553	174949	C8H15N	gamma-Coniceine ([M+H]+)
1441	40	152405	62887.8	C6H6O3#C6H6O3#C6H6O3#C6H6O3#C6H6O3#C6H6O3	1,2,3-Trihydroxybenzene;Pyrogallol;Pyrogallic acid;1,2,3-Benzenetriol ([M+H]+)#Phloroglucinol;1,3,5-Benzenetriol;1,3,5-Trihydroxybenzene ([M+H]+)#Triacetate lactone;4-Hydroxy-6-methyl-2-pyrone ([M+H]+)#Benzene-1,2,4-triol;Hydroxyhydroquinone;1,2,4-Benzenetriol;1,2,4-Trihydroxybenzene;Hydroxyquinol ([M+H]+)#5-Hydroxymethyl-2-furaldehyde;HMF;5-Hydroxymethylfurfural ([M+H]+)#Maltol ([M+H]+)
1442	19	28396.2	0	C3H6N6#C7H10O2#C7H10O2#C7H10O2#C7H10O2#C7H10O2#C7H10O2#C7H10O2	Melamine;2,4,6-Triamino-1,3,5-triazine ([M+H]+)#Toluene-cis-dihydrodiol;(1S,2R)-3-Methylcyclohexa-3,5-diene-1,2-diol ([M+H]+)#Cyclohex-1-enecarboxylic acid;1-Cyclohexenecarboxylic acid;1-Cyclohexene-1-carboxylic acid ([M+H]+)#3-heptynoic acid [Unsaturated fatty acids [FA0103]] ([M+H]+)#4-heptynoic acid [Unsaturated fatty acids [FA0103]] ([M+H]+)#6-heptynoic acid [Unsaturated fatty acids [FA0103]]…
1443	13	83721.2	0	C3H6N6#C7H10O2#C7H10O2#C7H10O2#C7H10O2#C7H10O2#C7H10O2#C7H10O2	Melamine;2,4,6-Triamino-1,3,5-triazine ([M+H]+)#Toluene-cis-dihydrodiol;(1S,2R)-3-Methylcyclohexa-3,5-diene-1,2-diol ([M+H]+)#Cyclohex-1-enecarboxylic acid;1-Cyclohexenecarboxylic acid;1-Cyclohexene-1-carboxylic acid ([M+H]+)#3-heptynoic acid [Unsaturated fatty acids [FA0103]] ([M+H]+)#4-heptynoic acid [Unsaturated fatty acids [FA0103]] ([M+H]+)#6-heptynoic acid [Unsaturated fatty acids [FA0103]]…
1444	13	107107	0	C3H6N6#C7H10O2#C7H10O2#C7H10O2#C7H10O2#C7H10O2#C7H10O2#C7H10O2	Melamine;2,4,6-Triamino-1,3,5-triazine ([M+H]+)#Toluene-cis-dihydrodiol;(1S,2R)-3-Methylcyclohexa-3,5-diene-1,2-diol ([M+H]+)#Cyclohex-1-enecarboxylic acid;1-Cyclohexenecarboxylic acid;1-Cyclohexene-1-carboxylic acid ([M+H]+)#3-heptynoic acid [Unsaturated fatty acids [FA0103]] ([M+H]+)#4-heptynoic acid [Unsaturated fatty acids [FA0103]] ([M+H]+)#6-heptynoic acid [Unsaturated fatty acids [FA0103]]…
1445	8	7999.25	0	C3H6N6#C7H10O2#C7H10O2#C7H10O2#C7H10O2#C7H10O2#C7H10O2#C7H10O2	Melamine;2,4,6-Triamino-1,3,5-triazine ([M+H]+)#Toluene-cis-dihydrodiol;(1S,2R)-3-Methylcyclohexa-3,5-diene-1,2-diol ([M+H]+)#Cyclohex-1-enecarboxylic acid;1-Cyclohexenecarboxylic acid;1-Cyclohexene-1-carboxylic acid ([M+H]+)#3-heptynoic acid [Unsaturated fatty acids [FA0103]] ([M+H]+)#4-heptynoic acid [Unsaturated fatty acids [FA0103]] ([M+H]+)#6-heptynoic acid [Unsaturated fatty acids [FA0103]]…
1447	22	25281.6	0	C3H6N6#C7H10O2#C7H10O2#C7H10O2#C7H10O2#C7H10O2#C7H10O2#C7H10O2	Melamine;2,4,6-Triamino-1,3,5-triazine ([M+H]+)#Toluene-cis-dihydrodiol;(1S,2R)-3-Methylcyclohexa-3,5-diene-1,2-diol ([M+H]+)#Cyclohex-1-enecarboxylic acid;1-Cyclohexenecarboxylic acid;1-Cyclohexene-1-carboxylic acid ([M+H]+)#3-heptynoic acid [Unsaturated fatty acids [FA0103]] ([M+H]+)#4-heptynoic acid [Unsaturated fatty acids [FA0103]] ([M+H]+)#6-heptynoic acid [Unsaturated fatty acids [FA0103]]…
1449	4	53913.7	0	C3H6N6#C7H10O2#C7H10O2#C7H10O2#C7H10O2#C7H10O2#C7H10O2#C7H10O2	Melamine;2,4,6-Triamino-1,3,5-triazine ([M+H]+)#Toluene-cis-dihydrodiol;(1S,2R)-3-Methylcyclohexa-3,5-diene-1,2-diol ([M+H]+)#Cyclohex-1-enecarboxylic acid;1-Cyclohexenecarboxylic acid;1-Cyclohexene-1-carboxylic acid ([M+H]+)#3-heptynoic acid [Unsaturated fatty acids [FA0103]] ([M+H]+)#4-heptynoic acid [Unsaturated fatty acids [FA0103]] ([M+H]+)#6-heptynoic acid [Unsaturated fatty acids [FA0103]]…
1451	9	5895.83	1672.18	C3H6N6#C7H10O2#C7H10O2#C7H10O2#C7H10O2#C7H10O2#C7H10O2#C7H10O2	Melamine;2,4,6-Triamino-1,3,5-triazine ([M+H]+)#Toluene-cis-dihydrodiol;(1S,2R)-3-Methylcyclohexa-3,5-diene-1,2-diol ([M+H]+)#Cyclohex-1-enecarboxylic acid;1-Cyclohexenecarboxylic acid;1-Cyclohexene-1-carboxylic acid ([M+H]+)#3-heptynoic acid [Unsaturated fatty acids [FA0103]] ([M+H]+)#4-heptynoic acid [Unsaturated fatty acids [FA0103]] ([M+H]+)#6-heptynoic acid [Unsaturated fatty acids [FA0103]]…
1452	13	10074.4	4223.21	C3H6N6#C7H10O2#C7H10O2#C7H10O2#C7H10O2#C7H10O2#C7H10O2#C7H10O2	Melamine;2,4,6-Triamino-1,3,5-triazine ([M+H]+)#Toluene-cis-dihydrodiol;(1S,2R)-3-Methylcyclohexa-3,5-diene-1,2-diol ([M+H]+)#Cyclohex-1-enecarboxylic acid;1-Cyclohexenecarboxylic acid;1-Cyclohexene-1-carboxylic acid ([M+H]+)#3-heptynoic acid [Unsaturated fatty acids [FA0103]] ([M+H]+)#4-heptynoic acid [Unsaturated fatty acids [FA0103]] ([M+H]+)#6-heptynoic acid [Unsaturated fatty acids [FA0103]]…
1457	5	10247.3	0	C3H6N6#C7H10O2#C7H10O2#C7H10O2#C7H10O2#C7H10O2#C7H10O2#C7H10O2	Melamine;2,4,6-Triamino-1,3,5-triazine ([M+H]+)#Toluene-cis-dihydrodiol;(1S,2R)-3-Methylcyclohexa-3,5-diene-1,2-diol ([M+H]+)#Cyclohex-1-enecarboxylic acid;1-Cyclohexenecarboxylic acid;1-Cyclohexene-1-carboxylic acid ([M+H]+)#3-heptynoic acid [Unsaturated fatty acids [FA0103]] ([M+H]+)#4-heptynoic acid [Unsaturated fatty acids [FA0103]] ([M+H]+)#6-heptynoic acid [Unsaturated fatty acids [FA0103]]…
1471	13	88500.5	6673.9	C8H14O#C8H14O#C8H14O#C8H14O#C8H14O#C8H14O#C8H14O	Sulcatone;6-Methylhept-5-en-2-one;6-Methyl-5-hepten-2-one ([M+H]+)#2,4-Dimethyl-2E,4E-hexadien-1-ol [Fatty alcohols [FA05]] ([M+H]+)#2-octenal [Fatty aldehydes [FA06]] ([M+H]+)#3-octenal [Fatty aldehydes [FA06]] ([M+H]+)#4-octenal [Fatty aldehydes [FA06]] ([M+H]+)#5-octenal [Fatty aldehydes [FA06]] ([M+H]+)#6-octenal [Fatty aldehydes [FA06]] ([M+H]+)
1472	13	27512	0	C8H14O#C8H14O#C8H14O#C8H14O#C8H14O#C8H14O#C8H14O	Sulcatone;6-Methylhept-5-en-2-one;6-Methyl-5-hepten-2-one ([M+H]+)#2,4-Dimethyl-2E,4E-hexadien-1-ol [Fatty alcohols [FA05]] ([M+H]+)#2-octenal [Fatty aldehydes [FA06]] ([M+H]+)#3-octenal [Fatty aldehydes [FA06]] ([M+H]+)#4-octenal [Fatty aldehydes [FA06]] ([M+H]+)#5-octenal [Fatty aldehydes [FA06]] ([M+H]+)#6-octenal [Fatty aldehydes [FA06]] ([M+H]+)
1473	13	52524	0	C8H14O#C8H14O#C8H14O#C8H14O#C8H14O#C8H14O#C8H14O	Sulcatone;6-Methylhept-5-en-2-one;6-Methyl-5-hepten-2-one ([M+H]+)#2,4-Dimethyl-2E,4E-hexadien-1-ol [Fatty alcohols [FA05]] ([M+H]+)#2-octenal [Fatty aldehydes [FA06]] ([M+H]+)#3-octenal [Fatty aldehydes [FA06]] ([M+H]+)#4-octenal [Fatty aldehydes [FA06]] ([M+H]+)#5-octenal [Fatty aldehydes [FA06]] ([M+H]+)#6-octenal [Fatty aldehydes [FA06]] ([M+H]+)
1474	16	58198.3	0	C8H14O#C8H14O#C8H14O#C8H14O#C8H14O#C8H14O#C8H14O	Sulcatone;6-Methylhept-5-en-2-one;6-Methyl-5-hepten-2-one ([M+H]+)#2,4-Dimethyl-2E,4E-hexadien-1-ol [Fatty alcohols [FA05]] ([M+H]+)#2-octenal [Fatty aldehydes [FA06]] ([M+H]+)#3-octenal [Fatty aldehydes [FA06]] ([M+H]+)#4-octenal [Fatty aldehydes [FA06]] ([M+H]+)#5-octenal [Fatty aldehydes [FA06]] ([M+H]+)#6-octenal [Fatty aldehydes [FA06]] ([M+H]+)
1475	25	206949	3212.78	C8H14O#C8H14O#C8H14O#C8H14O#C8H14O#C8H14O#C8H14O	Sulcatone;6-Methylhept-5-en-2-one;6-Methyl-5-hepten-2-one ([M+H]+)#2,4-Dimethyl-2E,4E-hexadien-1-ol [Fatty alcohols [FA05]] ([M+H]+)#2-octenal [Fatty aldehydes [FA06]] ([M+H]+)#3-octenal [Fatty aldehydes [FA06]] ([M+H]+)#4-octenal [Fatty aldehydes [FA06]] ([M+H]+)#5-octenal [Fatty aldehydes [FA06]] ([M+H]+)#6-octenal [Fatty aldehydes [FA06]] ([M+H]+)
1476	17	28750.8	1041.74	C8H14O#C8H14O#C8H14O#C8H14O#C8H14O#C8H14O#C8H14O	Sulcatone;6-Methylhept-5-en-2-one;6-Methyl-5-hepten-2-one ([M+H]+)#2,4-Dimethyl-2E,4E-hexadien-1-ol [Fatty alcohols [FA05]] ([M+H]+)#2-octenal [Fatty aldehydes [FA06]] ([M+H]+)#3-octenal [Fatty aldehydes [FA06]] ([M+H]+)#4-octenal [Fatty aldehydes [FA06]] ([M+H]+)#5-octenal [Fatty aldehydes [FA06]] ([M+H]+)#6-octenal [Fatty aldehydes [FA06]] ([M+H]+)
1477	16	16558.5	3670.83	C8H14O#C8H14O#C8H14O#C8H14O#C8H14O#C8H14O#C8H14O	Sulcatone;6-Methylhept-5-en-2-one;6-Methyl-5-hepten-2-one ([M+H]+)#2,4-Dimethyl-2E,4E-hexadien-1-ol [Fatty alcohols [FA05]] ([M+H]+)#2-octenal [Fatty aldehydes [FA06]] ([M+H]+)#3-octenal [Fatty aldehydes [FA06]] ([M+H]+)#4-octenal [Fatty aldehydes [FA06]] ([M+H]+)#5-octenal [Fatty aldehydes [FA06]] ([M+H]+)#6-octenal [Fatty aldehydes [FA06]] ([M+H]+)
1478	24	34442.7	7910.05	C8H14O#C8H14O#C8H14O#C8H14O#C8H14O#C8H14O#C8H14O	Sulcatone;6-Methylhept-5-en-2-one;6-Methyl-5-hepten-2-one ([M+H]+)#2,4-Dimethyl-2E,4E-hexadien-1-ol [Fatty alcohols [FA05]] ([M+H]+)#2-octenal [Fatty aldehydes [FA06]] ([M+H]+)#3-octenal [Fatty aldehydes [FA06]] ([M+H]+)#4-octenal [Fatty aldehydes [FA06]] ([M+H]+)#5-octenal [Fatty aldehydes [FA06]] ([M+H]+)#6-octenal [Fatty aldehydes [FA06]] ([M+H]+)
1479	21	22357.6	0	C8H14O#C8H14O#C8H14O#C8H14O#C8H14O#C8H14O#C8H14O	Sulcatone;6-Methylhept-5-en-2-one;6-Methyl-5-hepten-2-one ([M+H]+)#2,4-Dimethyl-2E,4E-hexadien-1-ol [Fatty alcohols [FA05]] ([M+H]+)#2-octenal [Fatty aldehydes [FA06]] ([M+H]+)#3-octenal [Fatty aldehydes [FA06]] ([M+H]+)#4-octenal [Fatty aldehydes [FA06]] ([M+H]+)#5-octenal [Fatty aldehydes [FA06]] ([M+H]+)#6-octenal [Fatty aldehydes [FA06]] ([M+H]+)
1481	12	4075.65	3218.67	C8H14O#C8H14O#C8H14O#C8H14O#C8H14O#C8H14O#C8H14O	Sulcatone;6-Methylhept-5-en-2-one;6-Methyl-5-hepten-2-one ([M+H]+)#2,4-Dimethyl-2E,4E-hexadien-1-ol [Fatty alcohols [FA05]] ([M+H]+)#2-octenal [Fatty aldehydes [FA06]] ([M+H]+)#3-octenal [Fatty aldehydes [FA06]] ([M+H]+)#4-octenal [Fatty aldehydes [FA06]] ([M+H]+)#5-octenal [Fatty aldehydes [FA06]] ([M+H]+)#6-octenal [Fatty aldehydes [FA06]] ([M+H]+)
1482	10	13158.5	0	C8H14O#C8H14O#C8H14O#C8H14O#C8H14O#C8H14O#C8H14O	Sulcatone;6-Methylhept-5-en-2-one;6-Methyl-5-hepten-2-one ([M+H]+)#2,4-Dimethyl-2E,4E-hexadien-1-ol [Fatty alcohols [FA05]] ([M+H]+)#2-octenal [Fatty aldehydes [FA06]] ([M+H]+)#3-octenal [Fatty aldehydes [FA06]] ([M+H]+)#4-octenal [Fatty aldehydes [FA06]] ([M+H]+)#5-octenal [Fatty aldehydes [FA06]] ([M+H]+)#6-octenal [Fatty aldehydes [FA06]] ([M+H]+)
1491	23	339827	1.37591e+06	C5H4NOSR	R replaced by H in Pyrrole-2-carboxyl-[pcp] ([M+H]+)
1492	41	15351.1	69209.3	C6H6ClN	4-Chloroaniline;1-Amino-4-chlorobenzene ([M+H]+)
1493	22	196950	0	C4H5N3O2#C4H5N3O2	5-Amino-4-imidazole carboxylate;4-Amino-5-imidazolecarboxylic acid ([M+H]+)#1-Methyl-4-nitroimidazole ([M+H]+)
1494	58	23185.8	43340.7	C4H5N3O2#C4H5N3O2	5-Amino-4-imidazole carboxylate;4-Amino-5-imidazolecarboxylic acid ([M+H]+)#1-Methyl-4-nitroimidazole ([M+H]+)
1497	57	365761	28140.9	C7H13NO	N-Cyclohexylformamide ([M+H]+)
1503	24	43464.9	16125	C6H8O3#C6H8O3#C6H8O3#C6H8O3#C6H8O3#C6H8O3	Dihydro-4,4-dimethyl-2,3-Furandione;2-Dehydropantoyl lactone;2-Dehydropantolactone ([M+H]+)#Dihydrophloroglucinol ([M+H]+)#(4E)-2-Oxohexenoic acid;2-Oxohex-trans-4-enoate ([M+H]+)#2-Hydroxy-cis-hex-2,4-dienoate ([M+H]+)#6-hydroxy-2-hexynoic acid [Hydroxy fatty acids [FA0105]] ([M+H]+)#2-Oxo-4E-hexenoic acid (see KEGG C06761) [Oxo fatty acids [FA0106]] ([M+H]+)
1504	56	769740	19573.8	C6H8O3#C6H8O3#C6H8O3#C6H8O3#C6H8O3#C6H8O3	Dihydro-4,4-dimethyl-2,3-Furandione;2-Dehydropantoyl lactone;2-Dehydropantolactone ([M+H]+)#Dihydrophloroglucinol ([M+H]+)#(4E)-2-Oxohexenoic acid;2-Oxohex-trans-4-enoate ([M+H]+)#2-Hydroxy-cis-hex-2,4-dienoate ([M+H]+)#6-hydroxy-2-hexynoic acid [Hydroxy fatty acids [FA0105]] ([M+H]+)#2-Oxo-4E-hexenoic acid (see KEGG C06761) [Oxo fatty acids [FA0106]] ([M+H]+)
1507	25	50683.6	599.967	C6H8O3#C6H8O3#C6H8O3#C6H8O3#C6H8O3#C6H8O3	Dihydro-4,4-dimethyl-2,3-Furandione;2-Dehydropantoyl lactone;2-Dehydropantolactone ([M+H]+)#Dihydrophloroglucinol ([M+H]+)#(4E)-2-Oxohexenoic acid;2-Oxohex-trans-4-enoate ([M+H]+)#2-Hydroxy-cis-hex-2,4-dienoate ([M+H]+)#6-hydroxy-2-hexynoic acid [Hydroxy fatty acids [FA0105]] ([M+H]+)#2-Oxo-4E-hexenoic acid (see KEGG C06761) [Oxo fatty acids [FA0106]] ([M+H]+)
1508	35	269077	0	C6H8O3#C6H8O3#C6H8O3#C6H8O3#C6H8O3#C6H8O3	Dihydro-4,4-dimethyl-2,3-Furandione;2-Dehydropantoyl lactone;2-Dehydropantolactone ([M+H]+)#Dihydrophloroglucinol ([M+H]+)#(4E)-2-Oxohexenoic acid;2-Oxohex-trans-4-enoate ([M+H]+)#2-Hydroxy-cis-hex-2,4-dienoate ([M+H]+)#6-hydroxy-2-hexynoic acid [Hydroxy fatty acids [FA0105]] ([M+H]+)#2-Oxo-4E-hexenoic acid (see KEGG C06761) [Oxo fatty acids [FA0106]] ([M+H]+)
1510	18	40430.8	6548.53	C6H8O3#C6H8O3#C6H8O3#C6H8O3#C6H8O3#C6H8O3	Dihydro-4,4-dimethyl-2,3-Furandione;2-Dehydropantoyl lactone;2-Dehydropantolactone ([M+H]+)#Dihydrophloroglucinol ([M+H]+)#(4E)-2-Oxohexenoic acid;2-Oxohex-trans-4-enoate ([M+H]+)#2-Hydroxy-cis-hex-2,4-dienoate ([M+H]+)#6-hydroxy-2-hexynoic acid [Hydroxy fatty acids [FA0105]] ([M+H]+)#2-Oxo-4E-hexenoic acid (see KEGG C06761) [Oxo fatty acids [FA0106]] ([M+H]+)
1516	6	1818.64	1965.32	C5H8N2O2#C5H8N2O2#C5H8N2O2#C5H8N2O2#C5H8N2O2#C5H8N2O2#C10H8#C10H8	5,6-Dihydrothymine;Dihydrothymine;5,6-Dihydro-5-methyluracil ([M+H]+)#gamma-Amino-gamma-cyanobutanoate;4-Amino-4-cyanobutanoic acid ([M+H]+)#alpha-Amino-gamma-cyanobutanoate;2-Amino-4-cyanobutanoic acid ([M+H]+)#Dihydrothymine (see KEGG C00906); 5-methyl-1,3-diazinane-2,4-dione [carboxylic acid imide, N-unsubstituted] ([M+H]+)#4-amino-4-cyano-butanoic acid (see KEGG C05715) [Amino fatty acids [FA…
1517	28	234053	4441.12	C7H12O2#C7H12O2#C7H12O2#C7H12O2#C7H12O2#C7H12O2#C7H12O2#C7H12O2#C7H12O2#C7H12O2#C7H12O2#C7H12O2#C7H12O2#C7H12O2#C7H12O2#C7H12O2#C7H12O2#C7H12O2#C7H12O2#C7H12O2#C7H12O2#C7H12O2#C7H12O2#C7H12O2#C7H12O2	Ethyl 2-methylbut-2-enoate;2-Butenoic acid, 2-methyl-, ethyl ester, (2E)-;Ethyl tiglate ([M+H]+)#Cyclohexane-1-carboxylate;Hexahydrobenzoic acid ([M+H]+)#Butyl acrylate ([M+H]+)#1-Oxa-2-oxo-3-methylcycloheptane ([M+H]+)#3-Isopropylbut-3-enoic acid ([M+H]+)#alpha-EMGBL;2-Ethyl-2-methyl-4-butyrolactone ([M+H]+)#beta-EMGBL;beta-Ethyl-beta-methyl-gamma-butyrolactone ([M+H]+)#2-methyl-2Z-hexenoic acid…
1518	26	188015	588.675	C7H12O2#C7H12O2#C7H12O2#C7H12O2#C7H12O2#C7H12O2#C7H12O2#C7H12O2#C7H12O2#C7H12O2#C7H12O2#C7H12O2#C7H12O2#C7H12O2#C7H12O2#C7H12O2#C7H12O2#C7H12O2#C7H12O2#C7H12O2#C7H12O2#C7H12O2#C7H12O2#C7H12O2#C7H12O2	Ethyl 2-methylbut-2-enoate;2-Butenoic acid, 2-methyl-, ethyl ester, (2E)-;Ethyl tiglate ([M+H]+)#Cyclohexane-1-carboxylate;Hexahydrobenzoic acid ([M+H]+)#Butyl acrylate ([M+H]+)#1-Oxa-2-oxo-3-methylcycloheptane ([M+H]+)#3-Isopropylbut-3-enoic acid ([M+H]+)#alpha-EMGBL;2-Ethyl-2-methyl-4-butyrolactone ([M+H]+)#beta-EMGBL;beta-Ethyl-beta-methyl-gamma-butyrolactone ([M+H]+)#2-methyl-2Z-hexenoic acid…
1519	26	110040	7468.71	C7H12O2#C7H12O2#C7H12O2#C7H12O2#C7H12O2#C7H12O2#C7H12O2#C7H12O2#C7H12O2#C7H12O2#C7H12O2#C7H12O2#C7H12O2#C7H12O2#C7H12O2#C7H12O2#C7H12O2#C7H12O2#C7H12O2#C7H12O2#C7H12O2#C7H12O2#C7H12O2#C7H12O2#C7H12O2	Ethyl 2-methylbut-2-enoate;2-Butenoic acid, 2-methyl-, ethyl ester, (2E)-;Ethyl tiglate ([M+H]+)#Cyclohexane-1-carboxylate;Hexahydrobenzoic acid ([M+H]+)#Butyl acrylate ([M+H]+)#1-Oxa-2-oxo-3-methylcycloheptane ([M+H]+)#3-Isopropylbut-3-enoic acid ([M+H]+)#alpha-EMGBL;2-Ethyl-2-methyl-4-butyrolactone ([M+H]+)#beta-EMGBL;beta-Ethyl-beta-methyl-gamma-butyrolactone ([M+H]+)#2-methyl-2Z-hexenoic acid…
1520	13	17535.8	0	C7H12O2#C7H12O2#C7H12O2#C7H12O2#C7H12O2#C7H12O2#C7H12O2#C7H12O2#C7H12O2#C7H12O2#C7H12O2#C7H12O2#C7H12O2#C7H12O2#C7H12O2#C7H12O2#C7H12O2#C7H12O2#C7H12O2#C7H12O2#C7H12O2#C7H12O2#C7H12O2#C7H12O2#C7H12O2	Ethyl 2-methylbut-2-enoate;2-Butenoic acid, 2-methyl-, ethyl ester, (2E)-;Ethyl tiglate ([M+H]+)#Cyclohexane-1-carboxylate;Hexahydrobenzoic acid ([M+H]+)#Butyl acrylate ([M+H]+)#1-Oxa-2-oxo-3-methylcycloheptane ([M+H]+)#3-Isopropylbut-3-enoic acid ([M+H]+)#alpha-EMGBL;2-Ethyl-2-methyl-4-butyrolactone ([M+H]+)#beta-EMGBL;beta-Ethyl-beta-methyl-gamma-butyrolactone ([M+H]+)#2-methyl-2Z-hexenoic acid…
1521	10	0	8576.08	C7H12O2#C7H12O2#C7H12O2#C7H12O2#C7H12O2#C7H12O2#C7H12O2#C7H12O2#C7H12O2#C7H12O2#C7H12O2#C7H12O2#C7H12O2#C7H12O2#C7H12O2#C7H12O2#C7H12O2#C7H12O2#C7H12O2#C7H12O2#C7H12O2#C7H12O2#C7H12O2#C7H12O2#C7H12O2	Ethyl 2-methylbut-2-enoate;2-Butenoic acid, 2-methyl-, ethyl ester, (2E)-;Ethyl tiglate ([M+H]+)#Cyclohexane-1-carboxylate;Hexahydrobenzoic acid ([M+H]+)#Butyl acrylate ([M+H]+)#1-Oxa-2-oxo-3-methylcycloheptane ([M+H]+)#3-Isopropylbut-3-enoic acid ([M+H]+)#alpha-EMGBL;2-Ethyl-2-methyl-4-butyrolactone ([M+H]+)#beta-EMGBL;beta-Ethyl-beta-methyl-gamma-butyrolactone ([M+H]+)#2-methyl-2Z-hexenoic acid…
1522	28	281921	17830.8	C7H12O2#C7H12O2#C7H12O2#C7H12O2#C7H12O2#C7H12O2#C7H12O2#C7H12O2#C7H12O2#C7H12O2#C7H12O2#C7H12O2#C7H12O2#C7H12O2#C7H12O2#C7H12O2#C7H12O2#C7H12O2#C7H12O2#C7H12O2#C7H12O2#C7H12O2#C7H12O2#C7H12O2#C7H12O2	Ethyl 2-methylbut-2-enoate;2-Butenoic acid, 2-methyl-, ethyl ester, (2E)-;Ethyl tiglate ([M+H]+)#Cyclohexane-1-carboxylate;Hexahydrobenzoic acid ([M+H]+)#Butyl acrylate ([M+H]+)#1-Oxa-2-oxo-3-methylcycloheptane ([M+H]+)#3-Isopropylbut-3-enoic acid ([M+H]+)#alpha-EMGBL;2-Ethyl-2-methyl-4-butyrolactone ([M+H]+)#beta-EMGBL;beta-Ethyl-beta-methyl-gamma-butyrolactone ([M+H]+)#2-methyl-2Z-hexenoic acid…
1523	21	23727.9	4269.3	C7H12O2#C7H12O2#C7H12O2#C7H12O2#C7H12O2#C7H12O2#C7H12O2#C7H12O2#C7H12O2#C7H12O2#C7H12O2#C7H12O2#C7H12O2#C7H12O2#C7H12O2#C7H12O2#C7H12O2#C7H12O2#C7H12O2#C7H12O2#C7H12O2#C7H12O2#C7H12O2#C7H12O2#C7H12O2	Ethyl 2-methylbut-2-enoate;2-Butenoic acid, 2-methyl-, ethyl ester, (2E)-;Ethyl tiglate ([M+H]+)#Cyclohexane-1-carboxylate;Hexahydrobenzoic acid ([M+H]+)#Butyl acrylate ([M+H]+)#1-Oxa-2-oxo-3-methylcycloheptane ([M+H]+)#3-Isopropylbut-3-enoic acid ([M+H]+)#alpha-EMGBL;2-Ethyl-2-methyl-4-butyrolactone ([M+H]+)#beta-EMGBL;beta-Ethyl-beta-methyl-gamma-butyrolactone ([M+H]+)#2-methyl-2Z-hexenoic acid…
1524	20	39361.7	4940.27	C7H12O2#C7H12O2#C7H12O2#C7H12O2#C7H12O2#C7H12O2#C7H12O2#C7H12O2#C7H12O2#C7H12O2#C7H12O2#C7H12O2#C7H12O2#C7H12O2#C7H12O2#C7H12O2#C7H12O2#C7H12O2#C7H12O2#C7H12O2#C7H12O2#C7H12O2#C7H12O2#C7H12O2#C7H12O2	Ethyl 2-methylbut-2-enoate;2-Butenoic acid, 2-methyl-, ethyl ester, (2E)-;Ethyl tiglate ([M+H]+)#Cyclohexane-1-carboxylate;Hexahydrobenzoic acid ([M+H]+)#Butyl acrylate ([M+H]+)#1-Oxa-2-oxo-3-methylcycloheptane ([M+H]+)#3-Isopropylbut-3-enoic acid ([M+H]+)#alpha-EMGBL;2-Ethyl-2-methyl-4-butyrolactone ([M+H]+)#beta-EMGBL;beta-Ethyl-beta-methyl-gamma-butyrolactone ([M+H]+)#2-methyl-2Z-hexenoic acid…
1525	7	3265.59	1415.47	C7H12O2#C7H12O2#C7H12O2#C7H12O2#C7H12O2#C7H12O2#C7H12O2#C7H12O2#C7H12O2#C7H12O2#C7H12O2#C7H12O2#C7H12O2#C7H12O2#C7H12O2#C7H12O2#C7H12O2#C7H12O2#C7H12O2#C7H12O2#C7H12O2#C7H12O2#C7H12O2#C7H12O2#C7H12O2	Ethyl 2-methylbut-2-enoate;2-Butenoic acid, 2-methyl-, ethyl ester, (2E)-;Ethyl tiglate ([M+H]+)#Cyclohexane-1-carboxylate;Hexahydrobenzoic acid ([M+H]+)#Butyl acrylate ([M+H]+)#1-Oxa-2-oxo-3-methylcycloheptane ([M+H]+)#3-Isopropylbut-3-enoic acid ([M+H]+)#alpha-EMGBL;2-Ethyl-2-methyl-4-butyrolactone ([M+H]+)#beta-EMGBL;beta-Ethyl-beta-methyl-gamma-butyrolactone ([M+H]+)#2-methyl-2Z-hexenoic acid…
1526	7	17457.9	5553.64	C7H12O2#C7H12O2#C7H12O2#C7H12O2#C7H12O2#C7H12O2#C7H12O2#C7H12O2#C7H12O2#C7H12O2#C7H12O2#C7H12O2#C7H12O2#C7H12O2#C7H12O2#C7H12O2#C7H12O2#C7H12O2#C7H12O2#C7H12O2#C7H12O2#C7H12O2#C7H12O2#C7H12O2#C7H12O2	Ethyl 2-methylbut-2-enoate;2-Butenoic acid, 2-methyl-, ethyl ester, (2E)-;Ethyl tiglate ([M+H]+)#Cyclohexane-1-carboxylate;Hexahydrobenzoic acid ([M+H]+)#Butyl acrylate ([M+H]+)#1-Oxa-2-oxo-3-methylcycloheptane ([M+H]+)#3-Isopropylbut-3-enoic acid ([M+H]+)#alpha-EMGBL;2-Ethyl-2-methyl-4-butyrolactone ([M+H]+)#beta-EMGBL;beta-Ethyl-beta-methyl-gamma-butyrolactone ([M+H]+)#2-methyl-2Z-hexenoic acid…
1527	5	3581.3	0	C7H12O2#C7H12O2#C7H12O2#C7H12O2#C7H12O2#C7H12O2#C7H12O2#C7H12O2#C7H12O2#C7H12O2#C7H12O2#C7H12O2#C7H12O2#C7H12O2#C7H12O2#C7H12O2#C7H12O2#C7H12O2#C7H12O2#C7H12O2#C7H12O2#C7H12O2#C7H12O2#C7H12O2#C7H12O2	Ethyl 2-methylbut-2-enoate;2-Butenoic acid, 2-methyl-, ethyl ester, (2E)-;Ethyl tiglate ([M+H]+)#Cyclohexane-1-carboxylate;Hexahydrobenzoic acid ([M+H]+)#Butyl acrylate ([M+H]+)#1-Oxa-2-oxo-3-methylcycloheptane ([M+H]+)#3-Isopropylbut-3-enoic acid ([M+H]+)#alpha-EMGBL;2-Ethyl-2-methyl-4-butyrolactone ([M+H]+)#beta-EMGBL;beta-Ethyl-beta-methyl-gamma-butyrolactone ([M+H]+)#2-methyl-2Z-hexenoic acid…
1528	6	3679.13	4732.92	C7H12O2#C7H12O2#C7H12O2#C7H12O2#C7H12O2#C7H12O2#C7H12O2#C7H12O2#C7H12O2#C7H12O2#C7H12O2#C7H12O2#C7H12O2#C7H12O2#C7H12O2#C7H12O2#C7H12O2#C7H12O2#C7H12O2#C7H12O2#C7H12O2#C7H12O2#C7H12O2#C7H12O2#C7H12O2	Ethyl 2-methylbut-2-enoate;2-Butenoic acid, 2-methyl-, ethyl ester, (2E)-;Ethyl tiglate ([M+H]+)#Cyclohexane-1-carboxylate;Hexahydrobenzoic acid ([M+H]+)#Butyl acrylate ([M+H]+)#1-Oxa-2-oxo-3-methylcycloheptane ([M+H]+)#3-Isopropylbut-3-enoic acid ([M+H]+)#alpha-EMGBL;2-Ethyl-2-methyl-4-butyrolactone ([M+H]+)#beta-EMGBL;beta-Ethyl-beta-methyl-gamma-butyrolactone ([M+H]+)#2-methyl-2Z-hexenoic acid…
1529	12	25532.7	3156.85	C7H12O2#C7H12O2#C7H12O2#C7H12O2#C7H12O2#C7H12O2#C7H12O2#C7H12O2#C7H12O2#C7H12O2#C7H12O2#C7H12O2#C7H12O2#C7H12O2#C7H12O2#C7H12O2#C7H12O2#C7H12O2#C7H12O2#C7H12O2#C7H12O2#C7H12O2#C7H12O2#C7H12O2#C7H12O2	Ethyl 2-methylbut-2-enoate;2-Butenoic acid, 2-methyl-, ethyl ester, (2E)-;Ethyl tiglate ([M+H]+)#Cyclohexane-1-carboxylate;Hexahydrobenzoic acid ([M+H]+)#Butyl acrylate ([M+H]+)#1-Oxa-2-oxo-3-methylcycloheptane ([M+H]+)#3-Isopropylbut-3-enoic acid ([M+H]+)#alpha-EMGBL;2-Ethyl-2-methyl-4-butyrolactone ([M+H]+)#beta-EMGBL;beta-Ethyl-beta-methyl-gamma-butyrolactone ([M+H]+)#2-methyl-2Z-hexenoic acid…
1534	5	9433.58	505.63	C7H12O2#C7H12O2#C7H12O2#C7H12O2#C7H12O2#C7H12O2#C7H12O2#C7H12O2#C7H12O2#C7H12O2#C7H12O2#C7H12O2#C7H12O2#C7H12O2#C7H12O2#C7H12O2#C7H12O2#C7H12O2#C7H12O2#C7H12O2#C7H12O2#C7H12O2#C7H12O2#C7H12O2#C7H12O2	Ethyl 2-methylbut-2-enoate;2-Butenoic acid, 2-methyl-, ethyl ester, (2E)-;Ethyl tiglate ([M+H]+)#Cyclohexane-1-carboxylate;Hexahydrobenzoic acid ([M+H]+)#Butyl acrylate ([M+H]+)#1-Oxa-2-oxo-3-methylcycloheptane ([M+H]+)#3-Isopropylbut-3-enoic acid ([M+H]+)#alpha-EMGBL;2-Ethyl-2-methyl-4-butyrolactone ([M+H]+)#beta-EMGBL;beta-Ethyl-beta-methyl-gamma-butyrolactone ([M+H]+)#2-methyl-2Z-hexenoic acid…
1535	4	3508.45	0	C7H12O2#C7H12O2#C7H12O2#C7H12O2#C7H12O2#C7H12O2#C7H12O2#C7H12O2#C7H12O2#C7H12O2#C7H12O2#C7H12O2#C7H12O2#C7H12O2#C7H12O2#C7H12O2#C7H12O2#C7H12O2#C7H12O2#C7H12O2#C7H12O2#C7H12O2#C7H12O2#C7H12O2#C7H12O2	Ethyl 2-methylbut-2-enoate;2-Butenoic acid, 2-methyl-, ethyl ester, (2E)-;Ethyl tiglate ([M+H]+)#Cyclohexane-1-carboxylate;Hexahydrobenzoic acid ([M+H]+)#Butyl acrylate ([M+H]+)#1-Oxa-2-oxo-3-methylcycloheptane ([M+H]+)#3-Isopropylbut-3-enoic acid ([M+H]+)#alpha-EMGBL;2-Ethyl-2-methyl-4-butyrolactone ([M+H]+)#beta-EMGBL;beta-Ethyl-beta-methyl-gamma-butyrolactone ([M+H]+)#2-methyl-2Z-hexenoic acid…
1536	22	22392.6	1078.92	C7H12O2#C7H12O2#C7H12O2#C7H12O2#C7H12O2#C7H12O2#C7H12O2#C7H12O2#C7H12O2#C7H12O2#C7H12O2#C7H12O2#C7H12O2#C7H12O2#C7H12O2#C7H12O2#C7H12O2#C7H12O2#C7H12O2#C7H12O2#C7H12O2#C7H12O2#C7H12O2#C7H12O2#C7H12O2	Ethyl 2-methylbut-2-enoate;2-Butenoic acid, 2-methyl-, ethyl ester, (2E)-;Ethyl tiglate ([M+H]+)#Cyclohexane-1-carboxylate;Hexahydrobenzoic acid ([M+H]+)#Butyl acrylate ([M+H]+)#1-Oxa-2-oxo-3-methylcycloheptane ([M+H]+)#3-Isopropylbut-3-enoic acid ([M+H]+)#alpha-EMGBL;2-Ethyl-2-methyl-4-butyrolactone ([M+H]+)#beta-EMGBL;beta-Ethyl-beta-methyl-gamma-butyrolactone ([M+H]+)#2-methyl-2Z-hexenoic acid…
1537	4	6238.27	0	C7H12O2#C7H12O2#C7H12O2#C7H12O2#C7H12O2#C7H12O2#C7H12O2#C7H12O2#C7H12O2#C7H12O2#C7H12O2#C7H12O2#C7H12O2#C7H12O2#C7H12O2#C7H12O2#C7H12O2#C7H12O2#C7H12O2#C7H12O2#C7H12O2#C7H12O2#C7H12O2#C7H12O2#C7H12O2	Ethyl 2-methylbut-2-enoate;2-Butenoic acid, 2-methyl-, ethyl ester, (2E)-;Ethyl tiglate ([M+H]+)#Cyclohexane-1-carboxylate;Hexahydrobenzoic acid ([M+H]+)#Butyl acrylate ([M+H]+)#1-Oxa-2-oxo-3-methylcycloheptane ([M+H]+)#3-Isopropylbut-3-enoic acid ([M+H]+)#alpha-EMGBL;2-Ethyl-2-methyl-4-butyrolactone ([M+H]+)#beta-EMGBL;beta-Ethyl-beta-methyl-gamma-butyrolactone ([M+H]+)#2-methyl-2Z-hexenoic acid…
1538	4	3445.44	0	C7H12O2#C7H12O2#C7H12O2#C7H12O2#C7H12O2#C7H12O2#C7H12O2#C7H12O2#C7H12O2#C7H12O2#C7H12O2#C7H12O2#C7H12O2#C7H12O2#C7H12O2#C7H12O2#C7H12O2#C7H12O2#C7H12O2#C7H12O2#C7H12O2#C7H12O2#C7H12O2#C7H12O2#C7H12O2	Ethyl 2-methylbut-2-enoate;2-Butenoic acid, 2-methyl-, ethyl ester, (2E)-;Ethyl tiglate ([M+H]+)#Cyclohexane-1-carboxylate;Hexahydrobenzoic acid ([M+H]+)#Butyl acrylate ([M+H]+)#1-Oxa-2-oxo-3-methylcycloheptane ([M+H]+)#3-Isopropylbut-3-enoic acid ([M+H]+)#alpha-EMGBL;2-Ethyl-2-methyl-4-butyrolactone ([M+H]+)#beta-EMGBL;beta-Ethyl-beta-methyl-gamma-butyrolactone ([M+H]+)#2-methyl-2Z-hexenoic acid…
1540	58	972152	35201.6	C8H16O#C8H16O#C8H16O#C8H16O#C8H16O#C8H16O#C8H16O#C8H16O#C8H16O#C8H16O#C8H16O#C8H16O#C8H16O	1-Octanal;1-Caprylaldehyde;1-Octylaldehyde;1-Octaldehyde ([M+H]+)#Sulcatol;6-Methylhept-5-en-2-ol;6-Methyl-5-hepten-2-ol ([M+H]+)#1-Octen-3-ol ([M+H]+)#3-Octanone ([M+H]+)#Octanal (see KEGG C01545); octanal [aldehyde] ([M+H]+)#oct-1-en-3S-ol; oct-1-en-3S-ol [Hydroxy fatty acids [FA0105]] ([M+H]+)#oct-1-en-3-ol (see KEGG C14272); oct-1-en-3-ol [Fatty alcohols [FA05]] ([M+H]+)#(R)-oct-1-en-3-ol; (3…
1541	20	24931.1	0	C8H16O#C8H16O#C8H16O#C8H16O#C8H16O#C8H16O#C8H16O#C8H16O#C8H16O#C8H16O#C8H16O#C8H16O#C8H16O	1-Octanal;1-Caprylaldehyde;1-Octylaldehyde;1-Octaldehyde ([M+H]+)#Sulcatol;6-Methylhept-5-en-2-ol;6-Methyl-5-hepten-2-ol ([M+H]+)#1-Octen-3-ol ([M+H]+)#3-Octanone ([M+H]+)#Octanal (see KEGG C01545); octanal [aldehyde] ([M+H]+)#oct-1-en-3S-ol; oct-1-en-3S-ol [Hydroxy fatty acids [FA0105]] ([M+H]+)#oct-1-en-3-ol (see KEGG C14272); oct-1-en-3-ol [Fatty alcohols [FA05]] ([M+H]+)#(R)-oct-1-en-3-ol; (3…
1542	7	9062.18	0	C8H16O#C8H16O#C8H16O#C8H16O#C8H16O#C8H16O#C8H16O#C8H16O#C8H16O#C8H16O#C8H16O#C8H16O#C8H16O	1-Octanal;1-Caprylaldehyde;1-Octylaldehyde;1-Octaldehyde ([M+H]+)#Sulcatol;6-Methylhept-5-en-2-ol;6-Methyl-5-hepten-2-ol ([M+H]+)#1-Octen-3-ol ([M+H]+)#3-Octanone ([M+H]+)#Octanal (see KEGG C01545); octanal [aldehyde] ([M+H]+)#oct-1-en-3S-ol; oct-1-en-3S-ol [Hydroxy fatty acids [FA0105]] ([M+H]+)#oct-1-en-3-ol (see KEGG C14272); oct-1-en-3-ol [Fatty alcohols [FA05]] ([M+H]+)#(R)-oct-1-en-3-ol; (3…
1543	7	11261.3	0	C8H16O#C8H16O#C8H16O#C8H16O#C8H16O#C8H16O#C8H16O#C8H16O#C8H16O#C8H16O#C8H16O#C8H16O#C8H16O	1-Octanal;1-Caprylaldehyde;1-Octylaldehyde;1-Octaldehyde ([M+H]+)#Sulcatol;6-Methylhept-5-en-2-ol;6-Methyl-5-hepten-2-ol ([M+H]+)#1-Octen-3-ol ([M+H]+)#3-Octanone ([M+H]+)#Octanal (see KEGG C01545); octanal [aldehyde] ([M+H]+)#oct-1-en-3S-ol; oct-1-en-3S-ol [Hydroxy fatty acids [FA0105]] ([M+H]+)#oct-1-en-3-ol (see KEGG C14272); oct-1-en-3-ol [Fatty alcohols [FA05]] ([M+H]+)#(R)-oct-1-en-3-ol; (3…
1546	66	125628	344038	C5H7NO3#C5H7NO3#C5H7NO3#C5H7NO3#C5H7NO3#C5H7NO3#C5H7NO3#C5H7NO3#C5H7NO3#C5H7NO3	4-Oxoproline;4-Oxo-L-proline ([M+H]+)#5-Oxoproline;Pyroglutamic acid;5-Pyrrolidone-2-carboxylic acid;Pyroglutamate;5-Oxo-L-proline;L-Pyroglutamic acid;L-5-Pyrrolidone-2-carboxylic acid ([M+H]+)#5-Oxo-D-proline;D-Pyroglutamic acid;D-5-Pyrrolidone-2-carboxylic acid ([M+H]+)#L-1-Pyrroline-3-hydroxy-5-carboxylate;3-Hydroxy-L-1-pyrroline-5-carboxylate;(3R,5S)-1-Pyrroline-3-hydroxy-5-carboxylate ([M+H]…
1547	87	5.18106e+07	5.56967e+07	C5H7NO3#C5H7NO3#C5H7NO3#C5H7NO3#C5H7NO3#C5H7NO3#C5H7NO3#C5H7NO3#C5H7NO3#C5H7NO3	4-Oxoproline;4-Oxo-L-proline ([M+H]+)#5-Oxoproline;Pyroglutamic acid;5-Pyrrolidone-2-carboxylic acid;Pyroglutamate;5-Oxo-L-proline;L-Pyroglutamic acid;L-5-Pyrrolidone-2-carboxylic acid ([M+H]+)#5-Oxo-D-proline;D-Pyroglutamic acid;D-5-Pyrrolidone-2-carboxylic acid ([M+H]+)#L-1-Pyrroline-3-hydroxy-5-carboxylate;3-Hydroxy-L-1-pyrroline-5-carboxylate;(3R,5S)-1-Pyrroline-3-hydroxy-5-carboxylate ([M+H]…
1548	87	4.27304e+06	3.68562e+06	C5H7NO3#C5H7NO3#C5H7NO3#C5H7NO3#C5H7NO3#C5H7NO3#C5H7NO3#C5H7NO3#C5H7NO3#C5H7NO3	4-Oxoproline;4-Oxo-L-proline ([M+H]+)#5-Oxoproline;Pyroglutamic acid;5-Pyrrolidone-2-carboxylic acid;Pyroglutamate;5-Oxo-L-proline;L-Pyroglutamic acid;L-5-Pyrrolidone-2-carboxylic acid ([M+H]+)#5-Oxo-D-proline;D-Pyroglutamic acid;D-5-Pyrrolidone-2-carboxylic acid ([M+H]+)#L-1-Pyrroline-3-hydroxy-5-carboxylate;3-Hydroxy-L-1-pyrroline-5-carboxylate;(3R,5S)-1-Pyrroline-3-hydroxy-5-carboxylate ([M+H]…
1549	15	7982.39	3689.14	C5H7NO3#C5H7NO3#C5H7NO3#C5H7NO3#C5H7NO3#C5H7NO3#C5H7NO3#C5H7NO3#C5H7NO3#C5H7NO3	4-Oxoproline;4-Oxo-L-proline ([M+H]+)#5-Oxoproline;Pyroglutamic acid;5-Pyrrolidone-2-carboxylic acid;Pyroglutamate;5-Oxo-L-proline;L-Pyroglutamic acid;L-5-Pyrrolidone-2-carboxylic acid ([M+H]+)#5-Oxo-D-proline;D-Pyroglutamic acid;D-5-Pyrrolidone-2-carboxylic acid ([M+H]+)#L-1-Pyrroline-3-hydroxy-5-carboxylate;3-Hydroxy-L-1-pyrroline-5-carboxylate;(3R,5S)-1-Pyrroline-3-hydroxy-5-carboxylate ([M+H]…
1550	4	2222.95	1172.09	C5H7NO3#C5H7NO3#C5H7NO3#C5H7NO3#C5H7NO3#C5H7NO3#C5H7NO3#C5H7NO3#C5H7NO3#C5H7NO3	4-Oxoproline;4-Oxo-L-proline ([M+H]+)#5-Oxoproline;Pyroglutamic acid;5-Pyrrolidone-2-carboxylic acid;Pyroglutamate;5-Oxo-L-proline;L-Pyroglutamic acid;L-5-Pyrrolidone-2-carboxylic acid ([M+H]+)#5-Oxo-D-proline;D-Pyroglutamic acid;D-5-Pyrrolidone-2-carboxylic acid ([M+H]+)#L-1-Pyrroline-3-hydroxy-5-carboxylate;3-Hydroxy-L-1-pyrroline-5-carboxylate;(3R,5S)-1-Pyrroline-3-hydroxy-5-carboxylate ([M+H]…
1553	77	59976.8	40379.4	C9H7N#C9H7N#C9H7N	Isoquinoline;2-Benzazine;Benzo[c]pyridine ([M+H]+)#Quinoline ([M+H]+)#3-Methylene-indolenine; 3-Methylideneindole [aromatic compound] ([M+H]+)
1560	83	218199	367065	C6H11NO2#C6H11NO2#C6H11NO2#C6H11NO2#C6H11NO2#C6H11NO2#C6H11NO2#C6H11NO2#C6H11NO2	L-Pipecolate;Pipecolinic acid;Pipecolic acid;2-Piperidinecarboxylic acid ([M+H]+)#1-Aminocyclopentanecarboxylate;1-Aminocyclopentanecarboxylic acid ([M+H]+)#N4-Acetylaminobutanal ([M+H]+)#Vigabatrin ([M+H]+)#(+)-TACP;(+)-trans-(1S,3S)-3-Aminocyclopentane-1-carboxylic acid ([M+H]+)#Pipecolic acid (see KEGG C00408); Piperidine-2-carboxylic acid [secondary amine] ([M+H]+)#L-Pipecolic acid (see KEGG …
1561	77	275854	364705	C6H11NO2#C6H11NO2#C6H11NO2#C6H11NO2#C6H11NO2#C6H11NO2#C6H11NO2#C6H11NO2#C6H11NO2	L-Pipecolate;Pipecolinic acid;Pipecolic acid;2-Piperidinecarboxylic acid ([M+H]+)#1-Aminocyclopentanecarboxylate;1-Aminocyclopentanecarboxylic acid ([M+H]+)#N4-Acetylaminobutanal ([M+H]+)#Vigabatrin ([M+H]+)#(+)-TACP;(+)-trans-(1S,3S)-3-Aminocyclopentane-1-carboxylic acid ([M+H]+)#Pipecolic acid (see KEGG C00408); Piperidine-2-carboxylic acid [secondary amine] ([M+H]+)#L-Pipecolic acid (see KEGG …
1564	27	70095.8	7476.06	C7H15NO#C7H15NO	N-Methylhexanamide ([M+H]+)#N-methyl hexanamide; N-methyl hexanoyl amine [N-acyl amines [FA0802]] ([M+H]+)
1565	87	797477	936942	C7H15NO#C7H15NO	N-Methylhexanamide ([M+H]+)#N-methyl hexanamide; N-methyl hexanoyl amine [N-acyl amines [FA0802]] ([M+H]+)
1566	7	230504	0	C7H15NO#C7H15NO	N-Methylhexanamide ([M+H]+)#N-methyl hexanamide; N-methyl hexanoyl amine [N-acyl amines [FA0802]] ([M+H]+)
1567	43	100659	113657	C7H15NO#C7H15NO	N-Methylhexanamide ([M+H]+)#N-methyl hexanamide; N-methyl hexanoyl amine [N-acyl amines [FA0802]] ([M+H]+)
1569	78	386927	1.10595e+06	C8H19N	Octylamine;N-Octylamine;Monoctylamine ([M+H]+)
1572	7	0	28926.1	C8H19N	Octylamine;N-Octylamine;Monoctylamine ([M+H]+)
1575	14	6744.3	4395.95	C6H7FO2#C6H7FO2#C6H9OSR	4-Fluorocyclohexadiene-cis,cis-1,2-diol ([M+H]+)#1-Fluorocyclohexadiene-cis,cis-1,2-diol ([M+H]+)#R replaced by H in trans-Hex-2-enoyl-[acp];trans-Hex-2-enoyl-[acyl-carrier protein];(2E)-Hexenoyl-[acp] ([M+H]+)
1576	7	0	5547.44	C6H10O3#C6H10O3#C6H10O3#C6H10O3#C6H10O3#C6H10O3#C6H10O3#C6H10O3#C6H10O3#C6H10O3#C6H10O3#C6H10O3#C6H10O3#C6H10O3#C6H10O3#C6H10O3#C6H10O3#C6H10O3#C6H10O3#C6H10O3#C6H10O3#C6H10O3#C6H10O3#C6H10O3#C6H10O3#C6H10O3#C6H10O3#C6H10O3	4-Methyl-2-oxopentanoate;2-Oxoisocaproate ([M+H]+)#(S)-3-Methyl-2-oxopentanoic acid;(S)-3-Methyl-2-oxopentanoate;(3S)-3-Methyl-2-oxopentanoic acid;(3S)-3-Methyl-2-oxopentanoate ([M+H]+)#2-Oxohexanoic acid;2-Oxohexanoate ([M+H]+)#(R)-Pantolactone;(R)-Pantoyl lactone;(3R)-Dihydro-3-hydroxy-4,4-dimethyl-2(3H)-Furanone ([M+H]+)#3-Oxohexanoic acid;3-Oxohexanoate ([M+H]+)#5-Oxohexanoic acid;5-Oxohexano…
1577	5	11157.3	0	C6H10O3#C6H10O3#C6H10O3#C6H10O3#C6H10O3#C6H10O3#C6H10O3#C6H10O3#C6H10O3#C6H10O3#C6H10O3#C6H10O3#C6H10O3#C6H10O3#C6H10O3#C6H10O3#C6H10O3#C6H10O3#C6H10O3#C6H10O3#C6H10O3#C6H10O3#C6H10O3#C6H10O3#C6H10O3#C6H10O3#C6H10O3#C6H10O3	4-Methyl-2-oxopentanoate;2-Oxoisocaproate ([M+H]+)#(S)-3-Methyl-2-oxopentanoic acid;(S)-3-Methyl-2-oxopentanoate;(3S)-3-Methyl-2-oxopentanoic acid;(3S)-3-Methyl-2-oxopentanoate ([M+H]+)#2-Oxohexanoic acid;2-Oxohexanoate ([M+H]+)#(R)-Pantolactone;(R)-Pantoyl lactone;(3R)-Dihydro-3-hydroxy-4,4-dimethyl-2(3H)-Furanone ([M+H]+)#3-Oxohexanoic acid;3-Oxohexanoate ([M+H]+)#5-Oxohexanoic acid;5-Oxohexano…
1579	7	8162.31	0	C6H10O3#C6H10O3#C6H10O3#C6H10O3#C6H10O3#C6H10O3#C6H10O3#C6H10O3#C6H10O3#C6H10O3#C6H10O3#C6H10O3#C6H10O3#C6H10O3#C6H10O3#C6H10O3#C6H10O3#C6H10O3#C6H10O3#C6H10O3#C6H10O3#C6H10O3#C6H10O3#C6H10O3#C6H10O3#C6H10O3#C6H10O3#C6H10O3	4-Methyl-2-oxopentanoate;2-Oxoisocaproate ([M+H]+)#(S)-3-Methyl-2-oxopentanoic acid;(S)-3-Methyl-2-oxopentanoate;(3S)-3-Methyl-2-oxopentanoic acid;(3S)-3-Methyl-2-oxopentanoate ([M+H]+)#2-Oxohexanoic acid;2-Oxohexanoate ([M+H]+)#(R)-Pantolactone;(R)-Pantoyl lactone;(3R)-Dihydro-3-hydroxy-4,4-dimethyl-2(3H)-Furanone ([M+H]+)#3-Oxohexanoic acid;3-Oxohexanoate ([M+H]+)#5-Oxohexanoic acid;5-Oxohexano…
1581	16	34276.4	1949.95	C7H14O2#C7H14O2#C7H14O2#C7H14O2#C7H14O2#C7H14O2#C7H14O2#C7H14O2#C7H14O2#C7H14O2#C7H14O2#C7H14O2#C7H14O2#C7H14O2#C7H14O2#C7H14O2	Ethyl isovalerate ([M+H]+)#Isoamyl acetate ([M+H]+)#Heptanoic acid ([M+H]+)#Heptanoic acid (see KEGG C05799); Heptanoic acid [carboxylic acid] ([M+H]+)#Heptylic acid (see KEGG C05799); heptanoic acid [Straight chain fatty acids [FA0101]] ([M+H]+)#2-methyl-hexanoic acid [Branched fatty acids [FA0102]] ([M+H]+)#3-methyl-hexanoic acid [Branched fatty acids [FA0102]] ([M+H]+)#4-methyl-hexanoic acid […
1582	26	54716.3	10489.8	C7H14O2#C7H14O2#C7H14O2#C7H14O2#C7H14O2#C7H14O2#C7H14O2#C7H14O2#C7H14O2#C7H14O2#C7H14O2#C7H14O2#C7H14O2#C7H14O2#C7H14O2#C7H14O2	Ethyl isovalerate ([M+H]+)#Isoamyl acetate ([M+H]+)#Heptanoic acid ([M+H]+)#Heptanoic acid (see KEGG C05799); Heptanoic acid [carboxylic acid] ([M+H]+)#Heptylic acid (see KEGG C05799); heptanoic acid [Straight chain fatty acids [FA0101]] ([M+H]+)#2-methyl-hexanoic acid [Branched fatty acids [FA0102]] ([M+H]+)#3-methyl-hexanoic acid [Branched fatty acids [FA0102]] ([M+H]+)#4-methyl-hexanoic acid […
1583	21	9341.36	147418	C7H14O2#C7H14O2#C7H14O2#C7H14O2#C7H14O2#C7H14O2#C7H14O2#C7H14O2#C7H14O2#C7H14O2#C7H14O2#C7H14O2#C7H14O2#C7H14O2#C7H14O2#C7H14O2	Ethyl isovalerate ([M+H]+)#Isoamyl acetate ([M+H]+)#Heptanoic acid ([M+H]+)#Heptanoic acid (see KEGG C05799); Heptanoic acid [carboxylic acid] ([M+H]+)#Heptylic acid (see KEGG C05799); heptanoic acid [Straight chain fatty acids [FA0101]] ([M+H]+)#2-methyl-hexanoic acid [Branched fatty acids [FA0102]] ([M+H]+)#3-methyl-hexanoic acid [Branched fatty acids [FA0102]] ([M+H]+)#4-methyl-hexanoic acid […
1584	29	14854.9	119489	C7H14O2#C7H14O2#C7H14O2#C7H14O2#C7H14O2#C7H14O2#C7H14O2#C7H14O2#C7H14O2#C7H14O2#C7H14O2#C7H14O2#C7H14O2#C7H14O2#C7H14O2#C7H14O2	Ethyl isovalerate ([M+H]+)#Isoamyl acetate ([M+H]+)#Heptanoic acid ([M+H]+)#Heptanoic acid (see KEGG C05799); Heptanoic acid [carboxylic acid] ([M+H]+)#Heptylic acid (see KEGG C05799); heptanoic acid [Straight chain fatty acids [FA0101]] ([M+H]+)#2-methyl-hexanoic acid [Branched fatty acids [FA0102]] ([M+H]+)#3-methyl-hexanoic acid [Branched fatty acids [FA0102]] ([M+H]+)#4-methyl-hexanoic acid […
1590	36	1.23533e+06	377272	C6H13NO2#C6H13NO2#C6H13NO2#C6H13NO2#C6H13NO2#C6H13NO2#C6H13NO2#C6H13NO2#C6H13NO2#C6H13NO2#C6H13NO2#C6H13NO2#C6H13NO2#C6H13NO2#C6H13NO2#C6H13NO2#C6H13NO2#C6H13NO2#C6H13NO2#C6H13NO2#C6H13NO2	L-Leucine;2-Amino-4-methylvaleric acid;(2S)-alpha-2-Amino-4-methylvaleric acid;(2S)-alpha-Leucine ([M+H]+)#L-Isoleucine;2-Amino-3-methylvaleric acid ([M+H]+)#D-Leucine;D-2-Amino-4-methylvaleric acid ([M+H]+)#L-Norleucine;L-Aminohexanoic acid;L-Aminohexanoate;L-2-Aminohexanoic acid;L-2-Aminohexanoate;(S)-2-Aminohexanoic acid ([M+H]+)#6-Aminohexanoate;6-Aminohexanoic acid;Epsilcapramine;6-Aminocapr…
1591	87	71238943	7.3538e+07	C6H13NO2#C6H13NO2#C6H13NO2#C6H13NO2#C6H13NO2#C6H13NO2#C6H13NO2#C6H13NO2#C6H13NO2#C6H13NO2#C6H13NO2#C6H13NO2#C6H13NO2#C6H13NO2#C6H13NO2#C6H13NO2#C6H13NO2#C6H13NO2#C6H13NO2#C6H13NO2#C6H13NO2	L-Leucine;2-Amino-4-methylvaleric acid;(2S)-alpha-2-Amino-4-methylvaleric acid;(2S)-alpha-Leucine ([M+H]+)#L-Isoleucine;2-Amino-3-methylvaleric acid ([M+H]+)#D-Leucine;D-2-Amino-4-methylvaleric acid ([M+H]+)#L-Norleucine;L-Aminohexanoic acid;L-Aminohexanoate;L-2-Aminohexanoic acid;L-2-Aminohexanoate;(S)-2-Aminohexanoic acid ([M+H]+)#6-Aminohexanoate;6-Aminohexanoic acid;Epsilcapramine;6-Aminocapr…
1592	83	1.91656e+06	1.17025e+06	C6H13NO2#C6H13NO2#C6H13NO2#C6H13NO2#C6H13NO2#C6H13NO2#C6H13NO2#C6H13NO2#C6H13NO2#C6H13NO2#C6H13NO2#C6H13NO2#C6H13NO2#C6H13NO2#C6H13NO2#C6H13NO2#C6H13NO2#C6H13NO2#C6H13NO2#C6H13NO2#C6H13NO2	L-Leucine;2-Amino-4-methylvaleric acid;(2S)-alpha-2-Amino-4-methylvaleric acid;(2S)-alpha-Leucine ([M+H]+)#L-Isoleucine;2-Amino-3-methylvaleric acid ([M+H]+)#D-Leucine;D-2-Amino-4-methylvaleric acid ([M+H]+)#L-Norleucine;L-Aminohexanoic acid;L-Aminohexanoate;L-2-Aminohexanoic acid;L-2-Aminohexanoate;(S)-2-Aminohexanoic acid ([M+H]+)#6-Aminohexanoate;6-Aminohexanoic acid;Epsilcapramine;6-Aminocapr…
1593	87	2.39365e+06	1.66981e+06	C6H13NO2#C6H13NO2#C6H13NO2#C6H13NO2#C6H13NO2#C6H13NO2#C6H13NO2#C6H13NO2#C6H13NO2#C6H13NO2#C6H13NO2#C6H13NO2#C6H13NO2#C6H13NO2#C6H13NO2#C6H13NO2#C6H13NO2#C6H13NO2#C6H13NO2#C6H13NO2#C6H13NO2	L-Leucine;2-Amino-4-methylvaleric acid;(2S)-alpha-2-Amino-4-methylvaleric acid;(2S)-alpha-Leucine ([M+H]+)#L-Isoleucine;2-Amino-3-methylvaleric acid ([M+H]+)#D-Leucine;D-2-Amino-4-methylvaleric acid ([M+H]+)#L-Norleucine;L-Aminohexanoic acid;L-Aminohexanoate;L-2-Aminohexanoic acid;L-2-Aminohexanoate;(S)-2-Aminohexanoic acid ([M+H]+)#6-Aminohexanoate;6-Aminohexanoic acid;Epsilcapramine;6-Aminocapr…
1594	57	61033.9	25746.7	C6H13NO2#C6H13NO2#C6H13NO2#C6H13NO2#C6H13NO2#C6H13NO2#C6H13NO2#C6H13NO2#C6H13NO2#C6H13NO2#C6H13NO2#C6H13NO2#C6H13NO2#C6H13NO2#C6H13NO2#C6H13NO2#C6H13NO2#C6H13NO2#C6H13NO2#C6H13NO2#C6H13NO2	L-Leucine;2-Amino-4-methylvaleric acid;(2S)-alpha-2-Amino-4-methylvaleric acid;(2S)-alpha-Leucine ([M+H]+)#L-Isoleucine;2-Amino-3-methylvaleric acid ([M+H]+)#D-Leucine;D-2-Amino-4-methylvaleric acid ([M+H]+)#L-Norleucine;L-Aminohexanoic acid;L-Aminohexanoate;L-2-Aminohexanoic acid;L-2-Aminohexanoate;(S)-2-Aminohexanoic acid ([M+H]+)#6-Aminohexanoate;6-Aminohexanoic acid;Epsilcapramine;6-Aminocapr…
1596	17	16959.6	2894.86	C6H13NO2#C6H13NO2#C6H13NO2#C6H13NO2#C6H13NO2#C6H13NO2#C6H13NO2#C6H13NO2#C6H13NO2#C6H13NO2#C6H13NO2#C6H13NO2#C6H13NO2#C6H13NO2#C6H13NO2#C6H13NO2#C6H13NO2#C6H13NO2#C6H13NO2#C6H13NO2#C6H13NO2	L-Leucine;2-Amino-4-methylvaleric acid;(2S)-alpha-2-Amino-4-methylvaleric acid;(2S)-alpha-Leucine ([M+H]+)#L-Isoleucine;2-Amino-3-methylvaleric acid ([M+H]+)#D-Leucine;D-2-Amino-4-methylvaleric acid ([M+H]+)#L-Norleucine;L-Aminohexanoic acid;L-Aminohexanoate;L-2-Aminohexanoic acid;L-2-Aminohexanoate;(S)-2-Aminohexanoic acid ([M+H]+)#6-Aminohexanoate;6-Aminohexanoic acid;Epsilcapramine;6-Aminocapr…
1597	14	13729.2	3158.45	C6H13NO2#C6H13NO2#C6H13NO2#C6H13NO2#C6H13NO2#C6H13NO2#C6H13NO2#C6H13NO2#C6H13NO2#C6H13NO2#C6H13NO2#C6H13NO2#C6H13NO2#C6H13NO2#C6H13NO2#C6H13NO2#C6H13NO2#C6H13NO2#C6H13NO2#C6H13NO2#C6H13NO2	L-Leucine;2-Amino-4-methylvaleric acid;(2S)-alpha-2-Amino-4-methylvaleric acid;(2S)-alpha-Leucine ([M+H]+)#L-Isoleucine;2-Amino-3-methylvaleric acid ([M+H]+)#D-Leucine;D-2-Amino-4-methylvaleric acid ([M+H]+)#L-Norleucine;L-Aminohexanoic acid;L-Aminohexanoate;L-2-Aminohexanoic acid;L-2-Aminohexanoate;(S)-2-Aminohexanoic acid ([M+H]+)#6-Aminohexanoate;6-Aminohexanoic acid;Epsilcapramine;6-Aminocapr…
1605	4	30155.4	0	C6H13NO2#C6H13NO2#C6H13NO2#C6H13NO2#C6H13NO2#C6H13NO2#C6H13NO2#C6H13NO2#C6H13NO2#C6H13NO2#C6H13NO2#C6H13NO2#C6H13NO2#C6H13NO2#C6H13NO2#C6H13NO2#C6H13NO2#C6H13NO2#C6H13NO2#C6H13NO2#C6H13NO2	L-Leucine;2-Amino-4-methylvaleric acid;(2S)-alpha-2-Amino-4-methylvaleric acid;(2S)-alpha-Leucine ([M+H]+)#L-Isoleucine;2-Amino-3-methylvaleric acid ([M+H]+)#D-Leucine;D-2-Amino-4-methylvaleric acid ([M+H]+)#L-Norleucine;L-Aminohexanoic acid;L-Aminohexanoate;L-2-Aminohexanoic acid;L-2-Aminohexanoate;(S)-2-Aminohexanoic acid ([M+H]+)#6-Aminohexanoate;6-Aminohexanoic acid;Epsilcapramine;6-Aminocapr…
1609	86	465491	546520	C5H8O2S	THTC;2-n-Tetrahydrothiophenecarboxylic acid ([M+H]+)
1610	18	246531	178708	C5H8O4#C5H8O4#C5H8O4#C5H8O4#C5H8O4#C5H8O4#C5H8O4#C5H8O4#C5H8O4#C5H8O4#C5H8O4#C5H8O4#C5H8O4#C5H8O4#C5H8O4#C5H8O4#C5H8O4#C5H8O4#C5H8O4#C6H4N4	Glutarate;Glutaric acid;Pentanedioic acid;1,3-Propanedicarboxylic acid ([M+H]+)#2-Acetolactate ([M+H]+)#Deoxyribonolactone;2-Deoxyribonolactone ([M+H]+)#4-Hydroxy-2-oxopentanoate;4-Hydroxy-2-oxovalerate ([M+H]+)#2-(Hydroxymethyl)-4-oxobutanoate;alpha-Hydroxymethyl succinate semialdehyde;2-Hydroxymethyl succinate semialdehyde ([M+H]+)#3-Hydroxy-3-methyl-2-oxobutanoic acid;3-Hydroxy-3-methyl-2-oxob…
1612	4	2595.05	0	C6H11OSR#C3H8N4O2#C8H8N2	R replaced by H in Hexanoyl-[acp];Hexanoyl-[acyl-carrier protein] ([M+H]+)#Methylenediurea ([M+H]+)#Indoleamine ([M+H]+)
1613	55	312565	24377.6	C4H10N3O2#C6H12O3#C6H12O3#C6H12O3#C6H12O3#C6H12O3#C6H12O3#C6H12O3#C6H12O3#C6H12O3#C6H12O3#C6H12O3#C6H12O3#C6H12O3#C6H12O3#C6H12O3#C6H12O3#C6H12O3#C6H12O3#C6H12O3#C6H12O3#C6H12O3#C6H12O3#C6H12O3#C6H12O3#C6H12O3#C6H12O3	1,1-Diethyl-2-hydroxy-2-nitrosohydrazine;D-NONOate ([M+H]+)#D-2-Hydroxyisocaproate ([M+H]+)#Ethyl (R)-3-hydroxybutanoate ([M+H]+)#6-Hydroxyhexanoic acid;6-Hydroxyhexanoate ([M+H]+)#Paraldehyde ([M+H]+)#2-Hydroxy-3-methylpentanoic acid; (2R,3R)-2-hydroxy-3-methyl-pentanoic acid [secondary alcohol] ([M+H]+)#(5R)-5-Hydroxyhexanoic acid; (5R)-5-hydroxyhexanoic acid [secondary alcohol] ([M+H]+)#5-Hydr…
1616	22	11775.2	28630.1	C4H10N3O2#C6H12O3#C6H12O3#C6H12O3#C6H12O3#C6H12O3#C6H12O3#C6H12O3#C6H12O3#C6H12O3#C6H12O3#C6H12O3#C6H12O3#C6H12O3#C6H12O3#C6H12O3#C6H12O3#C6H12O3#C6H12O3#C6H12O3#C6H12O3#C6H12O3#C6H12O3#C6H12O3#C6H12O3#C6H12O3#C6H12O3	1,1-Diethyl-2-hydroxy-2-nitrosohydrazine;D-NONOate ([M+H]+)#D-2-Hydroxyisocaproate ([M+H]+)#Ethyl (R)-3-hydroxybutanoate ([M+H]+)#6-Hydroxyhexanoic acid;6-Hydroxyhexanoate ([M+H]+)#Paraldehyde ([M+H]+)#2-Hydroxy-3-methylpentanoic acid; (2R,3R)-2-hydroxy-3-methyl-pentanoic acid [secondary alcohol] ([M+H]+)#(5R)-5-Hydroxyhexanoic acid; (5R)-5-hydroxyhexanoic acid [secondary alcohol] ([M+H]+)#5-Hydr…
1617	19	19557.6	0	C4H10N3O2#C6H12O3#C6H12O3#C6H12O3#C6H12O3#C6H12O3#C6H12O3#C6H12O3#C6H12O3#C6H12O3#C6H12O3#C6H12O3#C6H12O3#C6H12O3#C6H12O3#C6H12O3#C6H12O3#C6H12O3#C6H12O3#C6H12O3#C6H12O3#C6H12O3#C6H12O3#C6H12O3#C6H12O3#C6H12O3#C6H12O3	1,1-Diethyl-2-hydroxy-2-nitrosohydrazine;D-NONOate ([M+H]+)#D-2-Hydroxyisocaproate ([M+H]+)#Ethyl (R)-3-hydroxybutanoate ([M+H]+)#6-Hydroxyhexanoic acid;6-Hydroxyhexanoate ([M+H]+)#Paraldehyde ([M+H]+)#2-Hydroxy-3-methylpentanoic acid; (2R,3R)-2-hydroxy-3-methyl-pentanoic acid [secondary alcohol] ([M+H]+)#(5R)-5-Hydroxyhexanoic acid; (5R)-5-hydroxyhexanoic acid [secondary alcohol] ([M+H]+)#5-Hydr…
1619	29	82441	7611.99	C4H10N3O2#C6H12O3#C6H12O3#C6H12O3#C6H12O3#C6H12O3#C6H12O3#C6H12O3#C6H12O3#C6H12O3#C6H12O3#C6H12O3#C6H12O3#C6H12O3#C6H12O3#C6H12O3#C6H12O3#C6H12O3#C6H12O3#C6H12O3#C6H12O3#C6H12O3#C6H12O3#C6H12O3#C6H12O3#C6H12O3#C6H12O3	1,1-Diethyl-2-hydroxy-2-nitrosohydrazine;D-NONOate ([M+H]+)#D-2-Hydroxyisocaproate ([M+H]+)#Ethyl (R)-3-hydroxybutanoate ([M+H]+)#6-Hydroxyhexanoic acid;6-Hydroxyhexanoate ([M+H]+)#Paraldehyde ([M+H]+)#2-Hydroxy-3-methylpentanoic acid; (2R,3R)-2-hydroxy-3-methyl-pentanoic acid [secondary alcohol] ([M+H]+)#(5R)-5-Hydroxyhexanoic acid; (5R)-5-hydroxyhexanoic acid [secondary alcohol] ([M+H]+)#5-Hydr…
1620	45	28677.9	155187	C4H10N3O2#C6H12O3#C6H12O3#C6H12O3#C6H12O3#C6H12O3#C6H12O3#C6H12O3#C6H12O3#C6H12O3#C6H12O3#C6H12O3#C6H12O3#C6H12O3#C6H12O3#C6H12O3#C6H12O3#C6H12O3#C6H12O3#C6H12O3#C6H12O3#C6H12O3#C6H12O3#C6H12O3#C6H12O3#C6H12O3#C6H12O3	1,1-Diethyl-2-hydroxy-2-nitrosohydrazine;D-NONOate ([M+H]+)#D-2-Hydroxyisocaproate ([M+H]+)#Ethyl (R)-3-hydroxybutanoate ([M+H]+)#6-Hydroxyhexanoic acid;6-Hydroxyhexanoate ([M+H]+)#Paraldehyde ([M+H]+)#2-Hydroxy-3-methylpentanoic acid; (2R,3R)-2-hydroxy-3-methyl-pentanoic acid [secondary alcohol] ([M+H]+)#(5R)-5-Hydroxyhexanoic acid; (5R)-5-hydroxyhexanoic acid [secondary alcohol] ([M+H]+)#5-Hydr…
1621	57	168129	60580	C10H12#C10H12	Tetralin;1,2,3,4-Tetrahydronaphthalene ([M+H]+)#Dicyclopentadiene ([M+H]+)
1622	15	13547.3	555.543	C5H12N2O2#C5H12N2O2#C5H12N2O2#C5H12N2O2#C5H12N2O2#C5H12N2O2#C10H12#C10H12	L-Ornithine;(S)-2,5-Diaminovaleric acid;(S)-2,5-Diaminopentanoic acid;(S)-2,5-Diaminopentanoate ([M+H]+)#D-Ornithine ([M+H]+)#Ornithine;2,5-Diaminovaleric acid;2,5-Diaminopentanoic acid;2,5-Diaminopentanoate ([M+H]+)#(2R,4S)-2,4-Diaminopentanoate;D-threo-2,4-Diaminopentanoate;2,4-Diaminopentanoate ([M+H]+)#Ornithine (see KEGG C00077); 2,5-diaminopentanoic acid [primary amine] ([M+H]+)#D-Ornithine…
1624	6	3365.37	0	C10H12#C10H12#C6H13NO2R#C6H13NO2R#C6H14NO2Se	Tetralin;1,2,3,4-Tetrahydronaphthalene ([M+H]+)#Dicyclopentadiene ([M+H]+)#R replaced by H in Acylcholine ([M+H]+)#R replaced by H in Choline ester ([M+H]+)#Se-Methylselenomethionine ([M+H]+)
1625	10	10944.8	0	C9H11N#C9H11N	Tranylcypromine ([M+H]+)#1,2,3,4-tetrahydroisoquinoline; 1,2,3,4-tetrahydroisoquinoline [secondary amine] ([M+H]+)
1631	25	6253.34	35005.8	C4H10N2O3#C4H10N2O3#C9H10O#C9H10O#C9H10O#C9H10O	L-Canaline;Canaline ([M+H]+)#L-Canaline (see KEGG C08270); (2S)-2-amino-4-aminooxybutanoic acid [hydroxylamine] ([M+H]+)#Indan-1-ol ([M+H]+)#Cinnamyl alcohol;3-Phenyl-2-propen-1-ol;Styrylcarbinol ([M+H]+)#Phenylacetone;1-Phenyl-2-propanone ([M+H]+)#Chavicol ([M+H]+)
1632	43	0	202594	C4H10N2O3#C4H10N2O3#C9H10O#C9H10O#C9H10O#C9H10O	L-Canaline;Canaline ([M+H]+)#L-Canaline (see KEGG C08270); (2S)-2-amino-4-aminooxybutanoic acid [hydroxylamine] ([M+H]+)#Indan-1-ol ([M+H]+)#Cinnamyl alcohol;3-Phenyl-2-propen-1-ol;Styrylcarbinol ([M+H]+)#Phenylacetone;1-Phenyl-2-propanone ([M+H]+)#Chavicol ([M+H]+)
1633	11	10604.6	4093.74	C4H10N2O3#C4H10N2O3#C9H10O#C9H10O#C9H10O#C9H10O	L-Canaline;Canaline ([M+H]+)#L-Canaline (see KEGG C08270); (2S)-2-amino-4-aminooxybutanoic acid [hydroxylamine] ([M+H]+)#Indan-1-ol ([M+H]+)#Cinnamyl alcohol;3-Phenyl-2-propen-1-ol;Styrylcarbinol ([M+H]+)#Phenylacetone;1-Phenyl-2-propanone ([M+H]+)#Chavicol ([M+H]+)
1634	14	1246.84	9605.47	C4H10N2O3#C4H10N2O3#C9H10O#C9H10O#C9H10O#C9H10O	L-Canaline;Canaline ([M+H]+)#L-Canaline (see KEGG C08270); (2S)-2-amino-4-aminooxybutanoic acid [hydroxylamine] ([M+H]+)#Indan-1-ol ([M+H]+)#Cinnamyl alcohol;3-Phenyl-2-propen-1-ol;Styrylcarbinol ([M+H]+)#Phenylacetone;1-Phenyl-2-propanone ([M+H]+)#Chavicol ([M+H]+)
1639	41	30493.1	20607	C10H14#C10H14#C10H14#C10H14#C10H14#C10H14	p-Cymene ([M+H]+)#sec-Butylbenzene;(1-Methylpropyl)benzene;2-Phenylbutane ([M+H]+)#1,2,4,5-Tetramethylbenzene;Durene ([M+H]+)#1,4-Diethylbenzene;p-Diethylbenzene ([M+H]+)#p-Cymene (see KEGG C06575); 1-methyl-4-propan-2-yl-benzene [aromatic compound] ([M+H]+)#p-Cymene (see KEGG C06575) [C10 isoprenoids (monoterpenes) [PR0102]] ([M+H]+)
1640	47	43471.5	81063.1	C10H14#C10H14#C10H14#C10H14#C10H14#C10H14	p-Cymene ([M+H]+)#sec-Butylbenzene;(1-Methylpropyl)benzene;2-Phenylbutane ([M+H]+)#1,2,4,5-Tetramethylbenzene;Durene ([M+H]+)#1,4-Diethylbenzene;p-Diethylbenzene ([M+H]+)#p-Cymene (see KEGG C06575); 1-methyl-4-propan-2-yl-benzene [aromatic compound] ([M+H]+)#p-Cymene (see KEGG C06575) [C10 isoprenoids (monoterpenes) [PR0102]] ([M+H]+)
1641	8	14344.7	0	C10H14#C10H14#C10H14#C10H14#C10H14#C10H14	p-Cymene ([M+H]+)#sec-Butylbenzene;(1-Methylpropyl)benzene;2-Phenylbutane ([M+H]+)#1,2,4,5-Tetramethylbenzene;Durene ([M+H]+)#1,4-Diethylbenzene;p-Diethylbenzene ([M+H]+)#p-Cymene (see KEGG C06575); 1-methyl-4-propan-2-yl-benzene [aromatic compound] ([M+H]+)#p-Cymene (see KEGG C06575) [C10 isoprenoids (monoterpenes) [PR0102]] ([M+H]+)
1642	5	5075.04	0	C10H14#C10H14#C10H14#C10H14#C10H14#C10H14	p-Cymene ([M+H]+)#sec-Butylbenzene;(1-Methylpropyl)benzene;2-Phenylbutane ([M+H]+)#1,2,4,5-Tetramethylbenzene;Durene ([M+H]+)#1,4-Diethylbenzene;p-Diethylbenzene ([M+H]+)#p-Cymene (see KEGG C06575); 1-methyl-4-propan-2-yl-benzene [aromatic compound] ([M+H]+)#p-Cymene (see KEGG C06575) [C10 isoprenoids (monoterpenes) [PR0102]] ([M+H]+)
1643	5	3328.34	2549.42	C10H14#C10H14#C10H14#C10H14#C10H14#C10H14	p-Cymene ([M+H]+)#sec-Butylbenzene;(1-Methylpropyl)benzene;2-Phenylbutane ([M+H]+)#1,2,4,5-Tetramethylbenzene;Durene ([M+H]+)#1,4-Diethylbenzene;p-Diethylbenzene ([M+H]+)#p-Cymene (see KEGG C06575); 1-methyl-4-propan-2-yl-benzene [aromatic compound] ([M+H]+)#p-Cymene (see KEGG C06575) [C10 isoprenoids (monoterpenes) [PR0102]] ([M+H]+)
1644	7	3912.66	2089.05	C10H14#C10H14#C10H14#C10H14#C10H14#C10H14	p-Cymene ([M+H]+)#sec-Butylbenzene;(1-Methylpropyl)benzene;2-Phenylbutane ([M+H]+)#1,2,4,5-Tetramethylbenzene;Durene ([M+H]+)#1,4-Diethylbenzene;p-Diethylbenzene ([M+H]+)#p-Cymene (see KEGG C06575); 1-methyl-4-propan-2-yl-benzene [aromatic compound] ([M+H]+)#p-Cymene (see KEGG C06575) [C10 isoprenoids (monoterpenes) [PR0102]] ([M+H]+)
1645	5	5272.94	0	C10H14#C10H14#C10H14#C10H14#C10H14#C10H14	p-Cymene ([M+H]+)#sec-Butylbenzene;(1-Methylpropyl)benzene;2-Phenylbutane ([M+H]+)#1,2,4,5-Tetramethylbenzene;Durene ([M+H]+)#1,4-Diethylbenzene;p-Diethylbenzene ([M+H]+)#p-Cymene (see KEGG C06575); 1-methyl-4-propan-2-yl-benzene [aromatic compound] ([M+H]+)#p-Cymene (see KEGG C06575) [C10 isoprenoids (monoterpenes) [PR0102]] ([M+H]+)
1647	14	18156.2	1031.93	C10H14#C10H14#C10H14#C10H14#C10H14#C10H14	p-Cymene ([M+H]+)#sec-Butylbenzene;(1-Methylpropyl)benzene;2-Phenylbutane ([M+H]+)#1,2,4,5-Tetramethylbenzene;Durene ([M+H]+)#1,4-Diethylbenzene;p-Diethylbenzene ([M+H]+)#p-Cymene (see KEGG C06575); 1-methyl-4-propan-2-yl-benzene [aromatic compound] ([M+H]+)#p-Cymene (see KEGG C06575) [C10 isoprenoids (monoterpenes) [PR0102]] ([M+H]+)
1649	10	11846.9	0	C10H14#C10H14#C10H14#C10H14#C10H14#C10H14	p-Cymene ([M+H]+)#sec-Butylbenzene;(1-Methylpropyl)benzene;2-Phenylbutane ([M+H]+)#1,2,4,5-Tetramethylbenzene;Durene ([M+H]+)#1,4-Diethylbenzene;p-Diethylbenzene ([M+H]+)#p-Cymene (see KEGG C06575); 1-methyl-4-propan-2-yl-benzene [aromatic compound] ([M+H]+)#p-Cymene (see KEGG C06575) [C10 isoprenoids (monoterpenes) [PR0102]] ([M+H]+)
1661	6	0	3716.09	C8H9NO#C8H9NO#C8H9NO#C8H9NO#C8H9NO#C8H9NO	2-Phenylacetamide ([M+H]+)#N-Phenylacetamide;Acetanilide;N-Acetylarylamine ([M+H]+)#N-Benzylformamide ([M+H]+)#(Z)-Phenylacetaldehyde oxime;Phenylacetaldoxime ([M+H]+)#N-Acetylarylamine (see KEGG C02558); N-phenylethanamide [secondary carboxylic acid amide] ([M+H]+)#2-Phenylacetamide (see KEGG C02505); 2-phenylacetamide [primary carboxylic acid amide] ([M+H]+)
1665	85	2.29692e+06	2.91023e+06	C8H9NO#C8H9NO#C8H9NO#C8H9NO#C8H9NO#C8H9NO	2-Phenylacetamide ([M+H]+)#N-Phenylacetamide;Acetanilide;N-Acetylarylamine ([M+H]+)#N-Benzylformamide ([M+H]+)#(Z)-Phenylacetaldehyde oxime;Phenylacetaldoxime ([M+H]+)#N-Acetylarylamine (see KEGG C02558); N-phenylethanamide [secondary carboxylic acid amide] ([M+H]+)#2-Phenylacetamide (see KEGG C02505); 2-phenylacetamide [primary carboxylic acid amide] ([M+H]+)
1666	87	197578	179426	C8H9NO#C8H9NO#C8H9NO#C8H9NO#C8H9NO#C8H9NO	2-Phenylacetamide ([M+H]+)#N-Phenylacetamide;Acetanilide;N-Acetylarylamine ([M+H]+)#N-Benzylformamide ([M+H]+)#(Z)-Phenylacetaldehyde oxime;Phenylacetaldoxime ([M+H]+)#N-Acetylarylamine (see KEGG C02558); N-phenylethanamide [secondary carboxylic acid amide] ([M+H]+)#2-Phenylacetamide (see KEGG C02505); 2-phenylacetamide [primary carboxylic acid amide] ([M+H]+)
1671	5	2778.58	0	C9H13N#C9H13N#C9H13N	Amphetamine ([M+H]+)#Dextroamphetamine ([M+H]+)#(R)-Amphetamine (see KEGG C07514); (2R)-1-phenylpropan-2-amine [primary amine] ([M+H]+)
1675	10	764611	0	C8H8O2#C8H8O2#C8H8O2#C8H7O2R#C8H8O2#C8H8O2#C8H8O2#C8H8O2#C8H8O2#C8H8O2#C8H8O2#C8H8O2#C8H8O2#C8H8HgO2#C8H8O2#C8H8O2#C8H8O2#C8H8O2	Phenyl acetate;Acetylphenol;Acetic acid,phenyl ester ([M+H]+)#Toluate;p-Toluate;p-Toluic acid;4-Methylbenzoic acid;Toluenecarboxylic acid;Crithminic acid ([M+H]+)#4-Hydroxyphenylacetaldehyde;2-(4-Hydroxyphenyl)acetaldehyde ([M+H]+)#R replaced by H in 4-Substituted phenylacetate ([M+H]+)#Benzylformate ([M+H]+)#3,4-Dihydroxystyrene ([M+H]+)#3-Vinylcatechol ([M+H]+)#Phenylacetic acid;Benzylformic ac…
1676	21	201045	0	C8H8O2#C8H8O2#C8H8O2#C8H7O2R#C8H8O2#C8H8O2#C8H8O2#C8H8O2#C8H8O2#C8H8O2#C8H8O2#C8H8O2#C8H8O2#C8H8HgO2#C8H8O2#C8H8O2#C8H8O2#C8H8O2	Phenyl acetate;Acetylphenol;Acetic acid,phenyl ester ([M+H]+)#Toluate;p-Toluate;p-Toluic acid;4-Methylbenzoic acid;Toluenecarboxylic acid;Crithminic acid ([M+H]+)#4-Hydroxyphenylacetaldehyde;2-(4-Hydroxyphenyl)acetaldehyde ([M+H]+)#R replaced by H in 4-Substituted phenylacetate ([M+H]+)#Benzylformate ([M+H]+)#3,4-Dihydroxystyrene ([M+H]+)#3-Vinylcatechol ([M+H]+)#Phenylacetic acid;Benzylformic ac…
1677	8	8359.04	0	C8H8O2#C8H8O2#C8H8O2#C8H7O2R#C8H8O2#C8H8O2#C8H8O2#C8H8O2#C8H8O2#C8H8O2#C8H8O2#C8H8O2#C8H8O2#C8H8HgO2#C8H8O2#C8H8O2#C8H8O2#C8H8O2	Phenyl acetate;Acetylphenol;Acetic acid,phenyl ester ([M+H]+)#Toluate;p-Toluate;p-Toluic acid;4-Methylbenzoic acid;Toluenecarboxylic acid;Crithminic acid ([M+H]+)#4-Hydroxyphenylacetaldehyde;2-(4-Hydroxyphenyl)acetaldehyde ([M+H]+)#R replaced by H in 4-Substituted phenylacetate ([M+H]+)#Benzylformate ([M+H]+)#3,4-Dihydroxystyrene ([M+H]+)#3-Vinylcatechol ([M+H]+)#Phenylacetic acid;Benzylformic ac…
1679	68	2.18936e+06	3.19838e+06	C7H8N2O	N-Methylnicotinamide; N-methylpyridine-3-carboxamide [secondary carboxylic acid amide] ([M+H]+)
1681	5	76452.6	880.142	C7H8N2O	N-Methylnicotinamide; N-methylpyridine-3-carboxamide [secondary carboxylic acid amide] ([M+H]+)
1682	87	1.55302e+06	2.20101e+06	C7H8N2O	N-Methylnicotinamide; N-methylpyridine-3-carboxamide [secondary carboxylic acid amide] ([M+H]+)
1683	22	75753.8	0	C9H12O#C9H12O#C9H12O#C9H12O	4-Propylphenol ([M+H]+)#2E,4E,6E-Nonatrienal [Fatty aldehydes [FA06]] ([M+H]+)#2E,4E,6Z-Nonatrienal [Fatty aldehydes [FA06]] ([M+H]+)#2E,4Z,6Z-Nonatrienal [Fatty aldehydes [FA06]] ([M+H]+)
1684	11	24154.2	0	C9H12O#C9H12O#C9H12O#C9H12O	4-Propylphenol ([M+H]+)#2E,4E,6E-Nonatrienal [Fatty aldehydes [FA06]] ([M+H]+)#2E,4E,6Z-Nonatrienal [Fatty aldehydes [FA06]] ([M+H]+)#2E,4Z,6Z-Nonatrienal [Fatty aldehydes [FA06]] ([M+H]+)
1685	12	19417.1	681.094	C9H12O#C9H12O#C9H12O#C9H12O	4-Propylphenol ([M+H]+)#2E,4E,6E-Nonatrienal [Fatty aldehydes [FA06]] ([M+H]+)#2E,4E,6Z-Nonatrienal [Fatty aldehydes [FA06]] ([M+H]+)#2E,4Z,6Z-Nonatrienal [Fatty aldehydes [FA06]] ([M+H]+)
1686	18	28429.9	0	C9H12O#C9H12O#C9H12O#C9H12O	4-Propylphenol ([M+H]+)#2E,4E,6E-Nonatrienal [Fatty aldehydes [FA06]] ([M+H]+)#2E,4E,6Z-Nonatrienal [Fatty aldehydes [FA06]] ([M+H]+)#2E,4Z,6Z-Nonatrienal [Fatty aldehydes [FA06]] ([M+H]+)
1687	18	22611	536.318	C9H12O#C9H12O#C9H12O#C9H12O	4-Propylphenol ([M+H]+)#2E,4E,6E-Nonatrienal [Fatty aldehydes [FA06]] ([M+H]+)#2E,4E,6Z-Nonatrienal [Fatty aldehydes [FA06]] ([M+H]+)#2E,4Z,6Z-Nonatrienal [Fatty aldehydes [FA06]] ([M+H]+)
1688	15	16482.8	0	C9H12O#C9H12O#C9H12O#C9H12O	4-Propylphenol ([M+H]+)#2E,4E,6E-Nonatrienal [Fatty aldehydes [FA06]] ([M+H]+)#2E,4E,6Z-Nonatrienal [Fatty aldehydes [FA06]] ([M+H]+)#2E,4Z,6Z-Nonatrienal [Fatty aldehydes [FA06]] ([M+H]+)
1689	6	10877.3	0	C9H12O#C9H12O#C9H12O#C9H12O	4-Propylphenol ([M+H]+)#2E,4E,6E-Nonatrienal [Fatty aldehydes [FA06]] ([M+H]+)#2E,4E,6Z-Nonatrienal [Fatty aldehydes [FA06]] ([M+H]+)#2E,4Z,6Z-Nonatrienal [Fatty aldehydes [FA06]] ([M+H]+)
1691	4	3859.83	0	C9H12O#C9H12O#C9H12O#C9H12O	4-Propylphenol ([M+H]+)#2E,4E,6E-Nonatrienal [Fatty aldehydes [FA06]] ([M+H]+)#2E,4E,6Z-Nonatrienal [Fatty aldehydes [FA06]] ([M+H]+)#2E,4Z,6Z-Nonatrienal [Fatty aldehydes [FA06]] ([M+H]+)
1692	20	16386.1	1790.68	C9H12O#C9H12O#C9H12O#C9H12O	4-Propylphenol ([M+H]+)#2E,4E,6E-Nonatrienal [Fatty aldehydes [FA06]] ([M+H]+)#2E,4E,6Z-Nonatrienal [Fatty aldehydes [FA06]] ([M+H]+)#2E,4Z,6Z-Nonatrienal [Fatty aldehydes [FA06]] ([M+H]+)
1693	13	13290.7	0	C9H12O#C9H12O#C9H12O#C9H12O	4-Propylphenol ([M+H]+)#2E,4E,6E-Nonatrienal [Fatty aldehydes [FA06]] ([M+H]+)#2E,4E,6Z-Nonatrienal [Fatty aldehydes [FA06]] ([M+H]+)#2E,4Z,6Z-Nonatrienal [Fatty aldehydes [FA06]] ([M+H]+)
1694	11	12099.2	0	C9H12O#C9H12O#C9H12O#C9H12O	4-Propylphenol ([M+H]+)#2E,4E,6E-Nonatrienal [Fatty aldehydes [FA06]] ([M+H]+)#2E,4E,6Z-Nonatrienal [Fatty aldehydes [FA06]] ([M+H]+)#2E,4Z,6Z-Nonatrienal [Fatty aldehydes [FA06]] ([M+H]+)
1695	6	4037.97	0	C9H12O#C9H12O#C9H12O#C9H12O	4-Propylphenol ([M+H]+)#2E,4E,6E-Nonatrienal [Fatty aldehydes [FA06]] ([M+H]+)#2E,4E,6Z-Nonatrienal [Fatty aldehydes [FA06]] ([M+H]+)#2E,4Z,6Z-Nonatrienal [Fatty aldehydes [FA06]] ([M+H]+)
1696	18	25289	10705.6	C8H12N2#C8H12N2	N,N-Dimethyl-1,4-phenylenediamine;N,N-Dimethyl-p-phenylenediamine;p-Amino-N,N-dimethylaniline ([M+H]+)#Phenelzine ([M+H]+)
1697	4	2375.72	0	C8H11NO#C8H11NO#C8H11NO#C8H11NO#C8H11NO#C8H11NO#C8H11NO#C8H11NO#C8H11NO	Tyramine;2-(p-Hydroxyphenyl)ethylamine ([M+H]+)#N,N-Dimethylaniline N-oxide ([M+H]+)#Phenylethanolamine;2-Amino-1-phenylethanol ([M+H]+)#1-(p-Hydroxyphenyl)ethylamine ([M+H]+)#4-Hydroxy-2,6-dimethylaniline;3,5-Dimethyl-4-aminophenol ([M+H]+)#Tyramine (see KEGG C00483); 4-(2-aminoethyl)phenol [phenol or hydroxyhetarene] ([M+H]+)#2-Hydroxyphenethylamine (see KEGG C02735); 2-amino-1-phenyl-ethanol […
1703	87	458462	373638	C3H7O4P	Phosphonomycin;Fosfomycin ([M+H]+)
1704	12	137247	161609	C7H6O3#C7H6O3#C7H6O3#C7H6O3#C7H6O3#C7H6O3#C7H6O3#C7H6O3#C7H6O3#C7H6O3	4-Hydroxybenzoate;Hydroxybenzoic acid;4-Hydroxybenzoic acid;Hydroxybenzenecarboxylic acid ([M+H]+)#3-Hydroxybenzoate;m-Hydroxybenzoic acid ([M+H]+)#Salicylate;o-Hydroxybenzoic acid;Salicylic acid ([M+H]+)#Gentisate aldehyde ([M+H]+)#Sesamol ([M+H]+)#3,4-Dihydroxybenzaldehyde;Protocatechualdehyde ([M+H]+)#4-Hydroxybenzoic acid (see KEGG C00156); 4-hydroxy-benzoic acid [phenol or hydroxyhetarene] (…
1706	16	11726.9	0	C7H6O3#C7H6O3#C7H6O3#C7H6O3#C7H6O3#C7H6O3#C7H6O3#C7H6O3#C7H6O3#C7H6O3	4-Hydroxybenzoate;Hydroxybenzoic acid;4-Hydroxybenzoic acid;Hydroxybenzenecarboxylic acid ([M+H]+)#3-Hydroxybenzoate;m-Hydroxybenzoic acid ([M+H]+)#Salicylate;o-Hydroxybenzoic acid;Salicylic acid ([M+H]+)#Gentisate aldehyde ([M+H]+)#Sesamol ([M+H]+)#3,4-Dihydroxybenzaldehyde;Protocatechualdehyde ([M+H]+)#4-Hydroxybenzoic acid (see KEGG C00156); 4-hydroxy-benzoic acid [phenol or hydroxyhetarene] (…
1707	4	2616.64	0	C7H6O3#C7H6O3#C7H6O3#C7H6O3#C7H6O3#C7H6O3#C7H6O3#C7H6O3#C7H6O3#C7H6O3	4-Hydroxybenzoate;Hydroxybenzoic acid;4-Hydroxybenzoic acid;Hydroxybenzenecarboxylic acid ([M+H]+)#3-Hydroxybenzoate;m-Hydroxybenzoic acid ([M+H]+)#Salicylate;o-Hydroxybenzoic acid;Salicylic acid ([M+H]+)#Gentisate aldehyde ([M+H]+)#Sesamol ([M+H]+)#3,4-Dihydroxybenzaldehyde;Protocatechualdehyde ([M+H]+)#4-Hydroxybenzoic acid (see KEGG C00156); 4-hydroxy-benzoic acid [phenol or hydroxyhetarene] (…
1708	15	14844.4	0	C7H6O3#C7H6O3#C7H6O3#C7H6O3#C7H6O3#C7H6O3#C7H6O3#C7H6O3#C7H6O3#C7H6O3	4-Hydroxybenzoate;Hydroxybenzoic acid;4-Hydroxybenzoic acid;Hydroxybenzenecarboxylic acid ([M+H]+)#3-Hydroxybenzoate;m-Hydroxybenzoic acid ([M+H]+)#Salicylate;o-Hydroxybenzoic acid;Salicylic acid ([M+H]+)#Gentisate aldehyde ([M+H]+)#Sesamol ([M+H]+)#3,4-Dihydroxybenzaldehyde;Protocatechualdehyde ([M+H]+)#4-Hydroxybenzoic acid (see KEGG C00156); 4-hydroxy-benzoic acid [phenol or hydroxyhetarene] (…
1710	87	1.17136e+07	8.1663e+06	C6H6N2O2#C6H6N2O2#C6H6N2O2#C6H6N2O2	Urocanate;Urocanic acid ([M+H]+)#4-Nitroaniline;p-Nitroaniline;4-Nitrobenzeneamine ([M+H]+)#Urocanic acid (see KEGG C00785); 3-(3H-imidazol-4-yl)prop-2-enoic acid [carboxylic acid] ([M+H]+)#Nicotinamide N-oxide; 1-oxidopyridin-1-ium-3-carboxamide [N-oxide] ([M+H]+)
1711	86	250541	143861	C6H6N2O2#C6H6N2O2#C6H6N2O2#C6H6N2O2	Urocanate;Urocanic acid ([M+H]+)#4-Nitroaniline;p-Nitroaniline;4-Nitrobenzeneamine ([M+H]+)#Urocanic acid (see KEGG C00785); 3-(3H-imidazol-4-yl)prop-2-enoic acid [carboxylic acid] ([M+H]+)#Nicotinamide N-oxide; 1-oxidopyridin-1-ium-3-carboxamide [N-oxide] ([M+H]+)
1712	75	133221	72768.9	C6H6N2O2#C6H6N2O2#C6H6N2O2#C6H6N2O2	Urocanate;Urocanic acid ([M+H]+)#4-Nitroaniline;p-Nitroaniline;4-Nitrobenzeneamine ([M+H]+)#Urocanic acid (see KEGG C00785); 3-(3H-imidazol-4-yl)prop-2-enoic acid [carboxylic acid] ([M+H]+)#Nicotinamide N-oxide; 1-oxidopyridin-1-ium-3-carboxamide [N-oxide] ([M+H]+)
1713	38	34046.8	13428.2	C6H6N2O2#C6H6N2O2#C6H6N2O2#C6H6N2O2	Urocanate;Urocanic acid ([M+H]+)#4-Nitroaniline;p-Nitroaniline;4-Nitrobenzeneamine ([M+H]+)#Urocanic acid (see KEGG C00785); 3-(3H-imidazol-4-yl)prop-2-enoic acid [carboxylic acid] ([M+H]+)#Nicotinamide N-oxide; 1-oxidopyridin-1-ium-3-carboxamide [N-oxide] ([M+H]+)
1714	34	23448.3	8456.88	C6H6N2O2#C6H6N2O2#C6H6N2O2#C6H6N2O2	Urocanate;Urocanic acid ([M+H]+)#4-Nitroaniline;p-Nitroaniline;4-Nitrobenzeneamine ([M+H]+)#Urocanic acid (see KEGG C00785); 3-(3H-imidazol-4-yl)prop-2-enoic acid [carboxylic acid] ([M+H]+)#Nicotinamide N-oxide; 1-oxidopyridin-1-ium-3-carboxamide [N-oxide] ([M+H]+)
1715	9	6596.56	0	C6H6N2O2#C6H6N2O2#C6H6N2O2#C6H6N2O2	Urocanate;Urocanic acid ([M+H]+)#4-Nitroaniline;p-Nitroaniline;4-Nitrobenzeneamine ([M+H]+)#Urocanic acid (see KEGG C00785); 3-(3H-imidazol-4-yl)prop-2-enoic acid [carboxylic acid] ([M+H]+)#Nicotinamide N-oxide; 1-oxidopyridin-1-ium-3-carboxamide [N-oxide] ([M+H]+)
1716	6	4163.78	0	C6H6N2O2#C6H6N2O2#C6H6N2O2#C6H6N2O2	Urocanate;Urocanic acid ([M+H]+)#4-Nitroaniline;p-Nitroaniline;4-Nitrobenzeneamine ([M+H]+)#Urocanic acid (see KEGG C00785); 3-(3H-imidazol-4-yl)prop-2-enoic acid [carboxylic acid] ([M+H]+)#Nicotinamide N-oxide; 1-oxidopyridin-1-ium-3-carboxamide [N-oxide] ([M+H]+)
1721	4	2853.3	0	C6H6N2O2#C6H6N2O2#C6H6N2O2#C6H6N2O2	Urocanate;Urocanic acid ([M+H]+)#4-Nitroaniline;p-Nitroaniline;4-Nitrobenzeneamine ([M+H]+)#Urocanic acid (see KEGG C00785); 3-(3H-imidazol-4-yl)prop-2-enoic acid [carboxylic acid] ([M+H]+)#Nicotinamide N-oxide; 1-oxidopyridin-1-ium-3-carboxamide [N-oxide] ([M+H]+)
1723	6	3756.46	0	C6H6N2O2#C6H6N2O2#C6H6N2O2#C6H6N2O2	Urocanate;Urocanic acid ([M+H]+)#4-Nitroaniline;p-Nitroaniline;4-Nitrobenzeneamine ([M+H]+)#Urocanic acid (see KEGG C00785); 3-(3H-imidazol-4-yl)prop-2-enoic acid [carboxylic acid] ([M+H]+)#Nicotinamide N-oxide; 1-oxidopyridin-1-ium-3-carboxamide [N-oxide] ([M+H]+)
1724	7	5372.76	0	C6H6N2O2#C6H6N2O2#C6H6N2O2#C6H6N2O2	Urocanate;Urocanic acid ([M+H]+)#4-Nitroaniline;p-Nitroaniline;4-Nitrobenzeneamine ([M+H]+)#Urocanic acid (see KEGG C00785); 3-(3H-imidazol-4-yl)prop-2-enoic acid [carboxylic acid] ([M+H]+)#Nicotinamide N-oxide; 1-oxidopyridin-1-ium-3-carboxamide [N-oxide] ([M+H]+)
1726	7	7116.33	0	C6H6N2O2#C6H6N2O2#C6H6N2O2#C6H6N2O2	Urocanate;Urocanic acid ([M+H]+)#4-Nitroaniline;p-Nitroaniline;4-Nitrobenzeneamine ([M+H]+)#Urocanic acid (see KEGG C00785); 3-(3H-imidazol-4-yl)prop-2-enoic acid [carboxylic acid] ([M+H]+)#Nicotinamide N-oxide; 1-oxidopyridin-1-ium-3-carboxamide [N-oxide] ([M+H]+)
1727	12	9272.07	0	C6H6N2O2#C6H6N2O2#C6H6N2O2#C6H6N2O2	Urocanate;Urocanic acid ([M+H]+)#4-Nitroaniline;p-Nitroaniline;4-Nitrobenzeneamine ([M+H]+)#Urocanic acid (see KEGG C00785); 3-(3H-imidazol-4-yl)prop-2-enoic acid [carboxylic acid] ([M+H]+)#Nicotinamide N-oxide; 1-oxidopyridin-1-ium-3-carboxamide [N-oxide] ([M+H]+)
1728	8	6938.37	882.738	C6H6N2O2#C6H6N2O2#C6H6N2O2#C6H6N2O2	Urocanate;Urocanic acid ([M+H]+)#4-Nitroaniline;p-Nitroaniline;4-Nitrobenzeneamine ([M+H]+)#Urocanic acid (see KEGG C00785); 3-(3H-imidazol-4-yl)prop-2-enoic acid [carboxylic acid] ([M+H]+)#Nicotinamide N-oxide; 1-oxidopyridin-1-ium-3-carboxamide [N-oxide] ([M+H]+)
1729	19	17715.1	0	C6H6N2O2#C6H6N2O2#C6H6N2O2#C6H6N2O2	Urocanate;Urocanic acid ([M+H]+)#4-Nitroaniline;p-Nitroaniline;4-Nitrobenzeneamine ([M+H]+)#Urocanic acid (see KEGG C00785); 3-(3H-imidazol-4-yl)prop-2-enoic acid [carboxylic acid] ([M+H]+)#Nicotinamide N-oxide; 1-oxidopyridin-1-ium-3-carboxamide [N-oxide] ([M+H]+)
1730	20	16753.2	1172.15	C6H6N2O2#C6H6N2O2#C6H6N2O2#C6H6N2O2	Urocanate;Urocanic acid ([M+H]+)#4-Nitroaniline;p-Nitroaniline;4-Nitrobenzeneamine ([M+H]+)#Urocanic acid (see KEGG C00785); 3-(3H-imidazol-4-yl)prop-2-enoic acid [carboxylic acid] ([M+H]+)#Nicotinamide N-oxide; 1-oxidopyridin-1-ium-3-carboxamide [N-oxide] ([M+H]+)
1731	15	12489.2	2541.58	C6H6N2O2#C6H6N2O2#C6H6N2O2#C6H6N2O2	Urocanate;Urocanic acid ([M+H]+)#4-Nitroaniline;p-Nitroaniline;4-Nitrobenzeneamine ([M+H]+)#Urocanic acid (see KEGG C00785); 3-(3H-imidazol-4-yl)prop-2-enoic acid [carboxylic acid] ([M+H]+)#Nicotinamide N-oxide; 1-oxidopyridin-1-ium-3-carboxamide [N-oxide] ([M+H]+)
1732	31	76553	36280.9	C6H6N2O2#C6H6N2O2#C6H6N2O2#C6H6N2O2	Urocanate;Urocanic acid ([M+H]+)#4-Nitroaniline;p-Nitroaniline;4-Nitrobenzeneamine ([M+H]+)#Urocanic acid (see KEGG C00785); 3-(3H-imidazol-4-yl)prop-2-enoic acid [carboxylic acid] ([M+H]+)#Nicotinamide N-oxide; 1-oxidopyridin-1-ium-3-carboxamide [N-oxide] ([M+H]+)
1733	39	72380.6	31210.7	C6H6N2O2#C6H6N2O2#C6H6N2O2#C6H6N2O2	Urocanate;Urocanic acid ([M+H]+)#4-Nitroaniline;p-Nitroaniline;4-Nitrobenzeneamine ([M+H]+)#Urocanic acid (see KEGG C00785); 3-(3H-imidazol-4-yl)prop-2-enoic acid [carboxylic acid] ([M+H]+)#Nicotinamide N-oxide; 1-oxidopyridin-1-ium-3-carboxamide [N-oxide] ([M+H]+)
1734	9	13308.8	0	C6H6N2O2#C6H6N2O2#C6H6N2O2#C6H6N2O2	Urocanate;Urocanic acid ([M+H]+)#4-Nitroaniline;p-Nitroaniline;4-Nitrobenzeneamine ([M+H]+)#Urocanic acid (see KEGG C00785); 3-(3H-imidazol-4-yl)prop-2-enoic acid [carboxylic acid] ([M+H]+)#Nicotinamide N-oxide; 1-oxidopyridin-1-ium-3-carboxamide [N-oxide] ([M+H]+)
1735	15	12770.5	0	C6H6N2O2#C6H6N2O2#C6H6N2O2#C6H6N2O2	Urocanate;Urocanic acid ([M+H]+)#4-Nitroaniline;p-Nitroaniline;4-Nitrobenzeneamine ([M+H]+)#Urocanic acid (see KEGG C00785); 3-(3H-imidazol-4-yl)prop-2-enoic acid [carboxylic acid] ([M+H]+)#Nicotinamide N-oxide; 1-oxidopyridin-1-ium-3-carboxamide [N-oxide] ([M+H]+)
1736	24	37816.5	521.417	C6H6N2O2#C6H6N2O2#C6H6N2O2#C6H6N2O2	Urocanate;Urocanic acid ([M+H]+)#4-Nitroaniline;p-Nitroaniline;4-Nitrobenzeneamine ([M+H]+)#Urocanic acid (see KEGG C00785); 3-(3H-imidazol-4-yl)prop-2-enoic acid [carboxylic acid] ([M+H]+)#Nicotinamide N-oxide; 1-oxidopyridin-1-ium-3-carboxamide [N-oxide] ([M+H]+)
1737	29	35146.3	632.497	C6H6N2O2#C6H6N2O2#C6H6N2O2#C6H6N2O2	Urocanate;Urocanic acid ([M+H]+)#4-Nitroaniline;p-Nitroaniline;4-Nitrobenzeneamine ([M+H]+)#Urocanic acid (see KEGG C00785); 3-(3H-imidazol-4-yl)prop-2-enoic acid [carboxylic acid] ([M+H]+)#Nicotinamide N-oxide; 1-oxidopyridin-1-ium-3-carboxamide [N-oxide] ([M+H]+)
1738	41	126769	591.574	C6H6N2O2#C6H6N2O2#C6H6N2O2#C6H6N2O2	Urocanate;Urocanic acid ([M+H]+)#4-Nitroaniline;p-Nitroaniline;4-Nitrobenzeneamine ([M+H]+)#Urocanic acid (see KEGG C00785); 3-(3H-imidazol-4-yl)prop-2-enoic acid [carboxylic acid] ([M+H]+)#Nicotinamide N-oxide; 1-oxidopyridin-1-ium-3-carboxamide [N-oxide] ([M+H]+)
1739	33	35446.2	0	C6H6N2O2#C6H6N2O2#C6H6N2O2#C6H6N2O2	Urocanate;Urocanic acid ([M+H]+)#4-Nitroaniline;p-Nitroaniline;4-Nitrobenzeneamine ([M+H]+)#Urocanic acid (see KEGG C00785); 3-(3H-imidazol-4-yl)prop-2-enoic acid [carboxylic acid] ([M+H]+)#Nicotinamide N-oxide; 1-oxidopyridin-1-ium-3-carboxamide [N-oxide] ([M+H]+)
1741	33	52139	0	C6H6N2O2#C6H6N2O2#C6H6N2O2#C6H6N2O2	Urocanate;Urocanic acid ([M+H]+)#4-Nitroaniline;p-Nitroaniline;4-Nitrobenzeneamine ([M+H]+)#Urocanic acid (see KEGG C00785); 3-(3H-imidazol-4-yl)prop-2-enoic acid [carboxylic acid] ([M+H]+)#Nicotinamide N-oxide; 1-oxidopyridin-1-ium-3-carboxamide [N-oxide] ([M+H]+)
1742	35	75075	0	C6H6N2O2#C6H6N2O2#C6H6N2O2#C6H6N2O2	Urocanate;Urocanic acid ([M+H]+)#4-Nitroaniline;p-Nitroaniline;4-Nitrobenzeneamine ([M+H]+)#Urocanic acid (see KEGG C00785); 3-(3H-imidazol-4-yl)prop-2-enoic acid [carboxylic acid] ([M+H]+)#Nicotinamide N-oxide; 1-oxidopyridin-1-ium-3-carboxamide [N-oxide] ([M+H]+)
1743	19	17880.7	0	C6H6N2O2#C6H6N2O2#C6H6N2O2#C6H6N2O2	Urocanate;Urocanic acid ([M+H]+)#4-Nitroaniline;p-Nitroaniline;4-Nitrobenzeneamine ([M+H]+)#Urocanic acid (see KEGG C00785); 3-(3H-imidazol-4-yl)prop-2-enoic acid [carboxylic acid] ([M+H]+)#Nicotinamide N-oxide; 1-oxidopyridin-1-ium-3-carboxamide [N-oxide] ([M+H]+)
1744	13	23343.3	2323.3	C8H10O2#C8H10O2#C8H10O2#C8H10O2#C8H10O2#C8H10O2	3-Methoxybenzyl alcohol;3-Anise alcohol;3-Anisyl alcohol ([M+H]+)#4-Hydroxyphenylethanol;Tyrosol ([M+H]+)#3-Ethylcatechol;2,3-Dihydroxyethylbenzene;3-Ethyl-benzene-1,2-diol ([M+H]+)#Styrene cis-glycol ([M+H]+)#1-(4'-Hydroxyphenyl)ethanol;4-Hydroxy-alpha-methyl-benzenemethanol ([M+H]+)#Tyrosol (see KEGG C06044); 4-(2-hydroxyethyl)phenol [primary alcohol] ([M+H]+)
1745	8	7373.35	0	C8H10O2#C8H10O2#C8H10O2#C8H10O2#C8H10O2#C8H10O2	3-Methoxybenzyl alcohol;3-Anise alcohol;3-Anisyl alcohol ([M+H]+)#4-Hydroxyphenylethanol;Tyrosol ([M+H]+)#3-Ethylcatechol;2,3-Dihydroxyethylbenzene;3-Ethyl-benzene-1,2-diol ([M+H]+)#Styrene cis-glycol ([M+H]+)#1-(4'-Hydroxyphenyl)ethanol;4-Hydroxy-alpha-methyl-benzenemethanol ([M+H]+)#Tyrosol (see KEGG C06044); 4-(2-hydroxyethyl)phenol [primary alcohol] ([M+H]+)
1746	21	142925	13192.6	C8H10O2#C8H10O2#C8H10O2#C8H10O2#C8H10O2#C8H10O2	3-Methoxybenzyl alcohol;3-Anise alcohol;3-Anisyl alcohol ([M+H]+)#4-Hydroxyphenylethanol;Tyrosol ([M+H]+)#3-Ethylcatechol;2,3-Dihydroxyethylbenzene;3-Ethyl-benzene-1,2-diol ([M+H]+)#Styrene cis-glycol ([M+H]+)#1-(4'-Hydroxyphenyl)ethanol;4-Hydroxy-alpha-methyl-benzenemethanol ([M+H]+)#Tyrosol (see KEGG C06044); 4-(2-hydroxyethyl)phenol [primary alcohol] ([M+H]+)
1747	15	4005.84	4908.97	C9H14O#C9H14O#C9H14O#C9H14O#C9H14O#C9H14O#C9H14O#C9H14O#C9H14O#C9H14O#C9H14O	Nona-2,6-dienal;2,6-Nonadienal, (2E,6Z)- ([M+H]+)#Isophorone;1,1,3-Trimethyl-3-cyclohexene-5-one ([M+H]+)#3,6-Nonadienal ([M+H]+)#2,4-nonadienal [Fatty aldehydes [FA06]] ([M+H]+)#2,6-nonadienal [Fatty aldehydes [FA06]] ([M+H]+)#3,6-nonadienal [Fatty aldehydes [FA06]] ([M+H]+)#5,7-nonadienal [Fatty aldehydes [FA06]] ([M+H]+)#6,8-nonadienal [Fatty aldehydes [FA06]] ([M+H]+)#(2E,6Z)-nona-2,6-dienal …
1748	52	62255.3	29242.1	C9H14O#C9H14O#C9H14O#C9H14O#C9H14O#C9H14O#C9H14O#C9H14O#C9H14O#C9H14O#C9H14O	Nona-2,6-dienal;2,6-Nonadienal, (2E,6Z)- ([M+H]+)#Isophorone;1,1,3-Trimethyl-3-cyclohexene-5-one ([M+H]+)#3,6-Nonadienal ([M+H]+)#2,4-nonadienal [Fatty aldehydes [FA06]] ([M+H]+)#2,6-nonadienal [Fatty aldehydes [FA06]] ([M+H]+)#3,6-nonadienal [Fatty aldehydes [FA06]] ([M+H]+)#5,7-nonadienal [Fatty aldehydes [FA06]] ([M+H]+)#6,8-nonadienal [Fatty aldehydes [FA06]] ([M+H]+)#(2E,6Z)-nona-2,6-dienal …
1749	16	20037.3	0	C9H14O#C9H14O#C9H14O#C9H14O#C9H14O#C9H14O#C9H14O#C9H14O#C9H14O#C9H14O#C9H14O	Nona-2,6-dienal;2,6-Nonadienal, (2E,6Z)- ([M+H]+)#Isophorone;1,1,3-Trimethyl-3-cyclohexene-5-one ([M+H]+)#3,6-Nonadienal ([M+H]+)#2,4-nonadienal [Fatty aldehydes [FA06]] ([M+H]+)#2,6-nonadienal [Fatty aldehydes [FA06]] ([M+H]+)#3,6-nonadienal [Fatty aldehydes [FA06]] ([M+H]+)#5,7-nonadienal [Fatty aldehydes [FA06]] ([M+H]+)#6,8-nonadienal [Fatty aldehydes [FA06]] ([M+H]+)#(2E,6Z)-nona-2,6-dienal …
1750	16	59790.9	8091.32	C9H14O#C9H14O#C9H14O#C9H14O#C9H14O#C9H14O#C9H14O#C9H14O#C9H14O#C9H14O#C9H14O	Nona-2,6-dienal;2,6-Nonadienal, (2E,6Z)- ([M+H]+)#Isophorone;1,1,3-Trimethyl-3-cyclohexene-5-one ([M+H]+)#3,6-Nonadienal ([M+H]+)#2,4-nonadienal [Fatty aldehydes [FA06]] ([M+H]+)#2,6-nonadienal [Fatty aldehydes [FA06]] ([M+H]+)#3,6-nonadienal [Fatty aldehydes [FA06]] ([M+H]+)#5,7-nonadienal [Fatty aldehydes [FA06]] ([M+H]+)#6,8-nonadienal [Fatty aldehydes [FA06]] ([M+H]+)#(2E,6Z)-nona-2,6-dienal …
1751	12	12137.7	0	C9H14O#C9H14O#C9H14O#C9H14O#C9H14O#C9H14O#C9H14O#C9H14O#C9H14O#C9H14O#C9H14O	Nona-2,6-dienal;2,6-Nonadienal, (2E,6Z)- ([M+H]+)#Isophorone;1,1,3-Trimethyl-3-cyclohexene-5-one ([M+H]+)#3,6-Nonadienal ([M+H]+)#2,4-nonadienal [Fatty aldehydes [FA06]] ([M+H]+)#2,6-nonadienal [Fatty aldehydes [FA06]] ([M+H]+)#3,6-nonadienal [Fatty aldehydes [FA06]] ([M+H]+)#5,7-nonadienal [Fatty aldehydes [FA06]] ([M+H]+)#6,8-nonadienal [Fatty aldehydes [FA06]] ([M+H]+)#(2E,6Z)-nona-2,6-dienal …
1752	34	32579.1	0	C9H14O#C9H14O#C9H14O#C9H14O#C9H14O#C9H14O#C9H14O#C9H14O#C9H14O#C9H14O#C9H14O	Nona-2,6-dienal;2,6-Nonadienal, (2E,6Z)- ([M+H]+)#Isophorone;1,1,3-Trimethyl-3-cyclohexene-5-one ([M+H]+)#3,6-Nonadienal ([M+H]+)#2,4-nonadienal [Fatty aldehydes [FA06]] ([M+H]+)#2,6-nonadienal [Fatty aldehydes [FA06]] ([M+H]+)#3,6-nonadienal [Fatty aldehydes [FA06]] ([M+H]+)#5,7-nonadienal [Fatty aldehydes [FA06]] ([M+H]+)#6,8-nonadienal [Fatty aldehydes [FA06]] ([M+H]+)#(2E,6Z)-nona-2,6-dienal …
1754	7	7797.56	0	C9H14O#C9H14O#C9H14O#C9H14O#C9H14O#C9H14O#C9H14O#C9H14O#C9H14O#C9H14O#C9H14O	Nona-2,6-dienal;2,6-Nonadienal, (2E,6Z)- ([M+H]+)#Isophorone;1,1,3-Trimethyl-3-cyclohexene-5-one ([M+H]+)#3,6-Nonadienal ([M+H]+)#2,4-nonadienal [Fatty aldehydes [FA06]] ([M+H]+)#2,6-nonadienal [Fatty aldehydes [FA06]] ([M+H]+)#3,6-nonadienal [Fatty aldehydes [FA06]] ([M+H]+)#5,7-nonadienal [Fatty aldehydes [FA06]] ([M+H]+)#6,8-nonadienal [Fatty aldehydes [FA06]] ([M+H]+)#(2E,6Z)-nona-2,6-dienal …
1761	43	40297.9	14330.4	C8H13NO#C8H13NO#C8H13NO	Tropinone;3-Tropanone ([M+H]+)#Supinidine ([M+H]+)#1-Indolizidinone;1-Ketooctahydroindolizine ([M+H]+)
1762	71	117489	59559.3	C8H13NO#C8H13NO#C8H13NO	Tropinone;3-Tropanone ([M+H]+)#Supinidine ([M+H]+)#1-Indolizidinone;1-Ketooctahydroindolizine ([M+H]+)
1763	73	235064	83478.3	C8H13NO#C8H13NO#C8H13NO	Tropinone;3-Tropanone ([M+H]+)#Supinidine ([M+H]+)#1-Indolizidinone;1-Ketooctahydroindolizine ([M+H]+)
1764	27	23344.9	9136.77	C8H13NO#C8H13NO#C8H13NO	Tropinone;3-Tropanone ([M+H]+)#Supinidine ([M+H]+)#1-Indolizidinone;1-Ketooctahydroindolizine ([M+H]+)
1766	4	93205.1	5114.98	C6H8N2O2#C6H8N2O2#C6H8N2O2#C6H8N2O2#C6H8N2O2#C6H8N2O2#C11H8	Methylimidazoleacetic acid;Tele-methylimidazoleacetic acid;1-Methyl-4-imidazoleacetic acid;1-Methylimidazole-4-acetate;Methylimidazoleacetate ([M+H]+)#4,5,6,7-Tetrahydroisoxazolo(5,4-c)pyridin-3-ol;THIP;Gaboxadol ([M+H]+)#1,3-Dimethyluracil; 1,3-dimethylpyrimidine-2,4-dione [oxo(het)arene] ([M+H]+)#Imidazolepropionic acid; 1H-Imidazole-4-propanoic acid [carboxylic acid] ([M+H]+)#Methylimidazoleac…
1767	8	6826.93	0	C8H12O2#C8H12O2#C8H12O2#C8H12O2#C8H12O2#C8H12O2#C8H12O2#C8H12O2#C8H12O2#C8H12O2#C8H12O2#C8H12O2#C8H12O2	cis-1,2-Dihydro-3-ethylcatechol;cis-2,3-Dihydroxy-2,3-dihydroethylbenzene;cis-3-Ethyl-cyclohexa-3,5-diene-1,2-diol ([M+H]+)#2-Methyl-6-oxohepta-2,4-dienal ([M+H]+)#2-Propyl-2,4-pentadienoic acid;2,4-Diene-VPA ([M+H]+)#4Z,7-octadienoic acid [Unsaturated fatty acids [FA0103]] ([M+H]+)#5,7-octadienoic acid [Unsaturated fatty acids [FA0103]] ([M+H]+)#2-octynoic acid [Unsaturated fatty acids [FA0103]]…
1768	13	38130.8	503.619	C8H12O2#C8H12O2#C8H12O2#C8H12O2#C8H12O2#C8H12O2#C8H12O2#C8H12O2#C8H12O2#C8H12O2#C8H12O2#C8H12O2#C8H12O2	cis-1,2-Dihydro-3-ethylcatechol;cis-2,3-Dihydroxy-2,3-dihydroethylbenzene;cis-3-Ethyl-cyclohexa-3,5-diene-1,2-diol ([M+H]+)#2-Methyl-6-oxohepta-2,4-dienal ([M+H]+)#2-Propyl-2,4-pentadienoic acid;2,4-Diene-VPA ([M+H]+)#4Z,7-octadienoic acid [Unsaturated fatty acids [FA0103]] ([M+H]+)#5,7-octadienoic acid [Unsaturated fatty acids [FA0103]] ([M+H]+)#2-octynoic acid [Unsaturated fatty acids [FA0103]]…
1769	37	84098.4	16537.6	C8H12O2#C8H12O2#C8H12O2#C8H12O2#C8H12O2#C8H12O2#C8H12O2#C8H12O2#C8H12O2#C8H12O2#C8H12O2#C8H12O2#C8H12O2	cis-1,2-Dihydro-3-ethylcatechol;cis-2,3-Dihydroxy-2,3-dihydroethylbenzene;cis-3-Ethyl-cyclohexa-3,5-diene-1,2-diol ([M+H]+)#2-Methyl-6-oxohepta-2,4-dienal ([M+H]+)#2-Propyl-2,4-pentadienoic acid;2,4-Diene-VPA ([M+H]+)#4Z,7-octadienoic acid [Unsaturated fatty acids [FA0103]] ([M+H]+)#5,7-octadienoic acid [Unsaturated fatty acids [FA0103]] ([M+H]+)#2-octynoic acid [Unsaturated fatty acids [FA0103]]…
1770	19	105123	9002.72	C8H12O2#C8H12O2#C8H12O2#C8H12O2#C8H12O2#C8H12O2#C8H12O2#C8H12O2#C8H12O2#C8H12O2#C8H12O2#C8H12O2#C8H12O2	cis-1,2-Dihydro-3-ethylcatechol;cis-2,3-Dihydroxy-2,3-dihydroethylbenzene;cis-3-Ethyl-cyclohexa-3,5-diene-1,2-diol ([M+H]+)#2-Methyl-6-oxohepta-2,4-dienal ([M+H]+)#2-Propyl-2,4-pentadienoic acid;2,4-Diene-VPA ([M+H]+)#4Z,7-octadienoic acid [Unsaturated fatty acids [FA0103]] ([M+H]+)#5,7-octadienoic acid [Unsaturated fatty acids [FA0103]] ([M+H]+)#2-octynoic acid [Unsaturated fatty acids [FA0103]]…
1771	5	12022.8	1648.25	C8H12O2#C8H12O2#C8H12O2#C8H12O2#C8H12O2#C8H12O2#C8H12O2#C8H12O2#C8H12O2#C8H12O2#C8H12O2#C8H12O2#C8H12O2	cis-1,2-Dihydro-3-ethylcatechol;cis-2,3-Dihydroxy-2,3-dihydroethylbenzene;cis-3-Ethyl-cyclohexa-3,5-diene-1,2-diol ([M+H]+)#2-Methyl-6-oxohepta-2,4-dienal ([M+H]+)#2-Propyl-2,4-pentadienoic acid;2,4-Diene-VPA ([M+H]+)#4Z,7-octadienoic acid [Unsaturated fatty acids [FA0103]] ([M+H]+)#5,7-octadienoic acid [Unsaturated fatty acids [FA0103]] ([M+H]+)#2-octynoic acid [Unsaturated fatty acids [FA0103]]…
1772	43	179585	14462.9	C8H12O2#C8H12O2#C8H12O2#C8H12O2#C8H12O2#C8H12O2#C8H12O2#C8H12O2#C8H12O2#C8H12O2#C8H12O2#C8H12O2#C8H12O2	cis-1,2-Dihydro-3-ethylcatechol;cis-2,3-Dihydroxy-2,3-dihydroethylbenzene;cis-3-Ethyl-cyclohexa-3,5-diene-1,2-diol ([M+H]+)#2-Methyl-6-oxohepta-2,4-dienal ([M+H]+)#2-Propyl-2,4-pentadienoic acid;2,4-Diene-VPA ([M+H]+)#4Z,7-octadienoic acid [Unsaturated fatty acids [FA0103]] ([M+H]+)#5,7-octadienoic acid [Unsaturated fatty acids [FA0103]] ([M+H]+)#2-octynoic acid [Unsaturated fatty acids [FA0103]]…
1773	6	14673.3	2032.73	C8H12O2#C8H12O2#C8H12O2#C8H12O2#C8H12O2#C8H12O2#C8H12O2#C8H12O2#C8H12O2#C8H12O2#C8H12O2#C8H12O2#C8H12O2	cis-1,2-Dihydro-3-ethylcatechol;cis-2,3-Dihydroxy-2,3-dihydroethylbenzene;cis-3-Ethyl-cyclohexa-3,5-diene-1,2-diol ([M+H]+)#2-Methyl-6-oxohepta-2,4-dienal ([M+H]+)#2-Propyl-2,4-pentadienoic acid;2,4-Diene-VPA ([M+H]+)#4Z,7-octadienoic acid [Unsaturated fatty acids [FA0103]] ([M+H]+)#5,7-octadienoic acid [Unsaturated fatty acids [FA0103]] ([M+H]+)#2-octynoic acid [Unsaturated fatty acids [FA0103]]…
1775	8	5123.98	0	C8H12O2#C8H12O2#C8H12O2#C8H12O2#C8H12O2#C8H12O2#C8H12O2#C8H12O2#C8H12O2#C8H12O2#C8H12O2#C8H12O2#C8H12O2	cis-1,2-Dihydro-3-ethylcatechol;cis-2,3-Dihydroxy-2,3-dihydroethylbenzene;cis-3-Ethyl-cyclohexa-3,5-diene-1,2-diol ([M+H]+)#2-Methyl-6-oxohepta-2,4-dienal ([M+H]+)#2-Propyl-2,4-pentadienoic acid;2,4-Diene-VPA ([M+H]+)#4Z,7-octadienoic acid [Unsaturated fatty acids [FA0103]] ([M+H]+)#5,7-octadienoic acid [Unsaturated fatty acids [FA0103]] ([M+H]+)#2-octynoic acid [Unsaturated fatty acids [FA0103]]…
1778	13	1261.01	10042.6	C8H12O2#C8H12O2#C8H12O2#C8H12O2#C8H12O2#C8H12O2#C8H12O2#C8H12O2#C8H12O2#C8H12O2#C8H12O2#C8H12O2#C8H12O2	cis-1,2-Dihydro-3-ethylcatechol;cis-2,3-Dihydroxy-2,3-dihydroethylbenzene;cis-3-Ethyl-cyclohexa-3,5-diene-1,2-diol ([M+H]+)#2-Methyl-6-oxohepta-2,4-dienal ([M+H]+)#2-Propyl-2,4-pentadienoic acid;2,4-Diene-VPA ([M+H]+)#4Z,7-octadienoic acid [Unsaturated fatty acids [FA0103]] ([M+H]+)#5,7-octadienoic acid [Unsaturated fatty acids [FA0103]] ([M+H]+)#2-octynoic acid [Unsaturated fatty acids [FA0103]]…
1812	49	156382	518432	C6H7NO3#C6H7NO3#C6H7NO3#C6H7NO3#C6H7NO3	2-Aminomuconate semialdehyde;2-Aminomuconate 6-semialdehyde ([M+H]+)#6-oxo-1,4,5,6-tetrahydronicotinate;1,4,5,6-Tetrahydro-6-oxonicotinate ([M+H]+)#Gentianaine ([M+H]+)#2-Aminomuconic acid semialdehyde (see KEGG C03824); 2-amino-6-oxo-hexa-2,4-dienoic acid [aldehyde] ([M+H]+)#2-aminomuconic acid semialdehyde; 2-amino-6-oxo-2,4-hexadienoic acid [Oxo fatty acids [FA0106]] ([M+H]+)
1813	39	123517	0	C7H11NO2#C7H11NO2#C7H11NO2#C7H11NO2	Ethosuximide ([M+H]+)#L-Hypoglycin ([M+H]+)#Arecaidine ([M+H]+)#Guvacoline ([M+H]+)
1814	38	233351	0	C9H19N	(+)-N-Methylconiine ([M+H]+)
1817	35	26428.8	72173.8	C8H14O2#C8H14O2#C8H14O2#C8H14O2#C8H14O2#C8H14O2#C8H14O2#C8H14O2#C8H14O2#C8H14O2#C8H14O2#C8H14O2#C8H14O2#C8H14O2#C8H14O2#C8H14O2#C8H14O2#C8H14O2#C8H14O2#C8H14O2#C8H14O2#C8H14O2#C8H14O2#C8H14O2#C8H14O2#C8H14O2#C8H14O2#C8H14O2#C8H14O2#C8H14O2#C8H14O2	Cycloheptanecarboxylic acid;Cycloheptanoic acid ([M+H]+)#Cyclohexyl acetate ([M+H]+)#2-n-Propyl-4-pentenoic acid;4-En-valproic acid;4-Ene-VPA ([M+H]+)#2-n-Propyl-2-pentenoic acid;2-En-valproic acid;2-Ene-VPA ([M+H]+)#2-n-Propyl-3-pentenoic acid;3-En-valproic acid;3-Ene-VPA ([M+H]+)#2-Octenoic acid; 2-Octenoic acid [carboxylic acid] ([M+H]+)#trans-2-Octenoic acid; (E)-oct-2-enoic acid [carboxylic …
1818	38	90483.1	11062.9	C8H14O2#C8H14O2#C8H14O2#C8H14O2#C8H14O2#C8H14O2#C8H14O2#C8H14O2#C8H14O2#C8H14O2#C8H14O2#C8H14O2#C8H14O2#C8H14O2#C8H14O2#C8H14O2#C8H14O2#C8H14O2#C8H14O2#C8H14O2#C8H14O2#C8H14O2#C8H14O2#C8H14O2#C8H14O2#C8H14O2#C8H14O2#C8H14O2#C8H14O2#C8H14O2#C8H14O2	Cycloheptanecarboxylic acid;Cycloheptanoic acid ([M+H]+)#Cyclohexyl acetate ([M+H]+)#2-n-Propyl-4-pentenoic acid;4-En-valproic acid;4-Ene-VPA ([M+H]+)#2-n-Propyl-2-pentenoic acid;2-En-valproic acid;2-Ene-VPA ([M+H]+)#2-n-Propyl-3-pentenoic acid;3-En-valproic acid;3-Ene-VPA ([M+H]+)#2-Octenoic acid; 2-Octenoic acid [carboxylic acid] ([M+H]+)#trans-2-Octenoic acid; (E)-oct-2-enoic acid [carboxylic …
1819	9	9259.51	0	C8H14O2#C8H14O2#C8H14O2#C8H14O2#C8H14O2#C8H14O2#C8H14O2#C8H14O2#C8H14O2#C8H14O2#C8H14O2#C8H14O2#C8H14O2#C8H14O2#C8H14O2#C8H14O2#C8H14O2#C8H14O2#C8H14O2#C8H14O2#C8H14O2#C8H14O2#C8H14O2#C8H14O2#C8H14O2#C8H14O2#C8H14O2#C8H14O2#C8H14O2#C8H14O2#C8H14O2	Cycloheptanecarboxylic acid;Cycloheptanoic acid ([M+H]+)#Cyclohexyl acetate ([M+H]+)#2-n-Propyl-4-pentenoic acid;4-En-valproic acid;4-Ene-VPA ([M+H]+)#2-n-Propyl-2-pentenoic acid;2-En-valproic acid;2-Ene-VPA ([M+H]+)#2-n-Propyl-3-pentenoic acid;3-En-valproic acid;3-Ene-VPA ([M+H]+)#2-Octenoic acid; 2-Octenoic acid [carboxylic acid] ([M+H]+)#trans-2-Octenoic acid; (E)-oct-2-enoic acid [carboxylic …
1820	15	45669.8	0	C9H18O#C9H18O#C9H18O#C9H18O#C9H18O#C9H18O#C9H18O	2,6-Dimethyl-5-hepten-1-ol [Fatty alcohols [FA05]] ([M+H]+)#2,4-Dimethyl-5-hepten-1-ol [Fatty alcohols [FA05]] ([M+H]+)#2E-Nonen-1-ol [Fatty alcohols [FA05]] ([M+H]+)#6E-Nonen-1-ol [Fatty alcohols [FA05]] ([M+H]+)#3Z-Nonen-1-ol [Fatty alcohols [FA05]] ([M+H]+)#6Z-Nonen-1-ol [Fatty alcohols [FA05]] ([M+H]+)#Pelargonaldehyde; nonanal [Fatty aldehydes [FA06]] ([M+H]+)
1825	70	99731.1	74629	C10H9N#C10H9N	2-Naphthylamine;2-Naphthalenamine;2-Aminonaphthalene;beta-Naphthylamine ([M+H]+)#1-Naphthylamine ([M+H]+)
1826	83	252995	175754	C10H9N#C10H9N	2-Naphthylamine;2-Naphthalenamine;2-Aminonaphthalene;beta-Naphthylamine ([M+H]+)#1-Naphthylamine ([M+H]+)
1827	73	67068	38184.8	C10H9N#C10H9N	2-Naphthylamine;2-Naphthalenamine;2-Aminonaphthalene;beta-Naphthylamine ([M+H]+)#1-Naphthylamine ([M+H]+)
1829	77	1.30767e+06	1.02864e+06	C7H13NO2#C7H13NO2	Stachydrine ([M+H]+)#Proline betaine; (2S)-1,1-dimethyl-2,3,4,5-tetrahydropyrrole-2-carboxylate [cation] ([M+H]+)
1830	87	982577	594582	C7H13NO2#C7H13NO2	Stachydrine ([M+H]+)#Proline betaine; (2S)-1,1-dimethyl-2,3,4,5-tetrahydropyrrole-2-carboxylate [cation] ([M+H]+)
1831	87	1.45959e+06	911293	C7H13NO2#C7H13NO2	Stachydrine ([M+H]+)#Proline betaine; (2S)-1,1-dimethyl-2,3,4,5-tetrahydropyrrole-2-carboxylate [cation] ([M+H]+)
1833	4	54468.1	0	C8H17NO#C8H17NO#C8H16NOR	(-)-Hygroline ([M+H]+)#Pseudoconhydrine ([M+H]+)#R replaced by H in Protein N6-(octanoyl)lysine ([M+H]+)
1834	28	25840.4	6994.76	C8H17NO#C8H17NO#C8H16NOR	(-)-Hygroline ([M+H]+)#Pseudoconhydrine ([M+H]+)#R replaced by H in Protein N6-(octanoyl)lysine ([M+H]+)
1835	46	79729	21983.8	C8H17NO#C8H17NO#C8H16NOR	(-)-Hygroline ([M+H]+)#Pseudoconhydrine ([M+H]+)#R replaced by H in Protein N6-(octanoyl)lysine ([M+H]+)
1837	15	28301.2	13183.8	C6H8O4#C6H8O4#C6H8O4#C6H8O4#C6H8O4#C6H8O4#C6H8O4#C6H8O4#C6H8O4#C6H8O4#C6H8O4#C6H8O4	2,3-Dimethylmaleate;Dimethylmaleic acid ([M+H]+)#Triacetate ([M+H]+)#Methylitaconate;2-Methylene-3-methylsuccinate ([M+H]+)#2-Methyleneglutarate ([M+H]+)#3-Hexenedioic acid; Hex-3-enedioic acid [carboxylic acid] ([M+H]+)#3-Methylglutaconic acid; 3-methyl-2-pentenedioic acid [carboxylic acid] ([M+H]+)#(E)-2-Methylglutaconic acid; 2-methyl-2-pentenedioic acid [carboxylic acid] ([M+H]+)#trans-2-Hexe…
1838	17	38682.1	15752.2	C6H8O4#C6H8O4#C6H8O4#C6H8O4#C6H8O4#C6H8O4#C6H8O4#C6H8O4#C6H8O4#C6H8O4#C6H8O4#C6H8O4	2,3-Dimethylmaleate;Dimethylmaleic acid ([M+H]+)#Triacetate ([M+H]+)#Methylitaconate;2-Methylene-3-methylsuccinate ([M+H]+)#2-Methyleneglutarate ([M+H]+)#3-Hexenedioic acid; Hex-3-enedioic acid [carboxylic acid] ([M+H]+)#3-Methylglutaconic acid; 3-methyl-2-pentenedioic acid [carboxylic acid] ([M+H]+)#(E)-2-Methylglutaconic acid; 2-methyl-2-pentenedioic acid [carboxylic acid] ([M+H]+)#trans-2-Hexe…
1839	35	681877	262710	C6H8O4#C6H8O4#C6H8O4#C6H8O4#C6H8O4#C6H8O4#C6H8O4#C6H8O4#C6H8O4#C6H8O4#C6H8O4#C6H8O4	2,3-Dimethylmaleate;Dimethylmaleic acid ([M+H]+)#Triacetate ([M+H]+)#Methylitaconate;2-Methylene-3-methylsuccinate ([M+H]+)#2-Methyleneglutarate ([M+H]+)#3-Hexenedioic acid; Hex-3-enedioic acid [carboxylic acid] ([M+H]+)#3-Methylglutaconic acid; 3-methyl-2-pentenedioic acid [carboxylic acid] ([M+H]+)#(E)-2-Methylglutaconic acid; 2-methyl-2-pentenedioic acid [carboxylic acid] ([M+H]+)#trans-2-Hexe…
1840	59	176276	44074.7	C6H8O4#C6H8O4#C6H8O4#C6H8O4#C6H8O4#C6H8O4#C6H8O4#C6H8O4#C6H8O4#C6H8O4#C6H8O4#C6H8O4	2,3-Dimethylmaleate;Dimethylmaleic acid ([M+H]+)#Triacetate ([M+H]+)#Methylitaconate;2-Methylene-3-methylsuccinate ([M+H]+)#2-Methyleneglutarate ([M+H]+)#3-Hexenedioic acid; Hex-3-enedioic acid [carboxylic acid] ([M+H]+)#3-Methylglutaconic acid; 3-methyl-2-pentenedioic acid [carboxylic acid] ([M+H]+)#(E)-2-Methylglutaconic acid; 2-methyl-2-pentenedioic acid [carboxylic acid] ([M+H]+)#trans-2-Hexe…
1841	32	135294	46585.4	C6H8O4#C6H8O4#C6H8O4#C6H8O4#C6H8O4#C6H8O4#C6H8O4#C6H8O4#C6H8O4#C6H8O4#C6H8O4#C6H8O4	2,3-Dimethylmaleate;Dimethylmaleic acid ([M+H]+)#Triacetate ([M+H]+)#Methylitaconate;2-Methylene-3-methylsuccinate ([M+H]+)#2-Methyleneglutarate ([M+H]+)#3-Hexenedioic acid; Hex-3-enedioic acid [carboxylic acid] ([M+H]+)#3-Methylglutaconic acid; 3-methyl-2-pentenedioic acid [carboxylic acid] ([M+H]+)#(E)-2-Methylglutaconic acid; 2-methyl-2-pentenedioic acid [carboxylic acid] ([M+H]+)#trans-2-Hexe…
1842	7	4514.18	3411.8	C7H12O3#C7H12O3#C7H12O3#C7H12O3#C7H12O3#C7H12O3#C7H12O3#C7H12O3	trans-4-Hydroxycyclohexanecarboxylate ([M+H]+)#7-Oxoheptanoic acid;7-Ketoheptanoic acid ([M+H]+)#4-Hydroxycyclohexylcarboxylic acid; 4-hydroxycyclohexane-1-carboxylic acid [secondary alcohol] ([M+H]+)#2-Keto-n-heptylic acid; 2-oxo-heptanoic acid [Oxo fatty acids [FA0106]] ([M+H]+)#n-valeryl acetic acid; 3-oxo-heptanoic acid [Oxo fatty acids [FA0106]] ([M+H]+)#3-butyrl propionic acid; 4-oxo-heptan…
1846	16	570410	0	C8H16O2#C8H16O2#C8H16O2#C8H16O2#C8H16O2#C8H16O2#C8H16O2#C8H16O2#C8H16O2#C8H16O2#C8H16O2#C8H16O2#C8H16O2#C8H16O2#C8H16O2#C8H16O2	Octanoic acid;Caprylic acid;Octylic acid ([M+H]+)#Valproic acid ([M+H]+)#Caprylic acid (see KEGG C06423); Octanoic acid [carboxylic acid] ([M+H]+)#Valproic acid (see KEGG C07185); 2-propylpentanoic acid [carboxylic acid] ([M+H]+)#Caprylic acid (see KEGG C06423); octanoic acid [Straight chain fatty acids [FA0101]] ([M+H]+)#alpha-ethyl caproic acid; 2-ethyl-hexanoic acid [Branched fatty acids [FA01…
1848	23	239054	2403.61	C8H16O2#C8H16O2#C8H16O2#C8H16O2#C8H16O2#C8H16O2#C8H16O2#C8H16O2#C8H16O2#C8H16O2#C8H16O2#C8H16O2#C8H16O2#C8H16O2#C8H16O2#C8H16O2	Octanoic acid;Caprylic acid;Octylic acid ([M+H]+)#Valproic acid ([M+H]+)#Caprylic acid (see KEGG C06423); Octanoic acid [carboxylic acid] ([M+H]+)#Valproic acid (see KEGG C07185); 2-propylpentanoic acid [carboxylic acid] ([M+H]+)#Caprylic acid (see KEGG C06423); octanoic acid [Straight chain fatty acids [FA0101]] ([M+H]+)#alpha-ethyl caproic acid; 2-ethyl-hexanoic acid [Branched fatty acids [FA01…
1849	24	18540.6	151386	C8H16O2#C8H16O2#C8H16O2#C8H16O2#C8H16O2#C8H16O2#C8H16O2#C8H16O2#C8H16O2#C8H16O2#C8H16O2#C8H16O2#C8H16O2#C8H16O2#C8H16O2#C8H16O2	Octanoic acid;Caprylic acid;Octylic acid ([M+H]+)#Valproic acid ([M+H]+)#Caprylic acid (see KEGG C06423); Octanoic acid [carboxylic acid] ([M+H]+)#Valproic acid (see KEGG C07185); 2-propylpentanoic acid [carboxylic acid] ([M+H]+)#Caprylic acid (see KEGG C06423); octanoic acid [Straight chain fatty acids [FA0101]] ([M+H]+)#alpha-ethyl caproic acid; 2-ethyl-hexanoic acid [Branched fatty acids [FA01…
1850	18	45915.5	5995.42	C8H16O2#C8H16O2#C8H16O2#C8H16O2#C8H16O2#C8H16O2#C8H16O2#C8H16O2#C8H16O2#C8H16O2#C8H16O2#C8H16O2#C8H16O2#C8H16O2#C8H16O2#C8H16O2	Octanoic acid;Caprylic acid;Octylic acid ([M+H]+)#Valproic acid ([M+H]+)#Caprylic acid (see KEGG C06423); Octanoic acid [carboxylic acid] ([M+H]+)#Valproic acid (see KEGG C07185); 2-propylpentanoic acid [carboxylic acid] ([M+H]+)#Caprylic acid (see KEGG C06423); octanoic acid [Straight chain fatty acids [FA0101]] ([M+H]+)#alpha-ethyl caproic acid; 2-ethyl-hexanoic acid [Branched fatty acids [FA01…
1851	29	30490.2	170901	C8H16O2#C8H16O2#C8H16O2#C8H16O2#C8H16O2#C8H16O2#C8H16O2#C8H16O2#C8H16O2#C8H16O2#C8H16O2#C8H16O2#C8H16O2#C8H16O2#C8H16O2#C8H16O2	Octanoic acid;Caprylic acid;Octylic acid ([M+H]+)#Valproic acid ([M+H]+)#Caprylic acid (see KEGG C06423); Octanoic acid [carboxylic acid] ([M+H]+)#Valproic acid (see KEGG C07185); 2-propylpentanoic acid [carboxylic acid] ([M+H]+)#Caprylic acid (see KEGG C06423); octanoic acid [Straight chain fatty acids [FA0101]] ([M+H]+)#alpha-ethyl caproic acid; 2-ethyl-hexanoic acid [Branched fatty acids [FA01…
1854	7	18533.2	1754.91	C8H16O2#C8H16O2#C8H16O2#C8H16O2#C8H16O2#C8H16O2#C8H16O2#C8H16O2#C8H16O2#C8H16O2#C8H16O2#C8H16O2#C8H16O2#C8H16O2#C8H16O2#C8H16O2	Octanoic acid;Caprylic acid;Octylic acid ([M+H]+)#Valproic acid ([M+H]+)#Caprylic acid (see KEGG C06423); Octanoic acid [carboxylic acid] ([M+H]+)#Valproic acid (see KEGG C07185); 2-propylpentanoic acid [carboxylic acid] ([M+H]+)#Caprylic acid (see KEGG C06423); octanoic acid [Straight chain fatty acids [FA0101]] ([M+H]+)#alpha-ethyl caproic acid; 2-ethyl-hexanoic acid [Branched fatty acids [FA01…
1858	11	0	404490	C5H7NO2S	3,4-Dehydrothiomorpholine-3-carboxylate ([M+H]+)
1859	87	254071	170676	C9H7NO#C9H7NO#C9H7NO#C9H7NO#C9H7NO#C9H7NO	3-Methyleneoxindole ([M+H]+)#1(2H)-Isoquinolinone;Isoquinolin-1(2H)-one ([M+H]+)#Quinolin-2-ol;2-Quinolone;2-Hydroxyquinoline;2-Quinolinol ([M+H]+)#Quinolin-4-ol ([M+H]+)#2(1H)-Quinolinone;Quinolin-2(1H)-one ([M+H]+)#Indole-3-carboxaldehyde;Indole-3-carbaldehyde ([M+H]+)
1860	45	4961.31	80486.6	C9H7NO#C9H7NO#C9H7NO#C9H7NO#C9H7NO#C9H7NO	3-Methyleneoxindole ([M+H]+)#1(2H)-Isoquinolinone;Isoquinolin-1(2H)-one ([M+H]+)#Quinolin-2-ol;2-Quinolone;2-Hydroxyquinoline;2-Quinolinol ([M+H]+)#Quinolin-4-ol ([M+H]+)#2(1H)-Quinolinone;Quinolin-2(1H)-one ([M+H]+)#Indole-3-carboxaldehyde;Indole-3-carbaldehyde ([M+H]+)
1863	10	0	6691.61	C6H11NO3#C6H11NO3#C6H11NO3#C6H11NO3#C6H11NO3Se#C6H11NO3#C6H11NO3#C6H11NO3#C6H11NO3#C6H11NO3#C6H11NO3#C6H11NO3#C6H11NO3	4-Acetamidobutanoate;N4-Acetylaminobutanoate ([M+H]+)#6-Amino-2-oxohexanoate;2-Oxo-6-aminocaproate ([M+H]+)#(S)-5-Amino-3-oxohexanoic acid;(S)-5-Amino-3-oxohexanoate ([M+H]+)#L-2-Aminoadipate 6-semialdehyde;2-Aminoadipate 6-semialdehyde;L-Allysine;Allysine;(S)-2-Amino-6-oxohexanoate ([M+H]+)#Se-Propenylselenocysteine Se-oxide ([M+H]+)#2-Amino-5-oxohexanoate ([M+H]+)#Isobutyrylglycine; N-(2-methyl…
1868	25	72790.7	33295.6	C6H10O4#C6H10O4#C6H10O4#C6H10O4#C6H10O4#C6H10O4#C6H10O4#C6H10O4#C6H10O4#C6H10O4#C6H10O4#C6H10O4#C6H10O4#C6H10O4#C6H10O4#C6H10O4#C6H10O4#C6H10O4#C6H10O4#C6H10O4#C6H10O4#C6H10O4#C6H10O4#C6H10O4	2-Aceto-2-hydroxybutanoate ([M+H]+)#Mevaldate;Mevaldic acid ([M+H]+)#2-Dehydropantoate ([M+H]+)#(R)-4-Dehydropantoate ([M+H]+)#3-Hydroxy-3-methyl-2-oxopentanoic acid;3-Hydroxy-3-methyl-2-oxopentanoate ([M+H]+)#(S)-2-Aceto-2-hydroxybutanoate;(S)-2-Hydroxy-2-ethyl-3-oxobutanoate ([M+H]+)#Adipate;Hexanedioate;Hexan-1,6-dicarboxylate ([M+H]+)#4-Hydroxy-2-oxohexanoic acid;4-Hydroxy-2-oxohexanoate ([M+…
1869	12	59507.1	0	C6H10O4#C6H10O4#C6H10O4#C6H10O4#C6H10O4#C6H10O4#C6H10O4#C6H10O4#C6H10O4#C6H10O4#C6H10O4#C6H10O4#C6H10O4#C6H10O4#C6H10O4#C6H10O4#C6H10O4#C6H10O4#C6H10O4#C6H10O4#C6H10O4#C6H10O4#C6H10O4#C6H10O4	2-Aceto-2-hydroxybutanoate ([M+H]+)#Mevaldate;Mevaldic acid ([M+H]+)#2-Dehydropantoate ([M+H]+)#(R)-4-Dehydropantoate ([M+H]+)#3-Hydroxy-3-methyl-2-oxopentanoic acid;3-Hydroxy-3-methyl-2-oxopentanoate ([M+H]+)#(S)-2-Aceto-2-hydroxybutanoate;(S)-2-Hydroxy-2-ethyl-3-oxobutanoate ([M+H]+)#Adipate;Hexanedioate;Hexan-1,6-dicarboxylate ([M+H]+)#4-Hydroxy-2-oxohexanoic acid;4-Hydroxy-2-oxohexanoate ([M+…
1870	14	122748	0	C6H10O4#C6H10O4#C6H10O4#C6H10O4#C6H10O4#C6H10O4#C6H10O4#C6H10O4#C6H10O4#C6H10O4#C6H10O4#C6H10O4#C6H10O4#C6H10O4#C6H10O4#C6H10O4#C6H10O4#C6H10O4#C6H10O4#C6H10O4#C6H10O4#C6H10O4#C6H10O4#C6H10O4	2-Aceto-2-hydroxybutanoate ([M+H]+)#Mevaldate;Mevaldic acid ([M+H]+)#2-Dehydropantoate ([M+H]+)#(R)-4-Dehydropantoate ([M+H]+)#3-Hydroxy-3-methyl-2-oxopentanoic acid;3-Hydroxy-3-methyl-2-oxopentanoate ([M+H]+)#(S)-2-Aceto-2-hydroxybutanoate;(S)-2-Hydroxy-2-ethyl-3-oxobutanoate ([M+H]+)#Adipate;Hexanedioate;Hexan-1,6-dicarboxylate ([M+H]+)#4-Hydroxy-2-oxohexanoic acid;4-Hydroxy-2-oxohexanoate ([M+…
1871	23	98430.7	0	C6H10O4#C6H10O4#C6H10O4#C6H10O4#C6H10O4#C6H10O4#C6H10O4#C6H10O4#C6H10O4#C6H10O4#C6H10O4#C6H10O4#C6H10O4#C6H10O4#C6H10O4#C6H10O4#C6H10O4#C6H10O4#C6H10O4#C6H10O4#C6H10O4#C6H10O4#C6H10O4#C6H10O4	2-Aceto-2-hydroxybutanoate ([M+H]+)#Mevaldate;Mevaldic acid ([M+H]+)#2-Dehydropantoate ([M+H]+)#(R)-4-Dehydropantoate ([M+H]+)#3-Hydroxy-3-methyl-2-oxopentanoic acid;3-Hydroxy-3-methyl-2-oxopentanoate ([M+H]+)#(S)-2-Aceto-2-hydroxybutanoate;(S)-2-Hydroxy-2-ethyl-3-oxobutanoate ([M+H]+)#Adipate;Hexanedioate;Hexan-1,6-dicarboxylate ([M+H]+)#4-Hydroxy-2-oxohexanoic acid;4-Hydroxy-2-oxohexanoate ([M+…
1876	11	0	301942	C5H10N2O3#C5H10N2O3#C5H10N2O3#C5H9N2O3R#C5H9N2O3R#C5H9N2O3R#C5H10N2O3#C5H10N2O3#C5H10N2O3#C5H10N2O3#C5H10N2O3#C5H10N2O3	L-Glutamine;L-2-Aminoglutaramic acid ([M+H]+)#Glutamine;2-Aminoglutaramic acid ([M+H]+)#D-Glutamine;D-2-Aminoglutaramic acid ([M+H]+)#R replaced by H in N5-Alkylglutamine ([M+H]+)#R replaced by H in D-Glutamyl-peptide;gamma-D-Glutamyl-peptide ([M+H]+)#R replaced by H in gamma-L-Glutamyl-acceptor ([M+H]+)#3-Ureidoisobutyrate ([M+H]+)#Isoglutamine;4,5-Diamino-5-oxopentanoic acid ([M+H]+)#L-Glutamin…
1877	13	0	20110	C5H10N2O3#C5H10N2O3#C5H10N2O3#C5H9N2O3R#C5H9N2O3R#C5H9N2O3R#C5H10N2O3#C5H10N2O3#C5H10N2O3#C5H10N2O3#C5H10N2O3#C5H10N2O3	L-Glutamine;L-2-Aminoglutaramic acid ([M+H]+)#Glutamine;2-Aminoglutaramic acid ([M+H]+)#D-Glutamine;D-2-Aminoglutaramic acid ([M+H]+)#R replaced by H in N5-Alkylglutamine ([M+H]+)#R replaced by H in D-Glutamyl-peptide;gamma-D-Glutamyl-peptide ([M+H]+)#R replaced by H in gamma-L-Glutamyl-acceptor ([M+H]+)#3-Ureidoisobutyrate ([M+H]+)#Isoglutamine;4,5-Diamino-5-oxopentanoic acid ([M+H]+)#L-Glutamin…
1878	44	9911.61	158109	C5H10N2O3#C5H10N2O3#C5H10N2O3#C5H9N2O3R#C5H9N2O3R#C5H9N2O3R#C5H10N2O3#C5H10N2O3#C5H10N2O3#C5H10N2O3#C5H10N2O3#C5H10N2O3	L-Glutamine;L-2-Aminoglutaramic acid ([M+H]+)#Glutamine;2-Aminoglutaramic acid ([M+H]+)#D-Glutamine;D-2-Aminoglutaramic acid ([M+H]+)#R replaced by H in N5-Alkylglutamine ([M+H]+)#R replaced by H in D-Glutamyl-peptide;gamma-D-Glutamyl-peptide ([M+H]+)#R replaced by H in gamma-L-Glutamyl-acceptor ([M+H]+)#3-Ureidoisobutyrate ([M+H]+)#Isoglutamine;4,5-Diamino-5-oxopentanoic acid ([M+H]+)#L-Glutamin…
1879	6	11104.2	6121.68	C5H10N2O3#C5H10N2O3#C5H10N2O3#C5H9N2O3R#C5H9N2O3R#C5H9N2O3R#C5H10N2O3#C5H10N2O3#C5H10N2O3#C5H10N2O3#C5H10N2O3#C5H10N2O3	L-Glutamine;L-2-Aminoglutaramic acid ([M+H]+)#Glutamine;2-Aminoglutaramic acid ([M+H]+)#D-Glutamine;D-2-Aminoglutaramic acid ([M+H]+)#R replaced by H in N5-Alkylglutamine ([M+H]+)#R replaced by H in D-Glutamyl-peptide;gamma-D-Glutamyl-peptide ([M+H]+)#R replaced by H in gamma-L-Glutamyl-acceptor ([M+H]+)#3-Ureidoisobutyrate ([M+H]+)#Isoglutamine;4,5-Diamino-5-oxopentanoic acid ([M+H]+)#L-Glutamin…
1882	37	311702	0	C7H14O3#C7H14O3#C7H14O3#C7H14O3#C7H14O3#C7H14O3#C7H14O3	3-Hydroxyisoheptanoic acid; 3-hydroxy-5-methylhexanoic acid [secondary alcohol] ([M+H]+)#2-hydroxy enanthoic acid; 2-hydroxy-heptanoic acid [Hydroxy fatty acids [FA0105]] ([M+H]+)#4-hydroxy enanthoic acid; 4-hydroxy-heptanoic acid [Hydroxy fatty acids [FA0105]] ([M+H]+)#delta-hydroxy enanthoic acid; 5-hydroxy-heptanoic acid [Hydroxy fatty acids [FA0105]] ([M+H]+)#omega-hydroxy enanthoic acid; 7-h…
1883	8	16381.7	0	C7H14O3#C7H14O3#C7H14O3#C7H14O3#C7H14O3#C7H14O3#C7H14O3	3-Hydroxyisoheptanoic acid; 3-hydroxy-5-methylhexanoic acid [secondary alcohol] ([M+H]+)#2-hydroxy enanthoic acid; 2-hydroxy-heptanoic acid [Hydroxy fatty acids [FA0105]] ([M+H]+)#4-hydroxy enanthoic acid; 4-hydroxy-heptanoic acid [Hydroxy fatty acids [FA0105]] ([M+H]+)#delta-hydroxy enanthoic acid; 5-hydroxy-heptanoic acid [Hydroxy fatty acids [FA0105]] ([M+H]+)#omega-hydroxy enanthoic acid; 7-h…
1884	18	132374	292667	C6H14N2O2#C6H14N2O2#C6H14N2O2#C6H14N2O2#C6H14N2O2#C6H14N2O2#C6H14N2O2#C6H14N2O2#C6H14N2O2#C6H14N2O2	L-Lysine;Lysine acid;2,6-Diaminohexanoic acid ([M+H]+)#D-Lysine;D-2,6-Diaminohexanoic acid ([M+H]+)#(3S)-3,6-Diaminohexanoate;L-beta-Lysine ([M+H]+)#(3S,5S)-3,5-Diaminohexanoate;L-erythro-3,5-Diaminohexanoate;(3S,5S)-3,5-Diaminocaproate;L-erythro-3,5-Diaminocaproate ([M+H]+)#2,5-Diaminohexanoate ([M+H]+)#Lysine ([M+H]+)#L-Lysine (see KEGG C00047); 2,6-diaminohexanoic acid [primary amine] ([M+H]+)…
1886	21	262776	0	C8H18O2#C8H18O2#C8H18O2#C8H18O2	Octane-1,8-diol;1,8-Octanediol ([M+H]+)#2-Ethyl-1,3-hexanediol;Ethohexadiol ([M+H]+)#1,2-Octanediol;1,2-Dihydroxyoctane ([M+H]+)#octane-1,2-diol (see KEGG C14273); octane-1,2-diol [Fatty alcohols [FA05]] ([M+H]+)
1887	36	35991.4	36922.9	C3H2ClN3O2	2-Chloro-4,6-dihydroxy-1,3,5-triazine ([M+H]+)
1890	47	53129.9	223004	C5H9NO4#C5H9NO4#C5H9NO4#C5H9NO4#C5H9NO4#C5H9NO4#C5H9NO4#C5H9NO4#C5H9NO4#C5H9NO4#C5H9NO4#C5H9NO4#C5H9NO4#C5H9NO4#C5H9NO4#C5H9NO4	L-Glutamate;L-Glutamic acid;L-Glutaminic acid;Glutamate ([M+H]+)#D-Glutamate;D-Glutamic acid;D-Glutaminic acid;D-2-Aminoglutaric acid ([M+H]+)#DL-Glutamate;DL-Glutaminic acid;2-Aminoglutaric acid;Glutamate ([M+H]+)#O-Acetyl-L-serine;O3-Acetyl-L-serine ([M+H]+)#L-threo-3-Methylaspartate ([M+H]+)#N-(Carboxymethyl)-D-alanine;Strombine ([M+H]+)#Isoglutamate;Isoglutamic acid;3-Aminopentanedioic acid (…
1891	24	56249.1	18001.1	C5H9NO4#C5H9NO4#C5H9NO4#C5H9NO4#C5H9NO4#C5H9NO4#C5H9NO4#C5H9NO4#C5H9NO4#C5H9NO4#C5H9NO4#C5H9NO4#C5H9NO4#C5H9NO4#C5H9NO4#C5H9NO4	L-Glutamate;L-Glutamic acid;L-Glutaminic acid;Glutamate ([M+H]+)#D-Glutamate;D-Glutamic acid;D-Glutaminic acid;D-2-Aminoglutaric acid ([M+H]+)#DL-Glutamate;DL-Glutaminic acid;2-Aminoglutaric acid;Glutamate ([M+H]+)#O-Acetyl-L-serine;O3-Acetyl-L-serine ([M+H]+)#L-threo-3-Methylaspartate ([M+H]+)#N-(Carboxymethyl)-D-alanine;Strombine ([M+H]+)#Isoglutamate;Isoglutamic acid;3-Aminopentanedioic acid (…
1894	4	10713.7	0	C5H9NO4#C5H9NO4#C5H9NO4#C5H9NO4#C5H9NO4#C5H9NO4#C5H9NO4#C5H9NO4#C5H9NO4#C5H9NO4#C5H9NO4#C5H9NO4#C5H9NO4#C5H9NO4#C5H9NO4#C5H9NO4	L-Glutamate;L-Glutamic acid;L-Glutaminic acid;Glutamate ([M+H]+)#D-Glutamate;D-Glutamic acid;D-Glutaminic acid;D-2-Aminoglutaric acid ([M+H]+)#DL-Glutamate;DL-Glutaminic acid;2-Aminoglutaric acid;Glutamate ([M+H]+)#O-Acetyl-L-serine;O3-Acetyl-L-serine ([M+H]+)#L-threo-3-Methylaspartate ([M+H]+)#N-(Carboxymethyl)-D-alanine;Strombine ([M+H]+)#Isoglutamate;Isoglutamic acid;3-Aminopentanedioic acid (…
1896	4	15571.2	6416.7	C10H13N	Actinidine ([M+H]+)
1897	8	15907.2	10712.5	C2H3Cl3O	Trichloroethanol;2,2,2-Trichloroethanol ([M+H]+)
1904	7	0	163960	C5H8O3S#C5H8O3S#C5H8O3S	4-Methylthio-2-oxobutanoic acid;4-Methylthio-2-oxobutanoate;2-Keto-4-methylthiobutyric acid;2-Oxo-4-methylthiobutanoate ([M+H]+)#2-Oxo-4-methylthiobutanoic acid (see KEGG C01180); 4-methylsulfanyl-2-oxo-butanoic acid [ketone] ([M+H]+)#2-oxo-4-methylthio-butanoic acid (see KEGG C01180) [Oxo fatty acids [FA0106]] ([M+H]+)
1912	41	55675.7	4940.51	C5H8O3S#C5H8O3S#C5H8O3S	4-Methylthio-2-oxobutanoic acid;4-Methylthio-2-oxobutanoate;2-Keto-4-methylthiobutyric acid;2-Oxo-4-methylthiobutanoate ([M+H]+)#2-Oxo-4-methylthiobutanoic acid (see KEGG C01180); 4-methylsulfanyl-2-oxo-butanoic acid [ketone] ([M+H]+)#2-oxo-4-methylthio-butanoic acid (see KEGG C01180) [Oxo fatty acids [FA0106]] ([M+H]+)
1914	4	0	49235.8	C5H8O3S#C5H8O3S#C5H8O3S	4-Methylthio-2-oxobutanoic acid;4-Methylthio-2-oxobutanoate;2-Keto-4-methylthiobutyric acid;2-Oxo-4-methylthiobutanoate ([M+H]+)#2-Oxo-4-methylthiobutanoic acid (see KEGG C01180); 4-methylsulfanyl-2-oxo-butanoic acid [ketone] ([M+H]+)#2-oxo-4-methylthio-butanoic acid (see KEGG C01180) [Oxo fatty acids [FA0106]] ([M+H]+)
1915	13	1363.24	8195.21	C5H8O3S#C5H8O3S#C5H8O3S	4-Methylthio-2-oxobutanoic acid;4-Methylthio-2-oxobutanoate;2-Keto-4-methylthiobutyric acid;2-Oxo-4-methylthiobutanoate ([M+H]+)#2-Oxo-4-methylthiobutanoic acid (see KEGG C01180); 4-methylsulfanyl-2-oxo-butanoic acid [ketone] ([M+H]+)#2-oxo-4-methylthio-butanoic acid (see KEGG C01180) [Oxo fatty acids [FA0106]] ([M+H]+)
1919	13	13724.3	13444.8	C5H8O3S#C5H8O3S#C5H8O3S	4-Methylthio-2-oxobutanoic acid;4-Methylthio-2-oxobutanoate;2-Keto-4-methylthiobutyric acid;2-Oxo-4-methylthiobutanoate ([M+H]+)#2-Oxo-4-methylthiobutanoic acid (see KEGG C01180); 4-methylsulfanyl-2-oxo-butanoic acid [ketone] ([M+H]+)#2-oxo-4-methylthio-butanoic acid (see KEGG C01180) [Oxo fatty acids [FA0106]] ([M+H]+)
1923	14	10115.8	6696.52	C5H8O3S#C5H8O3S#C5H8O3S	4-Methylthio-2-oxobutanoic acid;4-Methylthio-2-oxobutanoate;2-Keto-4-methylthiobutyric acid;2-Oxo-4-methylthiobutanoate ([M+H]+)#2-Oxo-4-methylthiobutanoic acid (see KEGG C01180); 4-methylsulfanyl-2-oxo-butanoic acid [ketone] ([M+H]+)#2-oxo-4-methylthio-butanoic acid (see KEGG C01180) [Oxo fatty acids [FA0106]] ([M+H]+)
1928	70	117560	80534.5	C9H8O2#C9H8O2#C9H8O2#C9H7O2R#C9H8O2#C9H8O2#C9H8O2#C9H8O2#C9H8O2#C9H8O2#C6H11O2SR	trans-Cinnamate;trans-Cinnamic acid;(E)-Cinnamate ([M+H]+)#Dihydrocoumarin;3,4-Dihydrocoumarin ([M+H]+)#4-Hydroxycinnamyl aldehyde;p-Coumaraldehyde ([M+H]+)#R replaced by H in Alkyl cinnamate ([M+H]+)#3-Hydroxy-1-indanone ([M+H]+)#3-Isochromanone ([M+H]+)#Cinnamic acid;Benzeneacrylic acid ([M+H]+)#Pyruvophenone;1-Phenyl-1,2-propanedione ([M+H]+)#Cinnamic acid (see KEGG C10438); 3-phenyl-2-Propeno…
1929	7	3131.95	2300.95	C9H8O2#C9H8O2#C9H8O2#C9H7O2R#C9H8O2#C9H8O2#C9H8O2#C9H8O2#C9H8O2#C9H8O2#C6H11O2SR	trans-Cinnamate;trans-Cinnamic acid;(E)-Cinnamate ([M+H]+)#Dihydrocoumarin;3,4-Dihydrocoumarin ([M+H]+)#4-Hydroxycinnamyl aldehyde;p-Coumaraldehyde ([M+H]+)#R replaced by H in Alkyl cinnamate ([M+H]+)#3-Hydroxy-1-indanone ([M+H]+)#3-Isochromanone ([M+H]+)#Cinnamic acid;Benzeneacrylic acid ([M+H]+)#Pyruvophenone;1-Phenyl-1,2-propanedione ([M+H]+)#Cinnamic acid (see KEGG C10438); 3-phenyl-2-Propeno…
1936	6	17820.1	6229.83	C9H8O2#C9H8O2#C9H8O2#C9H7O2R#C9H8O2#C9H8O2#C9H8O2#C9H8O2#C9H8O2#C9H8O2#C6H11O2SR	trans-Cinnamate;trans-Cinnamic acid;(E)-Cinnamate ([M+H]+)#Dihydrocoumarin;3,4-Dihydrocoumarin ([M+H]+)#4-Hydroxycinnamyl aldehyde;p-Coumaraldehyde ([M+H]+)#R replaced by H in Alkyl cinnamate ([M+H]+)#3-Hydroxy-1-indanone ([M+H]+)#3-Isochromanone ([M+H]+)#Cinnamic acid;Benzeneacrylic acid ([M+H]+)#Pyruvophenone;1-Phenyl-1,2-propanedione ([M+H]+)#Cinnamic acid (see KEGG C10438); 3-phenyl-2-Propeno…
1940	4	0	2118.29	C10H12O#C10H12O#C10H12O#C10H12O#C10H12O#C10H12O	p-Cumic aldehyde;Cuminaldehyde ([M+H]+)#Anethole ([M+H]+)#Estragole ([M+H]+)#5,6,7,8-Tetrahydro-2-naphthol ([M+H]+)#Cuminaldehyde (see KEGG C06577); 4-propan-2-ylbenzaldehyde [aldehyde] ([M+H]+)#2,4,6,8-decatetraenal [Fatty aldehydes [FA06]] ([M+H]+)
1941	18	43319.7	0	C10H12O#C10H12O#C10H12O#C10H12O#C10H12O#C10H12O	p-Cumic aldehyde;Cuminaldehyde ([M+H]+)#Anethole ([M+H]+)#Estragole ([M+H]+)#5,6,7,8-Tetrahydro-2-naphthol ([M+H]+)#Cuminaldehyde (see KEGG C06577); 4-propan-2-ylbenzaldehyde [aldehyde] ([M+H]+)#2,4,6,8-decatetraenal [Fatty aldehydes [FA06]] ([M+H]+)
1946	4	3746.14	0	C11H16	Ectocarpen ([M+H]+)
1949	25	43100.4	0	C11H16	Ectocarpen ([M+H]+)
1953	84	786856	974314	C8H7NO2#C8H7NO2#C8H7NO2#C8H7NO2#C8H7NO2#C8H7NO2#C8H7NO2#C8H7NO2#C5H11NO2S#C5H11NO2S#C5H11NO2S#C5H11NO2S#C5H11NO2S	4-Hydroxymandelonitrile ([M+H]+)#2,3-Dihydroxyindole;Dihydroxyindole ([M+H]+)#2-Formylaminobenzaldehyde ([M+H]+)#(S)-4-Hydroxymandelonitrile ([M+H]+)#5,6-Dihydroxyindole;DHI ([M+H]+)#Gentianadine ([M+H]+)#3-Hydroxyindolin-2-one;1,3-Dihydro-3-hydroxy-2H-indol-2-one;Dioxindole ([M+H]+)#5,6-Dihydroxyindole (see KEGG C05578); 1H-indole-5,6-diol [phenol or hydroxyhetarene] ([M+H]+)#L-Methionine;Methio…
1956	17	123306	264619	C8H6O3#C8H6O3#C8H6O3#C8H6O3	alpha-Oxo-benzeneacetic acid;Benzoylformate;Benzoylformic acid;Phenylglyoxylic acid;Phenylglyoxylate;2-Oxo-2-phenylacetate ([M+H]+)#2-Carboxybenzaldehyde;Phthalaldehydic acid;o-Formylbenzoic acid ([M+H]+)#Piperonal ([M+H]+)#Phenylglyoxylic acid (see KEGG C02137); 2-oxo-2-phenyl-acetic acid [ketone] ([M+H]+)
1959	44	0	201640	C9H10O2#C9H10O2#C9H10O2#C9H10O2#C9H10O2#C9H10O2#C9H10O2#C9H10O2#C9H10O2#C9H10O2#C9H10O2#C9H10O2	Tolylacetate;p-Cresyl acetate;p-Tolyacetate ([M+H]+)#4-Coumaryl alcohol;4-Hydroxycinnamyl alcohol;p-Coumaryl alcohol ([M+H]+)#Phenylpropanoate;3-Phenyl-propionic acid;3-Phenylpropanoic acid ([M+H]+)#p-Hydroxypropiophenone;Paroxypropione ([M+H]+)#Benzyl acetate ([M+H]+)#4-hydroxydihydrocinnamaldehyde;3-(p-Hydroxyphenyl)propanal ([M+H]+)#Hydrocinnamic acid (see KEGG C05629); Benzenepropanoic acid […
1981	67	298967	137190	C10H14O#C10H14O#C10H14O#C10H14O#C10H14O#C10H14O#C10H14O#C10H14O#C10H14O#C10H14O#C10H14O#C10H14O#C10H14O#C10H14O#C10H14O#C10H14O#C10H14O#C10H14O#C10H14O#C10H14O#C10H14O#C10H14O#C10H14O#C10H14O#C10H14O#C10H14O#C10H14O#C10H14O#C10H14O#C10H14O#C10H14O#C10H14O#C10H14O#C10H14O#C10H14O#C10H14O#C10H14O#C10H14O#C10H14O#C10H14O#C10H14O	(-)-Carvone;(4R)-Carvone ([M+H]+)#(+)-Sabinone ([M+H]+)#Piperitenone ([M+H]+)#Isopiperitenone ([M+H]+)#(-)-Isopiperitenone;(-)-(4R)-Isopiperitenone ([M+H]+)#Perillyl aldehyde;Perillaldehyde ([M+H]+)#p-Cumic alcohol ([M+H]+)#Carvacrol ([M+H]+)#Chrysanthenone ([M+H]+)#Menthofuran ([M+H]+)#Pinocarvone ([M+H]+)#Thymol ([M+H]+)#Umbellulone;(-)-Umbellulone ([M+H]+)#Verbenone ([M+H]+)#(+)-(S)-Carvone;Ca…
1990	87	1.58967e+06	1.27431e+06	C7H5NO3	6-Imino-5-oxocyclohexa-1,3-dienecarboxylate ([M+H]+)
1991	87	132734	113831	C7H5NO3	6-Imino-5-oxocyclohexa-1,3-dienecarboxylate ([M+H]+)
1992	80	120122	112352	C7H5NO3	6-Imino-5-oxocyclohexa-1,3-dienecarboxylate ([M+H]+)
1993	51	46056.8	79705	C5H5N5O#C5H5N5O#C5H5N5O#C5H5N5O	Guanine;2-Amino-6-hydroxypurine ([M+H]+)#Guanine (see KEGG C00242); 2-amino-3,7-dihydropurin-6-one [primary amine] ([M+H]+)#2-Hydroxyadenine; 6-amino-1,7-dihydropurin-2-one [phenol or hydroxyhetarene] ([M+H]+)#8-Hydroxyadenine; 6-amino-1,7-dihydro-Purin-8-one [phenol or hydroxyhetarene] ([M+H]+)
1994	13	23187.7	10860.5	C8H9NO2#C8H9NO2#C8H9NO2#C8H9NO2#C8H9NO2#C8H9NO2#C8H9NO2#C8H9NO2#C8H9NO2#C8H9NO2#C8H9NO2#C8H9NO2#C8H9NO2#C8H9NO2	N-(Acetyloxy)benzenamine ([M+H]+)#N-Methylanthranilate;N-Methylanthranilic acid;2-(Methylamino)benzoic acid ([M+H]+)#N-Methyl-4-aminobenzoate ([M+H]+)#(E)-4-Hydroxyphenylacetaldehyde-oxime ([M+H]+)#(Z)-4-Hydroxyphenylacetaldehyde-oxime ([M+H]+)#Acetaminophen ([M+H]+)#(R)-Mandelamide ([M+H]+)#2-Amino-3-methylbenzoate ([M+H]+)#Dopamine quinone ([M+H]+)#2-Descarboxy-cyclo-dopa;Indoline-5,6-diol;5,6-…
1996	37	164757	122468	C8H8O3#C8H8O3#C8H8O3#C8H8O3#C8H8O3#C8H8O3#C8H8O3#C8H8O3#C8H8O3#C8H8O3#C8H8O3#C8H8O3#C8H8O3#C8H8O3#C8H8O3#C8H8O3#C8H8O3#C8H8O3#C8H8O3#C8H8O3#C8H8O3#C8H8O3#C8H8O3#C8H8O3#C8H8O3#C8H8O3#C8H8O3#C8H8O3#C8H8O3#C8H8O3#C8H8O3	4-Hydroxyphenylacetate;4-Hydroxyphenylacetic acid ([M+H]+)#4-Hydroxy-3-methoxy-benzaldehyde;Vanillin;Vanillaldehyde;4-Hydroxy-3-methoxybenzaldehyde ([M+H]+)#(R)-Mandelate;(R)-2-Hydroxy-2-phenylacetic acid;(R)-2-Hydroxy-2-phenylacetate;(R)-Mandelic acid ([M+H]+)#(S)-Mandelate;(S)-2-Hydroxy-2-phenylacetic acid;(S)-2-Hydroxy-2-phenylacetate;(S)-Mandelic acid ([M+H]+)#Phenoxyacetate;Phenoxyacetic aci…
1997	9	118694	75126.8	C7H8N2O2#C7H8N2O2#C7H8N2O2#C7H8N2O2#C7H8N2O2	N1-Methyl-2-pyridone-5-carboxamide;N'-Methyl-2-pyridone-5-carboxamide;1-Methyl-5-carboxylamide-2-pyridone ([M+H]+)#N1-Methyl-4-pyridone-5-carboxamide;N'-Methyl-4-pyridone-5-carboxamide;1-Methyl-4-pyridone-3-carboximide ([M+H]+)#2-Amino-4-nitrotoluene ([M+H]+)#N1-Methyl-2-pyridone-5-carboxamide (see KEGG C05842); 1-methyl-6-oxo-pyridine-3-carboxamide [primary carboxylic acid amide] ([M+H]+)#N1-Met…
1998	29	272049	2416.94	C9H12O2	3-Isopropylcatechol ([M+H]+)
1999	37	312531	10316.1	C9H12O2	3-Isopropylcatechol ([M+H]+)
2000	43	103081	60932	C9H12O2	3-Isopropylcatechol ([M+H]+)
2001	7	8802.56	0	C9H12O2	3-Isopropylcatechol ([M+H]+)
2003	19	51170.3	0	C9H12O2	3-Isopropylcatechol ([M+H]+)
2006	17	28677.4	3380.63	C10H16O#C10H16O#C10H16O#C10H16O#C10H16O#C10H16O#C10H16O#C10H16O#C10H16O#C10H16O#C10H16O#C10H16O#C10H16O#C10H16O#C10H16O#C10H16O#C10H16O#C10H16O#C10H16O#C10H16O#C10H16O#C10H16O#C10H16O#C10H16O#C10H16O#C10H16O#C10H16O#C10H16O#C10H16O#C10H16O#C10H16O#C10H16O#C10H16O#C10H16O#C10H16O#C10H16O#C10H16O#C10H16O#C10H16O#C10H16O#C10H16O#C10H16O#C10H16O#C10H16O#C10H16O#C10H16O#C10H16O#C10H16O#C10H16O#C10H16O…	(+)-Camphor;D-Camphor ([M+H]+)#(-)-Camphor ([M+H]+)#(-)-trans-Carveol ([M+H]+)#(-)-trans-Isopiperitenol ([M+H]+)#Geranial;trans-Citral ([M+H]+)#(+)-cis-Sabinol ([M+H]+)#Perillyl alcohol;(-)-Perillyl alcohol;p-Mentha-1,8-dien-7-ol;(-)-Perillylalcohol ([M+H]+)#alpha-Pinene-oxide ([M+H]+)#(Z)-2-Methyl-5-isopropylhexa-2,5-dienal;cis-2-Methyl-5-isopropylhexa-2,5-dienal ([M+H]+)#Limonene-1,2-epoxide;Li…
2007	4	2939.45	0	C10H16O#C10H16O#C10H16O#C10H16O#C10H16O#C10H16O#C10H16O#C10H16O#C10H16O#C10H16O#C10H16O#C10H16O#C10H16O#C10H16O#C10H16O#C10H16O#C10H16O#C10H16O#C10H16O#C10H16O#C10H16O#C10H16O#C10H16O#C10H16O#C10H16O#C10H16O#C10H16O#C10H16O#C10H16O#C10H16O#C10H16O#C10H16O#C10H16O#C10H16O#C10H16O#C10H16O#C10H16O#C10H16O#C10H16O#C10H16O#C10H16O#C10H16O#C10H16O#C10H16O#C10H16O#C10H16O#C10H16O#C10H16O#C10H16O#C10H16O…	(+)-Camphor;D-Camphor ([M+H]+)#(-)-Camphor ([M+H]+)#(-)-trans-Carveol ([M+H]+)#(-)-trans-Isopiperitenol ([M+H]+)#Geranial;trans-Citral ([M+H]+)#(+)-cis-Sabinol ([M+H]+)#Perillyl alcohol;(-)-Perillyl alcohol;p-Mentha-1,8-dien-7-ol;(-)-Perillylalcohol ([M+H]+)#alpha-Pinene-oxide ([M+H]+)#(Z)-2-Methyl-5-isopropylhexa-2,5-dienal;cis-2-Methyl-5-isopropylhexa-2,5-dienal ([M+H]+)#Limonene-1,2-epoxide;Li…
2008	11	7974.9	2736.71	C10H16O#C10H16O#C10H16O#C10H16O#C10H16O#C10H16O#C10H16O#C10H16O#C10H16O#C10H16O#C10H16O#C10H16O#C10H16O#C10H16O#C10H16O#C10H16O#C10H16O#C10H16O#C10H16O#C10H16O#C10H16O#C10H16O#C10H16O#C10H16O#C10H16O#C10H16O#C10H16O#C10H16O#C10H16O#C10H16O#C10H16O#C10H16O#C10H16O#C10H16O#C10H16O#C10H16O#C10H16O#C10H16O#C10H16O#C10H16O#C10H16O#C10H16O#C10H16O#C10H16O#C10H16O#C10H16O#C10H16O#C10H16O#C10H16O#C10H16O…	(+)-Camphor;D-Camphor ([M+H]+)#(-)-Camphor ([M+H]+)#(-)-trans-Carveol ([M+H]+)#(-)-trans-Isopiperitenol ([M+H]+)#Geranial;trans-Citral ([M+H]+)#(+)-cis-Sabinol ([M+H]+)#Perillyl alcohol;(-)-Perillyl alcohol;p-Mentha-1,8-dien-7-ol;(-)-Perillylalcohol ([M+H]+)#alpha-Pinene-oxide ([M+H]+)#(Z)-2-Methyl-5-isopropylhexa-2,5-dienal;cis-2-Methyl-5-isopropylhexa-2,5-dienal ([M+H]+)#Limonene-1,2-epoxide;Li…
2010	73	141341	157098	C7H5BiO4#C7H7NOS	Bismuth subsalicylate ([M+H]+)#Thiobenzamide S-oxide ([M+H]+)
2012	12	9200.41	724.591	C7H7NO3#C7H7NO3#C7H7NO3#C7H7NO3#C7H7NO3#C7H7NO3#C7H7NO3#C7H7NO3#C7H7NO3#C7H7NO3#C7H7NO3	3-Hydroxyanthranilate;3-Hydroxyanthranilic acid ([M+H]+)#3-Hydroxy-2-methylpyridine-5-carboxylate ([M+H]+)#4-Aminosalicylate;4-Aminosalicylic acid ([M+H]+)#1-Carbapen-2-em-3-carboxylic acid;(5R)-Carbapenem-3-carboxylic acid;(5R)-Carbapenem-3-carboxylate ([M+H]+)#4-Nitroanisole;p-Nitroanisole ([M+H]+)#Salicylhydroxamic acid ([M+H]+)#AHBA;3-Amino-5-hydroxybenzoic acid;3-Ahba ([M+H]+)#3-Amino-4-hydr…
2015	79	301000	214526	C8H11NO2#C8H11NO2#C8H11NO2#C8H11NO2#C8H11NO2#C8H11NO2	Dopamine;4-(2-Aminoethyl)-1,2-benzenediol;4-(2-Aminoethyl)benzene-1,2-diol;3,4-Dihydroxyphenethylamine;2-(3,4-Dihydroxyphenyl)ethylamine ([M+H]+)#1-(4-Hydroxyphenyl)-2-aminoethanol;Octopamine;p-Hydroxyphenylethanolamine ([M+H]+)#Vanillylamine ([M+H]+)#Dopamine (see KEGG C03758); 4-(2-aminoethyl)benzene-1,2-diol [phenol or hydroxyhetarene] ([M+H]+)#p-Octopamine [secondary alcohol] ([M+H]+)#Vanilly…
2018	19	408806	23511	C4H10O2S2#C4H10O2S2#C4H10O2S2	Dithiothreitol;1,4-Dithiothreitol;threo-1,4-Dimercapto-2,3-butanediol;DL-threo-1,4-Dimercapto-2,3-butanediol ([M+H]+)#Dithioerythritol;erythro-1,4-Dimercapto-2,3-butanediol;DTE ([M+H]+)#1,4-Dithiothreitol [secondary alcohol] ([M+H]+)
2020	11	6216.18	2988.75	C8H7ClO	4-Chloroacetophenone ([M+H]+)
2024	6	4148.33	0	C8H10O3#C8H10O3#C8H10O3	4-Hydroxy-3-methoxy-benzenemethanol;Vanillyl alcohol;4-Hydroxy-3-methoxybenzyl alcohol;4-Hydroxy-3-methoxybenzenemethanol ([M+H]+)#2,6-Dimethoxyphenol;Pyrogallol 1,3-dimethyl ether ([M+H]+)#Hydroxytyrosol; 4-(2-hydroxyethyl)benzene-1,2-diol [primary alcohol] ([M+H]+)
2027	12	13406.9	0	C8H10O3#C8H10O3#C8H10O3	4-Hydroxy-3-methoxy-benzenemethanol;Vanillyl alcohol;4-Hydroxy-3-methoxybenzyl alcohol;4-Hydroxy-3-methoxybenzenemethanol ([M+H]+)#2,6-Dimethoxyphenol;Pyrogallol 1,3-dimethyl ether ([M+H]+)#Hydroxytyrosol; 4-(2-hydroxyethyl)benzene-1,2-diol [primary alcohol] ([M+H]+)
2028	43	2.30519e+06	0	C8H10O3#C8H10O3#C8H10O3	4-Hydroxy-3-methoxy-benzenemethanol;Vanillyl alcohol;4-Hydroxy-3-methoxybenzyl alcohol;4-Hydroxy-3-methoxybenzenemethanol ([M+H]+)#2,6-Dimethoxyphenol;Pyrogallol 1,3-dimethyl ether ([M+H]+)#Hydroxytyrosol; 4-(2-hydroxyethyl)benzene-1,2-diol [primary alcohol] ([M+H]+)
2029	38	150788	0	C8H10O3#C8H10O3#C8H10O3	4-Hydroxy-3-methoxy-benzenemethanol;Vanillyl alcohol;4-Hydroxy-3-methoxybenzyl alcohol;4-Hydroxy-3-methoxybenzenemethanol ([M+H]+)#2,6-Dimethoxyphenol;Pyrogallol 1,3-dimethyl ether ([M+H]+)#Hydroxytyrosol; 4-(2-hydroxyethyl)benzene-1,2-diol [primary alcohol] ([M+H]+)
2031	5	27304.6	19907.9	C8H10O3#C8H10O3#C8H10O3	4-Hydroxy-3-methoxy-benzenemethanol;Vanillyl alcohol;4-Hydroxy-3-methoxybenzyl alcohol;4-Hydroxy-3-methoxybenzenemethanol ([M+H]+)#2,6-Dimethoxyphenol;Pyrogallol 1,3-dimethyl ether ([M+H]+)#Hydroxytyrosol; 4-(2-hydroxyethyl)benzene-1,2-diol [primary alcohol] ([M+H]+)
2032	4	7102.71	4396.05	C8H10O3#C8H10O3#C8H10O3	4-Hydroxy-3-methoxy-benzenemethanol;Vanillyl alcohol;4-Hydroxy-3-methoxybenzyl alcohol;4-Hydroxy-3-methoxybenzenemethanol ([M+H]+)#2,6-Dimethoxyphenol;Pyrogallol 1,3-dimethyl ether ([M+H]+)#Hydroxytyrosol; 4-(2-hydroxyethyl)benzene-1,2-diol [primary alcohol] ([M+H]+)
2034	5	0	5027.78	C8H10O3#C8H10O3#C8H10O3	4-Hydroxy-3-methoxy-benzenemethanol;Vanillyl alcohol;4-Hydroxy-3-methoxybenzyl alcohol;4-Hydroxy-3-methoxybenzenemethanol ([M+H]+)#2,6-Dimethoxyphenol;Pyrogallol 1,3-dimethyl ether ([M+H]+)#Hydroxytyrosol; 4-(2-hydroxyethyl)benzene-1,2-diol [primary alcohol] ([M+H]+)
2035	17	1067.45	12384.2	C8H10O3#C8H10O3#C8H10O3	4-Hydroxy-3-methoxy-benzenemethanol;Vanillyl alcohol;4-Hydroxy-3-methoxybenzyl alcohol;4-Hydroxy-3-methoxybenzenemethanol ([M+H]+)#2,6-Dimethoxyphenol;Pyrogallol 1,3-dimethyl ether ([M+H]+)#Hydroxytyrosol; 4-(2-hydroxyethyl)benzene-1,2-diol [primary alcohol] ([M+H]+)
2040	11	130050	638.59	C9H14O2#C9H14O2#C9H14O2#C9H14O2#C9H14O2#C9H14O2#C9H14O2#C9H14O2#C9H14O2#C9H14O2#C9H14O2	Boschnialactone ([M+H]+)#2,6-nonadienoic acid [Unsaturated fatty acids [FA0103]] ([M+H]+)#2E,6Z-nonadienoic acid [Unsaturated fatty acids [FA0103]] ([M+H]+)#2Z,4E-nonadienoic acid [Unsaturated fatty acids [FA0103]] ([M+H]+)#5,7-nonadienoic acid [Unsaturated fatty acids [FA0103]] ([M+H]+)#2-nonynoic acid [Unsaturated fatty acids [FA0103]] ([M+H]+)#4-nonynoic acid [Unsaturated fatty acids [FA0103]]…
2041	9	10683.8	613.596	C9H14O2#C9H14O2#C9H14O2#C9H14O2#C9H14O2#C9H14O2#C9H14O2#C9H14O2#C9H14O2#C9H14O2#C9H14O2	Boschnialactone ([M+H]+)#2,6-nonadienoic acid [Unsaturated fatty acids [FA0103]] ([M+H]+)#2E,6Z-nonadienoic acid [Unsaturated fatty acids [FA0103]] ([M+H]+)#2Z,4E-nonadienoic acid [Unsaturated fatty acids [FA0103]] ([M+H]+)#5,7-nonadienoic acid [Unsaturated fatty acids [FA0103]] ([M+H]+)#2-nonynoic acid [Unsaturated fatty acids [FA0103]] ([M+H]+)#4-nonynoic acid [Unsaturated fatty acids [FA0103]]…
2042	17	13208	13631.7	C9H14O2#C9H14O2#C9H14O2#C9H14O2#C9H14O2#C9H14O2#C9H14O2#C9H14O2#C9H14O2#C9H14O2#C9H14O2	Boschnialactone ([M+H]+)#2,6-nonadienoic acid [Unsaturated fatty acids [FA0103]] ([M+H]+)#2E,6Z-nonadienoic acid [Unsaturated fatty acids [FA0103]] ([M+H]+)#2Z,4E-nonadienoic acid [Unsaturated fatty acids [FA0103]] ([M+H]+)#5,7-nonadienoic acid [Unsaturated fatty acids [FA0103]] ([M+H]+)#2-nonynoic acid [Unsaturated fatty acids [FA0103]] ([M+H]+)#4-nonynoic acid [Unsaturated fatty acids [FA0103]]…
2043	9	20046.9	0	C9H14O2#C9H14O2#C9H14O2#C9H14O2#C9H14O2#C9H14O2#C9H14O2#C9H14O2#C9H14O2#C9H14O2#C9H14O2	Boschnialactone ([M+H]+)#2,6-nonadienoic acid [Unsaturated fatty acids [FA0103]] ([M+H]+)#2E,6Z-nonadienoic acid [Unsaturated fatty acids [FA0103]] ([M+H]+)#2Z,4E-nonadienoic acid [Unsaturated fatty acids [FA0103]] ([M+H]+)#5,7-nonadienoic acid [Unsaturated fatty acids [FA0103]] ([M+H]+)#2-nonynoic acid [Unsaturated fatty acids [FA0103]] ([M+H]+)#4-nonynoic acid [Unsaturated fatty acids [FA0103]]…
2044	18	27606.6	953.219	C9H14O2#C9H14O2#C9H14O2#C9H14O2#C9H14O2#C9H14O2#C9H14O2#C9H14O2#C9H14O2#C9H14O2#C9H14O2	Boschnialactone ([M+H]+)#2,6-nonadienoic acid [Unsaturated fatty acids [FA0103]] ([M+H]+)#2E,6Z-nonadienoic acid [Unsaturated fatty acids [FA0103]] ([M+H]+)#2Z,4E-nonadienoic acid [Unsaturated fatty acids [FA0103]] ([M+H]+)#5,7-nonadienoic acid [Unsaturated fatty acids [FA0103]] ([M+H]+)#2-nonynoic acid [Unsaturated fatty acids [FA0103]] ([M+H]+)#4-nonynoic acid [Unsaturated fatty acids [FA0103]]…
2047	8	5146.44	0	C9H14O2#C9H14O2#C9H14O2#C9H14O2#C9H14O2#C9H14O2#C9H14O2#C9H14O2#C9H14O2#C9H14O2#C9H14O2	Boschnialactone ([M+H]+)#2,6-nonadienoic acid [Unsaturated fatty acids [FA0103]] ([M+H]+)#2E,6Z-nonadienoic acid [Unsaturated fatty acids [FA0103]] ([M+H]+)#2Z,4E-nonadienoic acid [Unsaturated fatty acids [FA0103]] ([M+H]+)#5,7-nonadienoic acid [Unsaturated fatty acids [FA0103]] ([M+H]+)#2-nonynoic acid [Unsaturated fatty acids [FA0103]] ([M+H]+)#4-nonynoic acid [Unsaturated fatty acids [FA0103]]…
2053	27	41877.5	11246.5	C10H18O#C10H18O#C10H18O#C10H18O#C10H18O#C10H18O#C10H18O#C10H18O#C10H18O#C10H18O#C10H18O#C10H18O#C10H18O#C10H18O#C10H18O#C10H18O#C10H18O#C10H18O#C10H18O#C10H18O#C10H18O#C10H18O#C10H18O#C10H18O#C10H18O#C10H18O#C10H18O#C10H18O#C10H18O#C10H18O#C10H18O#C10H18O#C10H18O#C10H18O#C10H18O#C10H18O#C10H18O#C10H18O#C10H18O#C10H18O#C10H18O#C10H18O#C10H18O#C10H18O#C10H18O#C10H18O#C10H18O#C10H18O#C10H18O#C10H18O…	(-)-Menthone;l-Menthone;p-Menthan-3-one ([M+H]+)#Borneol ([M+H]+)#Geraniol ([M+H]+)#(+)-Borneol;d-Borneol;Borneocamphor;endo-2-Bornanol;Sumatra camphor;(1R,2S,4R)-(+)-Borneol ([M+H]+)#(-)-Borneol;L-Borneol;(1S,2R,4S)-(-)-Borneol;Linderol ([M+H]+)#(-)-endo-Fenchol;Fenchyl alcohol ([M+H]+)#Sabinene hydrate ([M+H]+)#(+)-trans-Pulegol ([M+H]+)#(+)-trans-Piperitenol ([M+H]+)#3,7-Dimethylocta-1,6-dien-…
2054	27	51530.2	6095.81	C10H18O#C10H18O#C10H18O#C10H18O#C10H18O#C10H18O#C10H18O#C10H18O#C10H18O#C10H18O#C10H18O#C10H18O#C10H18O#C10H18O#C10H18O#C10H18O#C10H18O#C10H18O#C10H18O#C10H18O#C10H18O#C10H18O#C10H18O#C10H18O#C10H18O#C10H18O#C10H18O#C10H18O#C10H18O#C10H18O#C10H18O#C10H18O#C10H18O#C10H18O#C10H18O#C10H18O#C10H18O#C10H18O#C10H18O#C10H18O#C10H18O#C10H18O#C10H18O#C10H18O#C10H18O#C10H18O#C10H18O#C10H18O#C10H18O#C10H18O…	(-)-Menthone;l-Menthone;p-Menthan-3-one ([M+H]+)#Borneol ([M+H]+)#Geraniol ([M+H]+)#(+)-Borneol;d-Borneol;Borneocamphor;endo-2-Bornanol;Sumatra camphor;(1R,2S,4R)-(+)-Borneol ([M+H]+)#(-)-Borneol;L-Borneol;(1S,2R,4S)-(-)-Borneol;Linderol ([M+H]+)#(-)-endo-Fenchol;Fenchyl alcohol ([M+H]+)#Sabinene hydrate ([M+H]+)#(+)-trans-Pulegol ([M+H]+)#(+)-trans-Piperitenol ([M+H]+)#3,7-Dimethylocta-1,6-dien-…
2056	84	315052	594169	C3H10NO4P#C3H10NO4P#C3H10NO4P	N-Methylethanolamine phosphate ([M+H]+)#D-1-Aminopropan-2-ol O-phosphate;(R)-1-Aminopropan-2-yl phosphate ([M+H]+)#L-1-Aminopropan-2-ol O-phosphate;(S)-1-Aminopropan-2-yl phosphate ([M+H]+)
2057	87	4.00093e+06	7.14599e+06	C6H9N3O2#C6H9N3O2#C6H9N3O2#C6H9N3O2#C6H9N3O2	L-Histidine;(S)-alpha-Amino-1H-imidazole-4-propionic acid ([M+H]+)#Histidine;DL-Histidine;alpha-Amino-1H-imidazole-4-propionic acid ([M+H]+)#3-(Pyrazol-1-yl)-L-alanine;beta-Pyrazol-1-ylalanine ([M+H]+)#D-Histidine;(R)-alpha-Amino-1H-imidazole-4-propionic acid ([M+H]+)#L-Histidine (see KEGG C00135); 2-amino-3-(3H-imidazol-4-yl)propanoic acid [primary amine] ([M+H]+)
2058	23	158092	1.79309e+06	C6H9N3O2#C6H9N3O2#C6H9N3O2#C6H9N3O2#C6H9N3O2	L-Histidine;(S)-alpha-Amino-1H-imidazole-4-propionic acid ([M+H]+)#Histidine;DL-Histidine;alpha-Amino-1H-imidazole-4-propionic acid ([M+H]+)#3-(Pyrazol-1-yl)-L-alanine;beta-Pyrazol-1-ylalanine ([M+H]+)#D-Histidine;(R)-alpha-Amino-1H-imidazole-4-propionic acid ([M+H]+)#L-Histidine (see KEGG C00135); 2-amino-3-(3H-imidazol-4-yl)propanoic acid [primary amine] ([M+H]+)
2063	20	15494.4	3089.5	C8H13NO2#C8H13NO2#C8H13NO2#C8H13NO2	Retronecine ([M+H]+)#Arecoline ([M+H]+)#Heliotridine ([M+H]+)#Scopoline ([M+H]+)
2064	65	57506.7	114285	C8H13NO2#C8H13NO2#C8H13NO2#C8H13NO2	Retronecine ([M+H]+)#Arecoline ([M+H]+)#Heliotridine ([M+H]+)#Scopoline ([M+H]+)
2065	38	145027	181205	C9H17NO	N-Methylpelletierine ([M+H]+)
2066	8	23389.5	11738.2	C9H17NO	N-Methylpelletierine ([M+H]+)
2069	10	8064.1	0	C7H8O4#C7H8O4#C7H8O4#C7H8O4#C7H8O4#C7H8O4#C7H8O4#C7H8O4	3-Methyl-cis,cis-hexadienedioate;3-Methyl-cis,cis-muconate ([M+H]+)#(2S,3S)-2,3-Dihydro-2,3-dihydroxybenzoate;(2S,3S)-2,3-Dihydroxy-2,3-dihydroxybenzoate ([M+H]+)#4-Carboxymethyl-3-methylbut-2-en-1,4-olide;3-Methylmuconolactone ([M+H]+)#4-Carboxymethyl-4-methylbut-2-en-1,4-olide;4-Methylmuconolactone ([M+H]+)#1,6-Dihydroxycyclohexa-2,4-diene-1-carboxylate;1,2-Dihydroxycyclohexa-3,5-diene-1-carbox…
2071	42	2.58617e+06	1.85566e+06	C7H8O4#C7H8O4#C7H8O4#C7H8O4#C7H8O4#C7H8O4#C7H8O4#C7H8O4	3-Methyl-cis,cis-hexadienedioate;3-Methyl-cis,cis-muconate ([M+H]+)#(2S,3S)-2,3-Dihydro-2,3-dihydroxybenzoate;(2S,3S)-2,3-Dihydroxy-2,3-dihydroxybenzoate ([M+H]+)#4-Carboxymethyl-3-methylbut-2-en-1,4-olide;3-Methylmuconolactone ([M+H]+)#4-Carboxymethyl-4-methylbut-2-en-1,4-olide;4-Methylmuconolactone ([M+H]+)#1,6-Dihydroxycyclohexa-2,4-diene-1-carboxylate;1,2-Dihydroxycyclohexa-3,5-diene-1-carbox…
2072	19	85512	83049.5	C7H8O4#C7H8O4#C7H8O4#C7H8O4#C7H8O4#C7H8O4#C7H8O4#C7H8O4	3-Methyl-cis,cis-hexadienedioate;3-Methyl-cis,cis-muconate ([M+H]+)#(2S,3S)-2,3-Dihydro-2,3-dihydroxybenzoate;(2S,3S)-2,3-Dihydroxy-2,3-dihydroxybenzoate ([M+H]+)#4-Carboxymethyl-3-methylbut-2-en-1,4-olide;3-Methylmuconolactone ([M+H]+)#4-Carboxymethyl-4-methylbut-2-en-1,4-olide;4-Methylmuconolactone ([M+H]+)#1,6-Dihydroxycyclohexa-2,4-diene-1-carboxylate;1,2-Dihydroxycyclohexa-3,5-diene-1-carbox…
2073	5	5985.9	1755.38	C8H12O3	5-oxo-7-octenoic acid [Oxo fatty acids [FA0106]] ([M+H]+)
2074	18	66070.6	0	C8H12O3	5-oxo-7-octenoic acid [Oxo fatty acids [FA0106]] ([M+H]+)
2075	19	121480	588.917	C8H12O3	5-oxo-7-octenoic acid [Oxo fatty acids [FA0106]] ([M+H]+)
2076	16	53642.8	1188.17	C8H12O3	5-oxo-7-octenoic acid [Oxo fatty acids [FA0106]] ([M+H]+)
2077	31	114649	8176.69	C8H12O3	5-oxo-7-octenoic acid [Oxo fatty acids [FA0106]] ([M+H]+)
2078	68	290652	194209	C8H12O3	5-oxo-7-octenoic acid [Oxo fatty acids [FA0106]] ([M+H]+)
2079	10	0	6372.82	C8H12O3	5-oxo-7-octenoic acid [Oxo fatty acids [FA0106]] ([M+H]+)
2080	16	26812.4	1782.44	C8H12O3	5-oxo-7-octenoic acid [Oxo fatty acids [FA0106]] ([M+H]+)
2081	4	5676.29	0	C8H12O3	5-oxo-7-octenoic acid [Oxo fatty acids [FA0106]] ([M+H]+)
2082	55	99410.9	16897.1	C8H12O3	5-oxo-7-octenoic acid [Oxo fatty acids [FA0106]] ([M+H]+)
2083	20	15992.9	0	C8H12O3	5-oxo-7-octenoic acid [Oxo fatty acids [FA0106]] ([M+H]+)
2089	68	78544.7	40054.4	C12H12#C12H12#C12H12#C12H12	1,6-Dimethylnaphthalene ([M+H]+)#1,2-Dimethylnaphthalene ([M+H]+)#2,6-Dimethylnaphthalene ([M+H]+)#1,8-Dimethylnaphthalene ([M+H]+)
2091	18	67596.5	33140.9	C9H16O2#C9H16O2#C9H16O2#C9H16O2#C9H16O2#C9H16O2#C9H16O2#C9H16O2#C9H16O2#C9H16O2#C9H16O2#C9H16O2#C9H16O2#C9H16O2#C9H16O2#C9H16O2#C9H16O2#C9H16O2	Nonane-4,6-dione ([M+H]+)#Chalcogran ([M+H]+)#gamma-Nonalactone;Dihydro-5-pentyl-2(3H)-furanone ([M+H]+)#4-Hydroxynonenal; (E)-4-hydroxynon-2-enal [aldehyde] ([M+H]+)#6-methyl-5-octenoic acid [Branched fatty acids [FA0102]] ([M+H]+)#2-amyl 3-butenoic acid; 2-pentyl-3-butenoic acid [Branched fatty acids [FA0102]] ([M+H]+)#alpha-nonylenic acid; 2Z-nonenoic acid [Unsaturated fatty acids [FA0103]] ([…
2092	29	30397.9	12576.1	C9H16O2#C9H16O2#C9H16O2#C9H16O2#C9H16O2#C9H16O2#C9H16O2#C9H16O2#C9H16O2#C9H16O2#C9H16O2#C9H16O2#C9H16O2#C9H16O2#C9H16O2#C9H16O2#C9H16O2#C9H16O2	Nonane-4,6-dione ([M+H]+)#Chalcogran ([M+H]+)#gamma-Nonalactone;Dihydro-5-pentyl-2(3H)-furanone ([M+H]+)#4-Hydroxynonenal; (E)-4-hydroxynon-2-enal [aldehyde] ([M+H]+)#6-methyl-5-octenoic acid [Branched fatty acids [FA0102]] ([M+H]+)#2-amyl 3-butenoic acid; 2-pentyl-3-butenoic acid [Branched fatty acids [FA0102]] ([M+H]+)#alpha-nonylenic acid; 2Z-nonenoic acid [Unsaturated fatty acids [FA0103]] ([…
2093	11	10618.4	0	C9H16O2#C9H16O2#C9H16O2#C9H16O2#C9H16O2#C9H16O2#C9H16O2#C9H16O2#C9H16O2#C9H16O2#C9H16O2#C9H16O2#C9H16O2#C9H16O2#C9H16O2#C9H16O2#C9H16O2#C9H16O2	Nonane-4,6-dione ([M+H]+)#Chalcogran ([M+H]+)#gamma-Nonalactone;Dihydro-5-pentyl-2(3H)-furanone ([M+H]+)#4-Hydroxynonenal; (E)-4-hydroxynon-2-enal [aldehyde] ([M+H]+)#6-methyl-5-octenoic acid [Branched fatty acids [FA0102]] ([M+H]+)#2-amyl 3-butenoic acid; 2-pentyl-3-butenoic acid [Branched fatty acids [FA0102]] ([M+H]+)#alpha-nonylenic acid; 2Z-nonenoic acid [Unsaturated fatty acids [FA0103]] ([…
2094	4	3826.67	0	C9H16O2#C9H16O2#C9H16O2#C9H16O2#C9H16O2#C9H16O2#C9H16O2#C9H16O2#C9H16O2#C9H16O2#C9H16O2#C9H16O2#C9H16O2#C9H16O2#C9H16O2#C9H16O2#C9H16O2#C9H16O2	Nonane-4,6-dione ([M+H]+)#Chalcogran ([M+H]+)#gamma-Nonalactone;Dihydro-5-pentyl-2(3H)-furanone ([M+H]+)#4-Hydroxynonenal; (E)-4-hydroxynon-2-enal [aldehyde] ([M+H]+)#6-methyl-5-octenoic acid [Branched fatty acids [FA0102]] ([M+H]+)#2-amyl 3-butenoic acid; 2-pentyl-3-butenoic acid [Branched fatty acids [FA0102]] ([M+H]+)#alpha-nonylenic acid; 2Z-nonenoic acid [Unsaturated fatty acids [FA0103]] ([…
2096	23	3861.16	109982	C10H20O#C10H20O#C10H20O#C10H20O#C10H20O#C10H20O#C10H20O#C10H20O#C10H20O#C10H20O#C10H20O#C10H20O#C10H20O#C10H20O#C10H20O#C10H20O#C10H20O#C10H20O#C10H20O	(-)-Menthol;L-Menthol ([M+H]+)#(+)-Neomenthol ([M+H]+)#beta-Citronellol;(R)-(+)-Citronellol ([M+H]+)#(-)-Citronellol ([M+H]+)#Decanal;1-Decanal ([M+H]+)#Menthol (see KEGG C00400); (1R,2S,5R)-5-methyl-2-propan-2-yl-cyclohexan-1-ol [secondary alcohol] ([M+H]+)#Decanal (see KEGG C12307); Decanal [aldehyde] ([M+H]+)#7-methyl-6E-nonen-3-ol [Fatty alcohols [FA05]] ([M+H]+)#5-decen-1-ol [Fatty alcohols …
2097	20	2613.76	72086.1	C10H20O#C10H20O#C10H20O#C10H20O#C10H20O#C10H20O#C10H20O#C10H20O#C10H20O#C10H20O#C10H20O#C10H20O#C10H20O#C10H20O#C10H20O#C10H20O#C10H20O#C10H20O#C10H20O	(-)-Menthol;L-Menthol ([M+H]+)#(+)-Neomenthol ([M+H]+)#beta-Citronellol;(R)-(+)-Citronellol ([M+H]+)#(-)-Citronellol ([M+H]+)#Decanal;1-Decanal ([M+H]+)#Menthol (see KEGG C00400); (1R,2S,5R)-5-methyl-2-propan-2-yl-cyclohexan-1-ol [secondary alcohol] ([M+H]+)#Decanal (see KEGG C12307); Decanal [aldehyde] ([M+H]+)#7-methyl-6E-nonen-3-ol [Fatty alcohols [FA05]] ([M+H]+)#5-decen-1-ol [Fatty alcohols …
2098	19	2572.11	56676.6	C10H20O#C10H20O#C10H20O#C10H20O#C10H20O#C10H20O#C10H20O#C10H20O#C10H20O#C10H20O#C10H20O#C10H20O#C10H20O#C10H20O#C10H20O#C10H20O#C10H20O#C10H20O#C10H20O	(-)-Menthol;L-Menthol ([M+H]+)#(+)-Neomenthol ([M+H]+)#beta-Citronellol;(R)-(+)-Citronellol ([M+H]+)#(-)-Citronellol ([M+H]+)#Decanal;1-Decanal ([M+H]+)#Menthol (see KEGG C00400); (1R,2S,5R)-5-methyl-2-propan-2-yl-cyclohexan-1-ol [secondary alcohol] ([M+H]+)#Decanal (see KEGG C12307); Decanal [aldehyde] ([M+H]+)#7-methyl-6E-nonen-3-ol [Fatty alcohols [FA05]] ([M+H]+)#5-decen-1-ol [Fatty alcohols …
2099	25	10700	42666.6	C10H20O#C10H20O#C10H20O#C10H20O#C10H20O#C10H20O#C10H20O#C10H20O#C10H20O#C10H20O#C10H20O#C10H20O#C10H20O#C10H20O#C10H20O#C10H20O#C10H20O#C10H20O#C10H20O	(-)-Menthol;L-Menthol ([M+H]+)#(+)-Neomenthol ([M+H]+)#beta-Citronellol;(R)-(+)-Citronellol ([M+H]+)#(-)-Citronellol ([M+H]+)#Decanal;1-Decanal ([M+H]+)#Menthol (see KEGG C00400); (1R,2S,5R)-5-methyl-2-propan-2-yl-cyclohexan-1-ol [secondary alcohol] ([M+H]+)#Decanal (see KEGG C12307); Decanal [aldehyde] ([M+H]+)#7-methyl-6E-nonen-3-ol [Fatty alcohols [FA05]] ([M+H]+)#5-decen-1-ol [Fatty alcohols …
2101	59	141071	101990	C6H4ClNO2#C6H4ClNO2	2-Chloronitrobenzene;1-Chloro-2-nitrobenzene ([M+H]+)#4-Chloronitrobenzene;1-Chloro-4-nitrobenzene ([M+H]+)
2103	12	12126.3	0	C6H7NO4#C6H7NO4#C6H7NO4#C6H7NO4#C6H7NO4	2-Aminomuconate;2-Aminomuconic acid;o-Aminomuconate ([M+H]+)#5-Nitro-2-furfuryl methyl ether;NF 45 ([M+H]+)#Clavam-2-carboxylate ([M+H]+)#2-Aminomuconic acid (see KEGG C02220); 2-aminohexa-2,4-dienedioic acid [enamine] ([M+H]+)#2-amino-muconic acid; 2-amino-2,4-hexadienedioic acid [Dicarboxylic acids [FA0117]] ([M+H]+)
2104	87	1.82503e+06	1.24689e+06	C8H15NO2#C8H15NO2	Homostachydrine ([M+H]+)#Lentiginosine ([M+H]+)
2106	72	191579	78592.1	C8H15NO2#C8H15NO2	Homostachydrine ([M+H]+)#Lentiginosine ([M+H]+)
2107	21	47512.4	27156.4	C6H15N5	Buformin;1-Butylbiguanide ([M+H]+)
2108	69	71866.2	34362.6	C6H15N5	Buformin;1-Butylbiguanide ([M+H]+)
2118	5	4270.95	2840.28	C7H10O4#C7H10O4#C7H10O4#C7H10O4#C7H10O4#C7H10O4	2-Isopropylmaleate;beta-Isopropylmaleate ([M+H]+)#(1S,4S)-4-Hydroxy-3-oxocyclohexane-1-carboxylate ([M+H]+)#5-D-(5/6)-5-C-(Hydroxymethyl)-2,6-dihydroxycyclohex-2-en-1-one;5D-(5/6)-5-C-(Hydroxymethyl)-2,6-dihydroxy-2-cyclohexen-1-one ([M+H]+)#Dimethyl citraconate;Citraconic acid dimethyl ester;2-Butenedioic acid, 2-methyl-, dimethyl ester, (Z)-;Citraconate de dimethyle;Citraconic acid, dimethyl es…
2121	45	6301.2	174572	C7H10O4#C7H10O4#C7H10O4#C7H10O4#C7H10O4#C7H10O4	2-Isopropylmaleate;beta-Isopropylmaleate ([M+H]+)#(1S,4S)-4-Hydroxy-3-oxocyclohexane-1-carboxylate ([M+H]+)#5-D-(5/6)-5-C-(Hydroxymethyl)-2,6-dihydroxycyclohex-2-en-1-one;5D-(5/6)-5-C-(Hydroxymethyl)-2,6-dihydroxy-2-cyclohexen-1-one ([M+H]+)#Dimethyl citraconate;Citraconic acid dimethyl ester;2-Butenedioic acid, 2-methyl-, dimethyl ester, (Z)-;Citraconate de dimethyle;Citraconic acid, dimethyl es…
2130	6	0	831761	C6H10N2O3#C6H10N2O3#C11H10O#C11H10O	4-Methylene-L-glutamine ([M+H]+)#5-Hydroxyectoine ([M+H]+)#(2-Naphthyl)methanol;2-Naphthalenemethanol;2-Hydroxymethylnaphthalene ([M+H]+)#1-Hydroxymethylnaphthalene;1-Naphthalenemethanol ([M+H]+)
2131	48	103482	48372.4	C10H10N2	Nicotyrine;beta-Nicotyrine ([M+H]+)
2132	84	121340	88771.2	C10H10N2	Nicotyrine;beta-Nicotyrine ([M+H]+)
2133	8	71857.7	0	C10H10N2	Nicotyrine;beta-Nicotyrine ([M+H]+)
2139	22	3693.21	15397.8	C10H9NO#C10H9NO#C10H9NO#C10H9NO#C10H9NO	Indole-3-acetaldehyde;2-(Indol-3-yl)acetaldehyde;Indoleacetaldehyde ([M+H]+)#3-Methyl-quinolin-2-ol ([M+H]+)#Echinopsine ([M+H]+)#N-Hydroxy-1-aminonaphthalene;1-Naphthylhydroxylamine ([M+H]+)#Indoleacetaldehyde (see KEGG C00637); 2-(1H-indol-3-yl)acetaldehyde [aldehyde] ([M+H]+)
2140	15	10894.4	21204.8	C7H13NO3#C7H13NO3#C7H13NO3#C7H13NO3#C7H13NO3#C7H13NO3#C7H13NO3#C7H13NO3#C7H13NO3#C7H13NO3	5-Acetamidopentanoate ([M+H]+)#(-)-Betonicine;Betonicine ([M+H]+)#3-Hydroxystachydrine ([M+H]+)#Calystegin A3;Calystegine A3 ([M+H]+)#2-Methylbutyrylglycine; N-(2-methyl-1-oxobutyl)-Glycine [carboxylic acid] ([M+H]+)#Isovalerylglycine; (3-methyl-butyrylamino)-acetic acid [carboxylic acid] ([M+H]+)#Valerylglycine; N-(1-oxopentyl)-glycine [carboxylic acid] ([M+H]+)#N-Acetylvaline; 2-acetamido-3-met…
2141	55	63754.9	59071	C8H17NO2#C8H17NO2#C8H17NO2	DL-2-Aminooctanoic acid; 2-aminooctanoic acid [primary amine] ([M+H]+)#3-amino-octanoic acid [Amino fatty acids [FA0110]] ([M+H]+)#DL-2-amino-octanoic acid; 2-amino-octanoic acid [Amino fatty acids [FA0110]] ([M+H]+)
2146	23	312434	0	C10H8O2#C10H8O2#C10H8O2#C10H8O2#C10H8O2	Naphthalene-1,2-diol;1,2-Naphthalenediol;beta-Naphthohydroquinone;1,2-Dihydroxynaphthalene ([M+H]+)#2-Formyl-1-indanone ([M+H]+)#1-Formyl-2-indanone ([M+H]+)#1,4-Dihydroxynaphthalene;1,4-Naphthohydroquinone;Naphthalene-1,4-diol ([M+H]+)#2,3-Dihydroxynaphthalene ([M+H]+)
2149	6	325776	0	C8H15OSR	R replaced by H in Octanoyl-[acp];Octanoyl-[acyl-carrier protein] ([M+H]+)
2152	7	0	4724.16	C8H15OSR	R replaced by H in Octanoyl-[acp];Octanoyl-[acyl-carrier protein] ([M+H]+)
2153	5	58920.6	0	C8H15OSR	R replaced by H in Octanoyl-[acp];Octanoyl-[acyl-carrier protein] ([M+H]+)
2156	45	91995.6	63187.4	C9H7NO2#C9H7NO2#C9H7NO2#C9H7NO2#C9H7NO2#C9H7NO2#C9H7NO2#C9H7NO2#C9H7NO2	4,8-Dihydroxyquinoline;Quinoline-4,8-diol ([M+H]+)#4,6-Dihydroxyquinoline;Quinoline-4,6-diol ([M+H]+)#Quinoline-3,4-diol;3,4-Dihydroxyquinoline ([M+H]+)#Quinolin-2,8-diol ([M+H]+)#3-Hydroxy-1H-quinolin-4-one ([M+H]+)#4-Hydroxy-2-quinolone ([M+H]+)#2-Indolecarboxylic acid [carboxylic acid] ([M+H]+)#Indole-3-carboxylic acid; 1H-indole-3-carboxylic acid [carboxylic acid] ([M+H]+)#4,6-Dihydroxyquinol…
2160	26	915622	744681	C7H15NO3#C7H15NO3#C7H15NO3#C10H13N2	L-Carnitine;L-gamma-Trimethyl-beta-hydroxybutyrobetaine;Vitamin BT;3-Carboxy-2-hydroxy-N,N,N-trimethyl-1-propanaminium hydroxide, innersalt;Levocarnitine;(R)-Carnitine ([M+H]+)#(S)-Carnitine;D-Carnitine ([M+H]+)#L-Carnitine (see KEGG C00318); (3R)-3-hydroxy-4-trimethylammonio-butanoate [cation] ([M+H]+)#Nicotine imine (see KEGG C00745); 3-(1-methyl-4,5-dihydro-3H-pyrrol-5-yl)pyridine [cation] ([M…
2161	31	78732.2	87738.4	C7H15NO3#C7H15NO3#C7H15NO3#C10H13N2	L-Carnitine;L-gamma-Trimethyl-beta-hydroxybutyrobetaine;Vitamin BT;3-Carboxy-2-hydroxy-N,N,N-trimethyl-1-propanaminium hydroxide, innersalt;Levocarnitine;(R)-Carnitine ([M+H]+)#(S)-Carnitine;D-Carnitine ([M+H]+)#L-Carnitine (see KEGG C00318); (3R)-3-hydroxy-4-trimethylammonio-butanoate [cation] ([M+H]+)#Nicotine imine (see KEGG C00745); 3-(1-methyl-4,5-dihydro-3H-pyrrol-5-yl)pyridine [cation] ([M…
2162	5	13302.8	0	C7H15NO3#C7H15NO3#C7H15NO3	L-Carnitine;L-gamma-Trimethyl-beta-hydroxybutyrobetaine;Vitamin BT;3-Carboxy-2-hydroxy-N,N,N-trimethyl-1-propanaminium hydroxide, innersalt;Levocarnitine;(R)-Carnitine ([M+H]+)#(S)-Carnitine;D-Carnitine ([M+H]+)#L-Carnitine (see KEGG C00318); (3R)-3-hydroxy-4-trimethylammonio-butanoate [cation] ([M+H]+)
2163	18	0	16824.2	C5H10N2O2S#C13H6#C6H10O5#C6H10O5#C6H10O5#C6H10O5#C6H10O5#C6H10O5#C6H10O5#C6H10O5#C6H10O5#C6H10O5#C6H10O5#C6H10O5#C6H10O5#C6H10O5#C6H10O5#C6H10O5#C6H10O5#C6H10O5#C6H10O5#C6H10O5#C6H10O5#C6H10O5#C6H10O5#C6H10O5#C6H10O5#C6H10O5#C6H10O5#C6H10O5	Methomyl ([M+H]+)#Tridec-1-ene-3,5,7,9,11-pentayne;1-Tridecene-3,5,7,9,11-pentayne ([M+H]+)#Lichenin;Lichenan ([M+H]+)#(R)-3,3-Dimethylmalate ([M+H]+)#3-Ethylmalate ([M+H]+)#2-Hydroxyadipate ([M+H]+)#(R)-2-Ethylmalate ([M+H]+)#L-Rhamnono-1,4-lactone;L-Rhamno-1,4-lactone ([M+H]+)#(2R,3S)-2,3-Dimethylmalate ([M+H]+)#3-Hydroxy-3-methylglutarate;3-Hydorxy-3-methylglutaric acid;beta-Hydroxy-beta-methy…
2164	69	665033	250282	C6H10O5#C6H10O5#C6H10O5#C6H10O5#C6H10O5#C6H10O5#C6H10O5#C6H10O5#C6H10O5#C6H10O5#C6H10O5#C6H10O5#C6H10O5#C6H10O5#C6H10O5#C6H10O5#C6H10O5#C6H10O5#C6H10O5#C6H10O5#C6H10O5#C6H10O5#C6H10O5#C6H10O5#C6H10O5#C6H10O5#C6H10O5#C6H10O5	Lichenin;Lichenan ([M+H]+)#(R)-3,3-Dimethylmalate ([M+H]+)#3-Ethylmalate ([M+H]+)#2-Hydroxyadipate ([M+H]+)#(R)-2-Ethylmalate ([M+H]+)#L-Rhamnono-1,4-lactone;L-Rhamno-1,4-lactone ([M+H]+)#(2R,3S)-2,3-Dimethylmalate ([M+H]+)#3-Hydroxy-3-methylglutarate;3-Hydorxy-3-methylglutaric acid;beta-Hydroxy-beta-methylglutaric acid;Dicrotalic acid;3-Hydroxy-3-methylpentanedioic acid;Meglutol ([M+H]+)#2-Dehyd…
2165	31	124628	42770.3	C6H10O5#C6H10O5#C6H10O5#C6H10O5#C6H10O5#C6H10O5#C6H10O5#C6H10O5#C6H10O5#C6H10O5#C6H10O5#C6H10O5#C6H10O5#C6H10O5#C6H10O5#C6H10O5#C6H10O5#C6H10O5#C6H10O5#C6H10O5#C6H10O5#C6H10O5#C6H10O5#C6H10O5#C6H10O5#C6H10O5#C6H10O5#C6H10O5	Lichenin;Lichenan ([M+H]+)#(R)-3,3-Dimethylmalate ([M+H]+)#3-Ethylmalate ([M+H]+)#2-Hydroxyadipate ([M+H]+)#(R)-2-Ethylmalate ([M+H]+)#L-Rhamnono-1,4-lactone;L-Rhamno-1,4-lactone ([M+H]+)#(2R,3S)-2,3-Dimethylmalate ([M+H]+)#3-Hydroxy-3-methylglutarate;3-Hydorxy-3-methylglutaric acid;beta-Hydroxy-beta-methylglutaric acid;Dicrotalic acid;3-Hydroxy-3-methylpentanedioic acid;Meglutol ([M+H]+)#2-Dehyd…
2166	57	134371	44269.4	C6H10O5#C6H10O5#C6H10O5#C6H10O5#C6H10O5#C6H10O5#C6H10O5#C6H10O5#C6H10O5#C6H10O5#C6H10O5#C6H10O5#C6H10O5#C6H10O5#C6H10O5#C6H10O5#C6H10O5#C6H10O5#C6H10O5#C6H10O5#C6H10O5#C6H10O5#C6H10O5#C6H10O5#C6H10O5#C6H10O5#C6H10O5#C6H10O5	Lichenin;Lichenan ([M+H]+)#(R)-3,3-Dimethylmalate ([M+H]+)#3-Ethylmalate ([M+H]+)#2-Hydroxyadipate ([M+H]+)#(R)-2-Ethylmalate ([M+H]+)#L-Rhamnono-1,4-lactone;L-Rhamno-1,4-lactone ([M+H]+)#(2R,3S)-2,3-Dimethylmalate ([M+H]+)#3-Hydroxy-3-methylglutarate;3-Hydorxy-3-methylglutaric acid;beta-Hydroxy-beta-methylglutaric acid;Dicrotalic acid;3-Hydroxy-3-methylpentanedioic acid;Meglutol ([M+H]+)#2-Dehyd…
2167	38	154125	1605.57	C10H10O2#C10H10O2#C10H10O2#C10H10O2#C10H10O2#C10H10O2#C10H10O2#C10H10O2#C10H10O2#C10H10O2#C10H10O2#C10H10O2#C7H14O2S	cis-1,2-Dihydronaphthalene-1,2-diol;(1R,2S)-1,2-Dihydronaphthalene-1,2-diol ([M+H]+)#(1S,2S)-1,2-Dihydronaphthalene-1,2-diol;trans-1,2-Dihydronaphthalene-1,2-diol ([M+H]+)#1,2-Dihydronaphthalene-1,2-diol ([M+H]+)#Methyl cinnamate ([M+H]+)#Isosafrole ([M+H]+)#p-Methoxycinnamaldehyde;4-Methoxycinnamaldehyde ([M+H]+)#Safrole ([M+H]+)#4-Hydroxycinnamoylmethane;p-Hydroxybenzalacetone;4-(p-Hydroxypheny…
2168	38	147284	1939.9	C10H10O2#C10H10O2#C10H10O2#C10H10O2#C10H10O2#C10H10O2#C10H10O2#C10H10O2#C10H10O2#C10H10O2#C10H10O2#C10H10O2#C7H14O2S	cis-1,2-Dihydronaphthalene-1,2-diol;(1R,2S)-1,2-Dihydronaphthalene-1,2-diol ([M+H]+)#(1S,2S)-1,2-Dihydronaphthalene-1,2-diol;trans-1,2-Dihydronaphthalene-1,2-diol ([M+H]+)#1,2-Dihydronaphthalene-1,2-diol ([M+H]+)#Methyl cinnamate ([M+H]+)#Isosafrole ([M+H]+)#p-Methoxycinnamaldehyde;4-Methoxycinnamaldehyde ([M+H]+)#Safrole ([M+H]+)#4-Hydroxycinnamoylmethane;p-Hydroxybenzalacetone;4-(p-Hydroxypheny…
2169	11	16573.2	3116.61	C10H10O2#C10H10O2#C10H10O2#C10H10O2#C10H10O2#C10H10O2#C10H10O2#C10H10O2#C10H10O2#C10H10O2#C10H10O2#C10H10O2	cis-1,2-Dihydronaphthalene-1,2-diol;(1R,2S)-1,2-Dihydronaphthalene-1,2-diol ([M+H]+)#(1S,2S)-1,2-Dihydronaphthalene-1,2-diol;trans-1,2-Dihydronaphthalene-1,2-diol ([M+H]+)#1,2-Dihydronaphthalene-1,2-diol ([M+H]+)#Methyl cinnamate ([M+H]+)#Isosafrole ([M+H]+)#p-Methoxycinnamaldehyde;4-Methoxycinnamaldehyde ([M+H]+)#Safrole ([M+H]+)#4-Hydroxycinnamoylmethane;p-Hydroxybenzalacetone;4-(p-Hydroxypheny…
2170	13	36728.4	1325.01	C10H10O2#C10H10O2#C10H10O2#C10H10O2#C10H10O2#C10H10O2#C10H10O2#C10H10O2#C10H10O2#C10H10O2#C10H10O2#C10H10O2#C7H14O2S	cis-1,2-Dihydronaphthalene-1,2-diol;(1R,2S)-1,2-Dihydronaphthalene-1,2-diol ([M+H]+)#(1S,2S)-1,2-Dihydronaphthalene-1,2-diol;trans-1,2-Dihydronaphthalene-1,2-diol ([M+H]+)#1,2-Dihydronaphthalene-1,2-diol ([M+H]+)#Methyl cinnamate ([M+H]+)#Isosafrole ([M+H]+)#p-Methoxycinnamaldehyde;4-Methoxycinnamaldehyde ([M+H]+)#Safrole ([M+H]+)#4-Hydroxycinnamoylmethane;p-Hydroxybenzalacetone;4-(p-Hydroxypheny…
2171	23	158984	801.129	C9H10N2O#C9H10N2O	1-Ethyl-2-benzimidazolinone;1-EBIO ([M+H]+)#Norcotinine; 5-pyridin-3-ylpyrrolidin-2-one [secondary carboxylic acid amide] ([M+H]+)
2179	7	0	8738.53	C5H9NOS2	3-Methylsulfinylpropyl isothiocyanate; 1-isothiocyanato-3-methylsulfinylpropane [isothiocyanate] ([M+H]+)
2185	15	40986.5	0	C10H13NO#C10H13NO#C10H13NO	(R)-2-Methylimino-1-phenylpropan-1-ol ([M+H]+)#N-Acetylphenylethylamine;N-(2-Phenylethyl)-acetamide ([M+H]+)#EPA;N-Ethylphenylacetamide ([M+H]+)
2191	87	2.65359e+06	3.21992e+06	C9H8O3#C9H8O3#C9H8O3#C9H8O3#C9H8O3#C9H8O3#C9H8O3#C9H8O3#C9H8O3#C9H8O3#C9H8O3#C9H8O3#C9H8O3#C9H8O3#C9H8O3#C9H8O3	Phenylpyruvate;Phenylpyruvic acid;alpha-Ketohydrocinnamic acid;keto-Phenylpyruvate;3-Phenyl-2-oxopropanoate ([M+H]+)#4-Coumarate;p-Coumaric acid;trans-4-Hydroxycinnamate;trans-p-Hydroxycinnamate;4-Hydroxycinnamic acid;4-Hydroxycinnamate ([M+H]+)#trans-2-Hydroxycinnamate;trans-2-Hydroxycinnamic acid;2-Hydroxycinnamate;2-Coumaric acid;o-Coumaric acid;2-Coumarate ([M+H]+)#enol-Phenylpyruvate;enol-Ph…
2192	87	245764	246621	C9H8O3#C9H8O3#C9H8O3#C9H8O3#C9H8O3#C9H8O3#C9H8O3#C9H8O3#C9H8O3#C9H8O3#C9H8O3#C9H8O3#C9H8O3#C9H8O3#C9H8O3#C9H8O3	Phenylpyruvate;Phenylpyruvic acid;alpha-Ketohydrocinnamic acid;keto-Phenylpyruvate;3-Phenyl-2-oxopropanoate ([M+H]+)#4-Coumarate;p-Coumaric acid;trans-4-Hydroxycinnamate;trans-p-Hydroxycinnamate;4-Hydroxycinnamic acid;4-Hydroxycinnamate ([M+H]+)#trans-2-Hydroxycinnamate;trans-2-Hydroxycinnamic acid;2-Hydroxycinnamate;2-Coumaric acid;o-Coumaric acid;2-Coumarate ([M+H]+)#enol-Phenylpyruvate;enol-Ph…
2194	5	1631.37	2734.96	C9H8O3#C9H8O3#C9H8O3#C9H8O3#C9H8O3#C9H8O3#C9H8O3#C9H8O3#C9H8O3#C9H8O3#C9H8O3#C9H8O3#C9H8O3#C9H8O3#C9H8O3#C9H8O3	Phenylpyruvate;Phenylpyruvic acid;alpha-Ketohydrocinnamic acid;keto-Phenylpyruvate;3-Phenyl-2-oxopropanoate ([M+H]+)#4-Coumarate;p-Coumaric acid;trans-4-Hydroxycinnamate;trans-p-Hydroxycinnamate;4-Hydroxycinnamic acid;4-Hydroxycinnamate ([M+H]+)#trans-2-Hydroxycinnamate;trans-2-Hydroxycinnamic acid;2-Hydroxycinnamate;2-Coumaric acid;o-Coumaric acid;2-Coumarate ([M+H]+)#enol-Phenylpyruvate;enol-Ph…
2195	19	4743.81	13745.4	C6H12O5#C6H11O5R#C6H12O5#C6H12O5#C6H12O5#C6H12O5#C6H12O5#C6H12O5#C6H12O5#C6H12O5#C6H12O5#C6H12O5#C6H11O5R#C6H11O5R#C6H12O5#C6H12O5#C6H11O5R#C6H11O5R#C6H12O5#C6H11O5R#C6H11O5R#C6H12O5#C6H12O5#C6H12O5#C6H12O5#C6H12O5#C6H12O5#C6H12O5#C6H12O5#C6H12O5#C6H12O5#C6H12O5#C6H12O5	L-Rhamnose;6-Deoxy-L-mannose;L-Mannomethylose ([M+H]+)#R replaced by H in beta-D-Fucoside ([M+H]+)#2-Deoxy-D-glucose;2-Deoxy-D-arabino-hexose;D-arabino-2-Deoxyhexose ([M+H]+)#L-Rhamnulose ([M+H]+)#6-Deoxy-D-galactose;D-Fucose ([M+H]+)#6-Deoxy-L-galactose;L-Fucose ([M+H]+)#D-Rhamnose;6-Deoxy-D-mannose;D-Mannomethylose ([M+H]+)#L-Fuculose ([M+H]+)#beta-D-Fucose ([M+H]+)#D-threo-Aldose ([M+H]+)#beta…
2198	30	830870	12592.8	C10H12O2#C10H12O2#C10H12O2#C10H12O2#C10H12O2#C10H12O2#C10H12O2#C10H12O2#C10H12O2#C10H12O2#C10H12O2#C10H12O2#C10H12O2	p-Cumate ([M+H]+)#Evodone ([M+H]+)#beta-Thujaplicin;Hinokitiol;4-Isopropyltropolone ([M+H]+)#gamma-Thujaplicin ([M+H]+)#Eugenol ([M+H]+)#Isoeugenol ([M+H]+)#Phenethyl acetate;2-Phenylethyl acetate ([M+H]+)#2-Phenylbutyric acid; 2-phenylbutanoic acid [carboxylic acid] ([M+H]+)#Benzenebutanoic acid; 4-phenylbutanoic acid [carboxylic acid] ([M+H]+)#3-Phenylbutyric acid; b-methyl benzenepropanoic aci…
2201	11	26565.4	7376.93	C11H16O#C11H16O#C11H16O#C11H16O#C11H16O#C11H16O	Jasmone;cis-Jasmone ([M+H]+)#p-tert-Amylphenol;4-t-Amylphenol;4-tert-Pentylphenol ([M+H]+)#4-n-Pentylphenol;p-Amylphenol ([M+H]+)#4-Isopentylphenol;p-Isoamylphenol ([M+H]+)#cis-Jasmone (see KEGG C08490); 3-methyl-2-(pent-2Z-enyl)cyclopent-2-enone [Jasmonic acids [FA0202]] ([M+H]+)#2,4,6-undecatrienal [Fatty aldehydes [FA06]] ([M+H]+)
2206	87	1.88459e+07	1.60938e+07	C9H11NO2#C9H11NO2#C9H11NO2#C9H11NO2#C9H11NO2#C9H11NO2#C9H11NO2#C9H11NO2	L-Phenylalanine;(S)-alpha-Amino-beta-phenylpropionic acid ([M+H]+)#Phenylalanine;alpha-Amino-beta-phenylpropionic acid ([M+H]+)#D-Phenylalanine;D-alpha-Amino-beta-phenylpropionic acid ([M+H]+)#Benzocaine;Ethyl aminobenzoate ([M+H]+)#L-Phenylalanine (see KEGG C00079); 2-amino-3-phenyl-propanoic acid [primary amine] ([M+H]+)#3-Pyridinebutanoic acid; 4-pyridin-3-ylbutanoic acid [carboxylic acid] ([M…
2207	87	3.1777e+06	2.26319e+06	C9H11NO2#C9H11NO2#C9H11NO2#C9H11NO2#C9H11NO2#C9H11NO2#C9H11NO2#C9H11NO2	L-Phenylalanine;(S)-alpha-Amino-beta-phenylpropionic acid ([M+H]+)#Phenylalanine;alpha-Amino-beta-phenylpropionic acid ([M+H]+)#D-Phenylalanine;D-alpha-Amino-beta-phenylpropionic acid ([M+H]+)#Benzocaine;Ethyl aminobenzoate ([M+H]+)#L-Phenylalanine (see KEGG C00079); 2-amino-3-phenyl-propanoic acid [primary amine] ([M+H]+)#3-Pyridinebutanoic acid; 4-pyridin-3-ylbutanoic acid [carboxylic acid] ([M…
2208	87	298153	339153	C9H11NO2#C9H11NO2#C9H11NO2#C9H11NO2#C9H11NO2#C9H11NO2#C9H11NO2#C9H11NO2	L-Phenylalanine;(S)-alpha-Amino-beta-phenylpropionic acid ([M+H]+)#Phenylalanine;alpha-Amino-beta-phenylpropionic acid ([M+H]+)#D-Phenylalanine;D-alpha-Amino-beta-phenylpropionic acid ([M+H]+)#Benzocaine;Ethyl aminobenzoate ([M+H]+)#L-Phenylalanine (see KEGG C00079); 2-amino-3-phenyl-propanoic acid [primary amine] ([M+H]+)#3-Pyridinebutanoic acid; 4-pyridin-3-ylbutanoic acid [carboxylic acid] ([M…
2209	85	155153	125787	C9H11NO2#C9H11NO2#C9H11NO2#C9H11NO2#C9H11NO2#C9H11NO2#C9H11NO2#C9H11NO2	L-Phenylalanine;(S)-alpha-Amino-beta-phenylpropionic acid ([M+H]+)#Phenylalanine;alpha-Amino-beta-phenylpropionic acid ([M+H]+)#D-Phenylalanine;D-alpha-Amino-beta-phenylpropionic acid ([M+H]+)#Benzocaine;Ethyl aminobenzoate ([M+H]+)#L-Phenylalanine (see KEGG C00079); 2-amino-3-phenyl-propanoic acid [primary amine] ([M+H]+)#3-Pyridinebutanoic acid; 4-pyridin-3-ylbutanoic acid [carboxylic acid] ([M…
2210	87	254680	210543	C9H11NO2#C9H11NO2#C9H11NO2#C9H11NO2#C9H11NO2#C9H11NO2#C9H11NO2#C9H11NO2	L-Phenylalanine;(S)-alpha-Amino-beta-phenylpropionic acid ([M+H]+)#Phenylalanine;alpha-Amino-beta-phenylpropionic acid ([M+H]+)#D-Phenylalanine;D-alpha-Amino-beta-phenylpropionic acid ([M+H]+)#Benzocaine;Ethyl aminobenzoate ([M+H]+)#L-Phenylalanine (see KEGG C00079); 2-amino-3-phenyl-propanoic acid [primary amine] ([M+H]+)#3-Pyridinebutanoic acid; 4-pyridin-3-ylbutanoic acid [carboxylic acid] ([M…
2211	86	163630	131271	C9H11NO2#C9H11NO2#C9H11NO2#C9H11NO2#C9H11NO2#C9H11NO2#C9H11NO2#C9H11NO2	L-Phenylalanine;(S)-alpha-Amino-beta-phenylpropionic acid ([M+H]+)#Phenylalanine;alpha-Amino-beta-phenylpropionic acid ([M+H]+)#D-Phenylalanine;D-alpha-Amino-beta-phenylpropionic acid ([M+H]+)#Benzocaine;Ethyl aminobenzoate ([M+H]+)#L-Phenylalanine (see KEGG C00079); 2-amino-3-phenyl-propanoic acid [primary amine] ([M+H]+)#3-Pyridinebutanoic acid; 4-pyridin-3-ylbutanoic acid [carboxylic acid] ([M…
2212	87	1.34483e+06	1.08845e+06	C9H11NO2#C9H11NO2#C9H11NO2#C9H11NO2#C9H11NO2#C9H11NO2#C9H11NO2#C9H11NO2	L-Phenylalanine;(S)-alpha-Amino-beta-phenylpropionic acid ([M+H]+)#Phenylalanine;alpha-Amino-beta-phenylpropionic acid ([M+H]+)#D-Phenylalanine;D-alpha-Amino-beta-phenylpropionic acid ([M+H]+)#Benzocaine;Ethyl aminobenzoate ([M+H]+)#L-Phenylalanine (see KEGG C00079); 2-amino-3-phenyl-propanoic acid [primary amine] ([M+H]+)#3-Pyridinebutanoic acid; 4-pyridin-3-ylbutanoic acid [carboxylic acid] ([M…
2213	16	44883.7	8180.14	C9H11NO2#C9H11NO2#C9H11NO2#C9H11NO2#C9H11NO2#C9H11NO2#C9H11NO2#C9H11NO2	L-Phenylalanine;(S)-alpha-Amino-beta-phenylpropionic acid ([M+H]+)#Phenylalanine;alpha-Amino-beta-phenylpropionic acid ([M+H]+)#D-Phenylalanine;D-alpha-Amino-beta-phenylpropionic acid ([M+H]+)#Benzocaine;Ethyl aminobenzoate ([M+H]+)#L-Phenylalanine (see KEGG C00079); 2-amino-3-phenyl-propanoic acid [primary amine] ([M+H]+)#3-Pyridinebutanoic acid; 4-pyridin-3-ylbutanoic acid [carboxylic acid] ([M…
2214	31	32534.8	8703.34	C9H11NO2#C9H11NO2#C9H11NO2#C9H11NO2#C9H11NO2#C9H11NO2#C9H11NO2#C9H11NO2	L-Phenylalanine;(S)-alpha-Amino-beta-phenylpropionic acid ([M+H]+)#Phenylalanine;alpha-Amino-beta-phenylpropionic acid ([M+H]+)#D-Phenylalanine;D-alpha-Amino-beta-phenylpropionic acid ([M+H]+)#Benzocaine;Ethyl aminobenzoate ([M+H]+)#L-Phenylalanine (see KEGG C00079); 2-amino-3-phenyl-propanoic acid [primary amine] ([M+H]+)#3-Pyridinebutanoic acid; 4-pyridin-3-ylbutanoic acid [carboxylic acid] ([M…
2217	7	3539.5	1586.26	C9H11NO2#C9H11NO2#C9H11NO2#C9H11NO2#C9H11NO2#C9H11NO2#C9H11NO2#C9H11NO2	L-Phenylalanine;(S)-alpha-Amino-beta-phenylpropionic acid ([M+H]+)#Phenylalanine;alpha-Amino-beta-phenylpropionic acid ([M+H]+)#D-Phenylalanine;D-alpha-Amino-beta-phenylpropionic acid ([M+H]+)#Benzocaine;Ethyl aminobenzoate ([M+H]+)#L-Phenylalanine (see KEGG C00079); 2-amino-3-phenyl-propanoic acid [primary amine] ([M+H]+)#3-Pyridinebutanoic acid; 4-pyridin-3-ylbutanoic acid [carboxylic acid] ([M…
2223	4	10966	4817.59	C10H15NO#C10H15NO#C10H15NO#C10H15NO#C10H15NO#C10H15NO	Ephedrine;(-)-Ephedrine;L-Ephedrine ([M+H]+)#(+)-Pseudoephedrine ([M+H]+)#Hordenine;4-[2-(Dimethylamino)ethyl]phenol ([M+H]+)#Anatoxin a;Ethanone, 1-(9-azabicyclo(4.2.1)non-2-en-2-yl)-, (1R)- ([M+H]+)#Pseudoephedrine (see KEGG C02765); (1R,2R)-2-methylamino-1-phenyl-propan-1-ol [secondary alcohol] ([M+H]+)#Hordenine (see KEGG C06199); 4-(2-dimethylaminoethyl)phenol [phenol or hydroxyhetarene] ([M…
2224	34	28362.5	24850	C10H15NO#C10H15NO#C10H15NO#C10H15NO#C10H15NO#C10H15NO	Ephedrine;(-)-Ephedrine;L-Ephedrine ([M+H]+)#(+)-Pseudoephedrine ([M+H]+)#Hordenine;4-[2-(Dimethylamino)ethyl]phenol ([M+H]+)#Anatoxin a;Ethanone, 1-(9-azabicyclo(4.2.1)non-2-en-2-yl)-, (1R)- ([M+H]+)#Pseudoephedrine (see KEGG C02765); (1R,2R)-2-methylamino-1-phenyl-propan-1-ol [secondary alcohol] ([M+H]+)#Hordenine (see KEGG C06199); 4-(2-dimethylaminoethyl)phenol [phenol or hydroxyhetarene] ([M…
2228	13	6368.17	30448.1	C8H6O4#C8H6O4#C8H6O4#C8H6O4#C8H6O4#C8H6O4#C8H6O4#C8H6O4#C6H6N4S	Phthalate;Phthalic acid;1,2-Benzenedicarboxylic acid ([M+H]+)#4-Hydroxyphenylglyoxylate;4-Hydroxybenzoylformate ([M+H]+)#Terephthalate;Terephthalic acid;1,4-Benzenedicarboxylic acid ([M+H]+)#3-Formylsalicylic acid;2-Hydroxyisophthalaldehydic acid ([M+H]+)#4-Formylsalicylic acid;4-Formyl-2-hydroxybenzoic acid ([M+H]+)#Phthalic acid (see KEGG C01606); phthalic acid [carboxylic acid] ([M+H]+)#Benzoq…
2230	4	12440.9	9551.05	C8H6O4#C8H6O4#C8H6O4#C8H6O4#C8H6O4#C8H6O4#C8H6O4#C8H6O4#C6H6N4S	Phthalate;Phthalic acid;1,2-Benzenedicarboxylic acid ([M+H]+)#4-Hydroxyphenylglyoxylate;4-Hydroxybenzoylformate ([M+H]+)#Terephthalate;Terephthalic acid;1,4-Benzenedicarboxylic acid ([M+H]+)#3-Formylsalicylic acid;2-Hydroxyisophthalaldehydic acid ([M+H]+)#4-Formylsalicylic acid;4-Formyl-2-hydroxybenzoic acid ([M+H]+)#Phthalic acid (see KEGG C01606); phthalic acid [carboxylic acid] ([M+H]+)#Benzoq…
2232	28	4210.24	41215.9	C8H6O4#C8H6O4#C8H6O4#C8H6O4#C8H6O4#C8H6O4#C8H6O4#C8H6O4#C6H6N4S	Phthalate;Phthalic acid;1,2-Benzenedicarboxylic acid ([M+H]+)#4-Hydroxyphenylglyoxylate;4-Hydroxybenzoylformate ([M+H]+)#Terephthalate;Terephthalic acid;1,4-Benzenedicarboxylic acid ([M+H]+)#3-Formylsalicylic acid;2-Hydroxyisophthalaldehydic acid ([M+H]+)#4-Formylsalicylic acid;4-Formyl-2-hydroxybenzoic acid ([M+H]+)#Phthalic acid (see KEGG C01606); phthalic acid [carboxylic acid] ([M+H]+)#Benzoq…
2233	15	0	16187.8	C8H6O4#C8H6O4#C8H6O4#C8H6O4#C8H6O4#C8H6O4#C8H6O4#C8H6O4#C6H6N4S	Phthalate;Phthalic acid;1,2-Benzenedicarboxylic acid ([M+H]+)#4-Hydroxyphenylglyoxylate;4-Hydroxybenzoylformate ([M+H]+)#Terephthalate;Terephthalic acid;1,4-Benzenedicarboxylic acid ([M+H]+)#3-Formylsalicylic acid;2-Hydroxyisophthalaldehydic acid ([M+H]+)#4-Formylsalicylic acid;4-Formyl-2-hydroxybenzoic acid ([M+H]+)#Phthalic acid (see KEGG C01606); phthalic acid [carboxylic acid] ([M+H]+)#Benzoq…
2236	27	12844	4547.75	C8H6O4#C8H6O4#C8H6O4#C8H6O4#C8H6O4#C8H6O4#C8H6O4#C8H6O4#C6H6N4S	Phthalate;Phthalic acid;1,2-Benzenedicarboxylic acid ([M+H]+)#4-Hydroxyphenylglyoxylate;4-Hydroxybenzoylformate ([M+H]+)#Terephthalate;Terephthalic acid;1,4-Benzenedicarboxylic acid ([M+H]+)#3-Formylsalicylic acid;2-Hydroxyisophthalaldehydic acid ([M+H]+)#4-Formylsalicylic acid;4-Formyl-2-hydroxybenzoic acid ([M+H]+)#Phthalic acid (see KEGG C01606); phthalic acid [carboxylic acid] ([M+H]+)#Benzoq…
2237	14	2735.97	7781.9	C8H6O4#C8H6O4#C8H6O4#C8H6O4#C8H6O4#C8H6O4#C8H6O4#C8H6O4#C6H6N4S	Phthalate;Phthalic acid;1,2-Benzenedicarboxylic acid ([M+H]+)#4-Hydroxyphenylglyoxylate;4-Hydroxybenzoylformate ([M+H]+)#Terephthalate;Terephthalic acid;1,4-Benzenedicarboxylic acid ([M+H]+)#3-Formylsalicylic acid;2-Hydroxyisophthalaldehydic acid ([M+H]+)#4-Formylsalicylic acid;4-Formyl-2-hydroxybenzoic acid ([M+H]+)#Phthalic acid (see KEGG C01606); phthalic acid [carboxylic acid] ([M+H]+)#Benzoq…
2238	26	19309.4	21219.2	C5H10O6#C5H10O6#C5H10O6#C5H10O6#C5H10O6#C5H10O6#C5H10O6#C5H10O6#C6H6N4O2#C6H6N4O2#C6H6N4O2#C6H6N4O2#C6H6N4O2#C6H6N4O2#C8H8NO3	D-Xylonate ([M+H]+)#L-Arabinonate ([M+H]+)#D-Arabinonate ([M+H]+)#D-Ribonate;D-Ribonic acid ([M+H]+)#L-Xylonate ([M+H]+)#L-Lyxonate ([M+H]+)#Arabinonic acid (see KEGG C00545); Arabonic acid [primary alcohol] ([M+H]+)#Ribonic acid (see KEGG C01685); (2R,3R,4R)-2,3,4,5-tetrahydroxypentanoate [primary alcohol] ([M+H]+)#7-Methylxanthine ([M+H]+)#3-Methylxanthine ([M+H]+)#1-Methylxanthine ([M+H]+)#3-M…
2239	5	35423.2	31323.7	C9H10O3#C9H10O3#C9H10O3#C9H10O3#C9H10O3#C9H10O3#C9H10O3#C9H10O3#C9H10O3#C9H10O3#C9H10O3#C9H10O3#C9H10O3#C9H10O3#C9H10O3#C9H10O3#C9H10O3#C9H10O3#C9H10O3	3-(2-Hydroxyphenyl)propanoate;2-Hydroxyphenylpropanoate;3-(2-Hydroxyphenyl)propionic acid;Melilotate;3-(2-Hydroxyphenyl)propionate ([M+H]+)#Tropate;Tropic acid;alpha-(Hydroxymethyl)phenylacetic acid ([M+H]+)#Phloretate;Phloretic acid;3-(4-Hydroxyphenyl)propionic acid ([M+H]+)#Veratraldehyde;Veratric aldehyde;3,4-Dimethoxybenzaldehyde ([M+H]+)#3-Ethoxybenzoate;3-Ethoxybenzoic acid ([M+H]+)#4-Hydro…
2244	12	34267.9	2753.72	C6H10N6#C10H14O2#C10H14O2#C10H14O2#C10H14O2#C10H14O2#C10H14O2#C10H14O2#C10H14O2#C10H14O2#C10H14O2#C10H14O2#C10H14O2#C10H14O2#C10H14O2#C10H14O2#C10H14O2#C10H14O2#C10H14O2#C10H14O2#C10H14O2#C10H14O2#C10H14O2#C10H14O2#C10H14O2#C10H14O2#C10H14O2#C10H14O2#C10H14O2	Cyromazine;2-Cyclopropylamino-4,6-diamino-s-triazine;Cyclopropylmelamine ([M+H]+)#(+)-Bornane-2,5-dione;2,5-Diketocamphane ([M+H]+)#Dolichodial ([M+H]+)#Nepetalactone cis-trans-form ([M+H]+)#Nepetalactone trans-cis-form ([M+H]+)#Carvone oxide ([M+H]+)#Piquerol A ([M+H]+)#Rotundifolone ([M+H]+)#Perillic acid ([M+H]+)#Myrtenic acid ([M+H]+)#4-Butoxyphenol ([M+H]+)#Camphorquinone ([M+H]+)#10-Oxogera…
2245	82	210521	187667	C6H10N6#C10H14O2#C10H14O2#C10H14O2#C10H14O2#C10H14O2#C10H14O2#C10H14O2#C10H14O2#C10H14O2#C10H14O2#C10H14O2#C10H14O2#C10H14O2#C10H14O2#C10H14O2#C10H14O2#C10H14O2#C10H14O2#C10H14O2#C10H14O2#C10H14O2#C10H14O2#C10H14O2#C10H14O2#C10H14O2#C10H14O2#C10H14O2#C10H14O2	Cyromazine;2-Cyclopropylamino-4,6-diamino-s-triazine;Cyclopropylmelamine ([M+H]+)#(+)-Bornane-2,5-dione;2,5-Diketocamphane ([M+H]+)#Dolichodial ([M+H]+)#Nepetalactone cis-trans-form ([M+H]+)#Nepetalactone trans-cis-form ([M+H]+)#Carvone oxide ([M+H]+)#Piquerol A ([M+H]+)#Rotundifolone ([M+H]+)#Perillic acid ([M+H]+)#Myrtenic acid ([M+H]+)#4-Butoxyphenol ([M+H]+)#Camphorquinone ([M+H]+)#10-Oxogera…
2247	4	1146.49	1138.35	C6H10N6#C10H14O2#C10H14O2#C10H14O2#C10H14O2#C10H14O2#C10H14O2#C10H14O2#C10H14O2#C10H14O2#C10H14O2#C10H14O2#C10H14O2#C10H14O2#C10H14O2#C10H14O2#C10H14O2#C10H14O2#C10H14O2#C10H14O2#C10H14O2#C10H14O2#C10H14O2#C10H14O2#C10H14O2#C10H14O2#C10H14O2#C10H14O2#C10H14O2	Cyromazine;2-Cyclopropylamino-4,6-diamino-s-triazine;Cyclopropylmelamine ([M+H]+)#(+)-Bornane-2,5-dione;2,5-Diketocamphane ([M+H]+)#Dolichodial ([M+H]+)#Nepetalactone cis-trans-form ([M+H]+)#Nepetalactone trans-cis-form ([M+H]+)#Carvone oxide ([M+H]+)#Piquerol A ([M+H]+)#Rotundifolone ([M+H]+)#Perillic acid ([M+H]+)#Myrtenic acid ([M+H]+)#4-Butoxyphenol ([M+H]+)#Camphorquinone ([M+H]+)#10-Oxogera…
2254	4	15314.4	14145.6	C8H8O4#C8H8O4#C8H8O4#C8H8O4#C8H8O4#C8H8O4#C8H8O4#C8H8O4#C8H8O4#C8H8O4#C8H8O4#C8H8O4#C8H8O4#C8H8O4#C8H8O4#C8H8O4#C8H8O4#C8H8O4#C8H8O4#C8H8O4#C8H8O4#C8H8O4	Homogentisate;Homogentisic acid;2,5-Dihydroxyphenylacetic acid;2,5-Dihydroxyphenylacetate ([M+H]+)#3,4-Dihydroxyphenylacetate;3,4-Dihydroxyphenylacetic acid;3,4-Dihydroxyphenyl acetate;3,4-Dihydroxyphenyl acetic acid;Homoprotocatechuate ([M+H]+)#Orsellinate;o-Orsellinic acid;2,4-Dihydroxy-6-methylbenzoic acid;2,4-Dihydroxy-6-methylbenzoate;4,6-Dihydroxy-o-toluic acid ([M+H]+)#(S)-4-Hydroxymandela…
2255	58	54974.3	54003.3	C5H4N4O3#C5H4N4O3	Urate;Uric acid ([M+H]+)#Uric acid (see KEGG C00366); 7,9-dihydro-1H-Purine-2,6,8(3H)-trione [oxo(het)arene] ([M+H]+)
2259	26	34065	601.855	C5H8N6O#C5H15NO3P	MTIC ([M+H]+)#N-Trimethyl-2-aminoethylphosphonate;2-Trimethylaminoethylphosphonate ([M+H]+)
2260	21	35019.5	9796.75	C11H8N2#C5H8N6O	Beta-Carboline; 9H-pyrido[3,4-b]indole [aromatic compound] ([M+H]+)#MTIC ([M+H]+)
2261	25	50348	1711.84	C5H8N6O#C5H15NO3P	MTIC ([M+H]+)#N-Trimethyl-2-aminoethylphosphonate;2-Trimethylaminoethylphosphonate ([M+H]+)
2262	36	329214	8260.4	C5H8N6O#C5H15NO3P	MTIC ([M+H]+)#N-Trimethyl-2-aminoethylphosphonate;2-Trimethylaminoethylphosphonate ([M+H]+)
2263	50	404424	14899.3	C5H8N6O#C5H15NO3P	MTIC ([M+H]+)#N-Trimethyl-2-aminoethylphosphonate;2-Trimethylaminoethylphosphonate ([M+H]+)
2265	12	12221.7	0	C5H8N6O#C5H15NO3P	MTIC ([M+H]+)#N-Trimethyl-2-aminoethylphosphonate;2-Trimethylaminoethylphosphonate ([M+H]+)
2270	19	8482.64	5150.2	C5H8N6O#C5H15NO3P	MTIC ([M+H]+)#N-Trimethyl-2-aminoethylphosphonate;2-Trimethylaminoethylphosphonate ([M+H]+)
2271	4	0	2387.95	C5H8N6O#C5H15NO3P	MTIC ([M+H]+)#N-Trimethyl-2-aminoethylphosphonate;2-Trimethylaminoethylphosphonate ([M+H]+)
2273	16	1095.22	13927.4	C5H8N6O#C5H15NO3P	MTIC ([M+H]+)#N-Trimethyl-2-aminoethylphosphonate;2-Trimethylaminoethylphosphonate ([M+H]+)
2274	17	608.158	16660.1	C5H8N6O#C5H15NO3P	MTIC ([M+H]+)#N-Trimethyl-2-aminoethylphosphonate;2-Trimethylaminoethylphosphonate ([M+H]+)
2285	18	7900.91	3642.44	C5H8N6O#C5H15NO3P	MTIC ([M+H]+)#N-Trimethyl-2-aminoethylphosphonate;2-Trimethylaminoethylphosphonate ([M+H]+)
2288	12	14541.9	543.904	C10H16O2#C10H16O2#C10H16O2#C10H16O2#C10H16O2#C10H16O2#C10H16O2#C10H16O2#C10H16O2#C10H16O2#C10H16O2#C10H16O2#C10H16O2#C10H16O2#C10H16O2#C10H16O2#C10H16O2#C10H16O2#C10H16O2#C10H16O2#C10H16O2#C10H16O2#C10H16O2#C10H16O2#C10H16O2#C10H16O2#C10H16O2#C10H16O2#C10H16O2#C10H16O2#C10H16O2#C10H16O2#C10H16O2#C10H16O2#C10H16O2#C10H16O2#C10H16O2#C10H16O2#C10H16O2#C10H16O2#C10H16O2#C10H16O2#C10H16O2#C10H16O2#C10…	6-Oxocineole;(1R,4S)-1,3,3-Trimethyl-2-oxabicyclo[2.2.2]octan-6-one ([M+H]+)#1,2-Campholide ([M+H]+)#(+)-exo-5-Hydroxycamphor ([M+H]+)#Iridodial ([M+H]+)#(Z)-3,5-Hexadienyl butyrate ([M+H]+)#Lilac aldehyde ([M+H]+)#Tiglyl tiglate ([M+H]+)#(+)-Iridodial ([M+H]+)#Iridomyrmecin ([M+H]+)#(+)-Iridodial ([M+H]+)#Ascaridole ([M+H]+)#Chrysanthemic acid ([M+H]+)#Diosphenol ([M+H]+)#(4R,7R)-4-Isopropenyl-7…
2289	22	37674.9	4164.87	C10H16O2#C10H16O2#C10H16O2#C10H16O2#C10H16O2#C10H16O2#C10H16O2#C10H16O2#C10H16O2#C10H16O2#C10H16O2#C10H16O2#C10H16O2#C10H16O2#C10H16O2#C10H16O2#C10H16O2#C10H16O2#C10H16O2#C10H16O2#C10H16O2#C10H16O2#C10H16O2#C10H16O2#C10H16O2#C10H16O2#C10H16O2#C10H16O2#C10H16O2#C10H16O2#C10H16O2#C10H16O2#C10H16O2#C10H16O2#C10H16O2#C10H16O2#C10H16O2#C10H16O2#C10H16O2#C10H16O2#C10H16O2#C10H16O2#C10H16O2#C10H16O2#C10…	6-Oxocineole;(1R,4S)-1,3,3-Trimethyl-2-oxabicyclo[2.2.2]octan-6-one ([M+H]+)#1,2-Campholide ([M+H]+)#(+)-exo-5-Hydroxycamphor ([M+H]+)#Iridodial ([M+H]+)#(Z)-3,5-Hexadienyl butyrate ([M+H]+)#Lilac aldehyde ([M+H]+)#Tiglyl tiglate ([M+H]+)#(+)-Iridodial ([M+H]+)#Iridomyrmecin ([M+H]+)#(+)-Iridodial ([M+H]+)#Ascaridole ([M+H]+)#Chrysanthemic acid ([M+H]+)#Diosphenol ([M+H]+)#(4R,7R)-4-Isopropenyl-7…
2290	8	4904.1	936.788	C10H16O2#C10H16O2#C10H16O2#C10H16O2#C10H16O2#C10H16O2#C10H16O2#C10H16O2#C10H16O2#C10H16O2#C10H16O2#C10H16O2#C10H16O2#C10H16O2#C10H16O2#C10H16O2#C10H16O2#C10H16O2#C10H16O2#C10H16O2#C10H16O2#C10H16O2#C10H16O2#C10H16O2#C10H16O2#C10H16O2#C10H16O2#C10H16O2#C10H16O2#C10H16O2#C10H16O2#C10H16O2#C10H16O2#C10H16O2#C10H16O2#C10H16O2#C10H16O2#C10H16O2#C10H16O2#C10H16O2#C10H16O2#C10H16O2#C10H16O2#C10H16O2#C10…	6-Oxocineole;(1R,4S)-1,3,3-Trimethyl-2-oxabicyclo[2.2.2]octan-6-one ([M+H]+)#1,2-Campholide ([M+H]+)#(+)-exo-5-Hydroxycamphor ([M+H]+)#Iridodial ([M+H]+)#(Z)-3,5-Hexadienyl butyrate ([M+H]+)#Lilac aldehyde ([M+H]+)#Tiglyl tiglate ([M+H]+)#(+)-Iridodial ([M+H]+)#Iridomyrmecin ([M+H]+)#(+)-Iridodial ([M+H]+)#Ascaridole ([M+H]+)#Chrysanthemic acid ([M+H]+)#Diosphenol ([M+H]+)#(4R,7R)-4-Isopropenyl-7…
2294	62	340259	223923	C9H14NO2R#C9H14NO2R#C9H15NO2	R replaced by H in O-Acyltropine ([M+H]+)#R replaced by H in O-Acylpseudotropine ([M+H]+)#Piperidione;3,3-Diethyl-2,4-dioxopiperidine ([M+H]+)
2295	49	111885	180765	C9H14NO2R#C9H14NO2R#C9H15NO2	R replaced by H in O-Acyltropine ([M+H]+)#R replaced by H in O-Acylpseudotropine ([M+H]+)#Piperidione;3,3-Diethyl-2,4-dioxopiperidine ([M+H]+)
2296	29	32279.4	31059.2	C9H14NO2R#C9H14NO2R#C9H15NO2	R replaced by H in O-Acyltropine ([M+H]+)#R replaced by H in O-Acylpseudotropine ([M+H]+)#Piperidione;3,3-Diethyl-2,4-dioxopiperidine ([M+H]+)
2297	5	4025.52	1058.42	C9H14NO2R#C9H14NO2R#C9H15NO2	R replaced by H in O-Acyltropine ([M+H]+)#R replaced by H in O-Acylpseudotropine ([M+H]+)#Piperidione;3,3-Diethyl-2,4-dioxopiperidine ([M+H]+)
2300	22	742.876	15854	C10H19NO#C10H19NO	Nitramine ([M+H]+)#Lupinine ([M+H]+)
2301	61	144901	150302	C7H6O5#C7H6O5	Gallate;Gallic acid;3,4,5-Trihydroxybenzoic acid;3,4,5-Trihydroxybenzoate;Pyrogallol-5-carboxylic acid ([M+H]+)#Gallic acid (see KEGG C01424); 3,4,5-trihydroxybenzoic acid [phenol or hydroxyhetarene] ([M+H]+)
2302	60	607853	47739.2	C9H14O3#C12H12N	Furfural diethyl acetal ([M+H]+)#1-Methyl-4-phenylpyridinium;N-Methyl-4-phenylpyridine;Cyperquat ([M+H]+)
2303	78	709053	80512.5	C9H14O3#C12H12N	Furfural diethyl acetal ([M+H]+)#1-Methyl-4-phenylpyridinium;N-Methyl-4-phenylpyridine;Cyperquat ([M+H]+)
2304	70	1.71659e+06	1.17094e+06	C9H14O3#C12H12N	Furfural diethyl acetal ([M+H]+)#1-Methyl-4-phenylpyridinium;N-Methyl-4-phenylpyridine;Cyperquat ([M+H]+)
2306	7	4532.34	516.023	C9H14O3#C12H12N	Furfural diethyl acetal ([M+H]+)#1-Methyl-4-phenylpyridinium;N-Methyl-4-phenylpyridine;Cyperquat ([M+H]+)
2307	42	78008.6	23670.4	C9H14O3#C12H12N	Furfural diethyl acetal ([M+H]+)#1-Methyl-4-phenylpyridinium;N-Methyl-4-phenylpyridine;Cyperquat ([M+H]+)
2308	10	12960.8	0	C9H14O3#C12H12N	Furfural diethyl acetal ([M+H]+)#1-Methyl-4-phenylpyridinium;N-Methyl-4-phenylpyridine;Cyperquat ([M+H]+)
2313	5	7208.63	0	C10H18O2#C10H18O2#C10H18O2#C10H18O2#C10H18O2#C10H18O2#C10H18O2#C10H18O2#C10H18O2#C10H18O2#C10H18O2#C10H18O2#C10H18O2#C10H18O2#C10H18O2#C10H18O2#C10H18O2#C10H18O2#C10H18O2#C10H18O2#C10H18O2#C10H18O2#C10H18O2#C10H18O2#C10H18O2#C10H18O2#C10H18O2#C10H18O2#C10H18O2	6-endo-Hydroxycineole ([M+H]+)#(E)-3,7-Dimethylocta-1,6-diene-3,8-diol ([M+H]+)#Limonene-1,2-diol;(1S,2S,4R)-Limonene-1,2-diol ([M+H]+)#(+)-Neomatatabiol ([M+H]+)#Citronellate;Citronellic acid;3,7-Dimethyl-6-octenoic acid ([M+H]+)#10-Hydroxygeraniol;8-Hydroxygeraniol ([M+H]+)#cis-4-Decenoic acid; (4Z)-dec-4-enoic acid [carboxylic acid] ([M+H]+)#cis-4-Decenoic acid; (4Z)-dec-4-enoic acid [carboxyl…
2315	16	10243.4	1100.11	C10H18O2#C10H18O2#C10H18O2#C10H18O2#C10H18O2#C10H18O2#C10H18O2#C10H18O2#C10H18O2#C10H18O2#C10H18O2#C10H18O2#C10H18O2#C10H18O2#C10H18O2#C10H18O2#C10H18O2#C10H18O2#C10H18O2#C10H18O2#C10H18O2#C10H18O2#C10H18O2#C10H18O2#C10H18O2#C10H18O2#C10H18O2#C10H18O2#C10H18O2	6-endo-Hydroxycineole ([M+H]+)#(E)-3,7-Dimethylocta-1,6-diene-3,8-diol ([M+H]+)#Limonene-1,2-diol;(1S,2S,4R)-Limonene-1,2-diol ([M+H]+)#(+)-Neomatatabiol ([M+H]+)#Citronellate;Citronellic acid;3,7-Dimethyl-6-octenoic acid ([M+H]+)#10-Hydroxygeraniol;8-Hydroxygeraniol ([M+H]+)#cis-4-Decenoic acid; (4Z)-dec-4-enoic acid [carboxylic acid] ([M+H]+)#cis-4-Decenoic acid; (4Z)-dec-4-enoic acid [carboxyl…
2319	22	12035.7	5719.91	C10H18O2#C10H18O2#C10H18O2#C10H18O2#C10H18O2#C10H18O2#C10H18O2#C10H18O2#C10H18O2#C10H18O2#C10H18O2#C10H18O2#C10H18O2#C10H18O2#C10H18O2#C10H18O2#C10H18O2#C10H18O2#C10H18O2#C10H18O2#C10H18O2#C10H18O2#C10H18O2#C10H18O2#C10H18O2#C10H18O2#C10H18O2#C10H18O2#C10H18O2	6-endo-Hydroxycineole ([M+H]+)#(E)-3,7-Dimethylocta-1,6-diene-3,8-diol ([M+H]+)#Limonene-1,2-diol;(1S,2S,4R)-Limonene-1,2-diol ([M+H]+)#(+)-Neomatatabiol ([M+H]+)#Citronellate;Citronellic acid;3,7-Dimethyl-6-octenoic acid ([M+H]+)#10-Hydroxygeraniol;8-Hydroxygeraniol ([M+H]+)#cis-4-Decenoic acid; (4Z)-dec-4-enoic acid [carboxylic acid] ([M+H]+)#cis-4-Decenoic acid; (4Z)-dec-4-enoic acid [carboxyl…
2321	25	8298.38	7536.18	C10H18O2#C10H18O2#C10H18O2#C10H18O2#C10H18O2#C10H18O2#C10H18O2#C10H18O2#C10H18O2#C10H18O2#C10H18O2#C10H18O2#C10H18O2#C10H18O2#C10H18O2#C10H18O2#C10H18O2#C10H18O2#C10H18O2#C10H18O2#C10H18O2#C10H18O2#C10H18O2#C10H18O2#C10H18O2#C10H18O2#C10H18O2#C10H18O2#C10H18O2	6-endo-Hydroxycineole ([M+H]+)#(E)-3,7-Dimethylocta-1,6-diene-3,8-diol ([M+H]+)#Limonene-1,2-diol;(1S,2S,4R)-Limonene-1,2-diol ([M+H]+)#(+)-Neomatatabiol ([M+H]+)#Citronellate;Citronellic acid;3,7-Dimethyl-6-octenoic acid ([M+H]+)#10-Hydroxygeraniol;8-Hydroxygeraniol ([M+H]+)#cis-4-Decenoic acid; (4Z)-dec-4-enoic acid [carboxylic acid] ([M+H]+)#cis-4-Decenoic acid; (4Z)-dec-4-enoic acid [carboxyl…
2322	6	2491.35	1280.98	C10H18O2#C10H18O2#C10H18O2#C10H18O2#C10H18O2#C10H18O2#C10H18O2#C10H18O2#C10H18O2#C10H18O2#C10H18O2#C10H18O2#C10H18O2#C10H18O2#C10H18O2#C10H18O2#C10H18O2#C10H18O2#C10H18O2#C10H18O2#C10H18O2#C10H18O2#C10H18O2#C10H18O2#C10H18O2#C10H18O2#C10H18O2#C10H18O2#C10H18O2	6-endo-Hydroxycineole ([M+H]+)#(E)-3,7-Dimethylocta-1,6-diene-3,8-diol ([M+H]+)#Limonene-1,2-diol;(1S,2S,4R)-Limonene-1,2-diol ([M+H]+)#(+)-Neomatatabiol ([M+H]+)#Citronellate;Citronellic acid;3,7-Dimethyl-6-octenoic acid ([M+H]+)#10-Hydroxygeraniol;8-Hydroxygeraniol ([M+H]+)#cis-4-Decenoic acid; (4Z)-dec-4-enoic acid [carboxylic acid] ([M+H]+)#cis-4-Decenoic acid; (4Z)-dec-4-enoic acid [carboxyl…
2324	11	1804.69	5804.47	C10H18O2#C10H18O2#C10H18O2#C10H18O2#C10H18O2#C10H18O2#C10H18O2#C10H18O2#C10H18O2#C10H18O2#C10H18O2#C10H18O2#C10H18O2#C10H18O2#C10H18O2#C10H18O2#C10H18O2#C10H18O2#C10H18O2#C10H18O2#C10H18O2#C10H18O2#C10H18O2#C10H18O2#C10H18O2#C10H18O2#C10H18O2#C10H18O2#C10H18O2	6-endo-Hydroxycineole ([M+H]+)#(E)-3,7-Dimethylocta-1,6-diene-3,8-diol ([M+H]+)#Limonene-1,2-diol;(1S,2S,4R)-Limonene-1,2-diol ([M+H]+)#(+)-Neomatatabiol ([M+H]+)#Citronellate;Citronellic acid;3,7-Dimethyl-6-octenoic acid ([M+H]+)#10-Hydroxygeraniol;8-Hydroxygeraniol ([M+H]+)#cis-4-Decenoic acid; (4Z)-dec-4-enoic acid [carboxylic acid] ([M+H]+)#cis-4-Decenoic acid; (4Z)-dec-4-enoic acid [carboxyl…
2325	6	0	3794.95	C10H18O2#C10H18O2#C10H18O2#C10H18O2#C10H18O2#C10H18O2#C10H18O2#C10H18O2#C10H18O2#C10H18O2#C10H18O2#C10H18O2#C10H18O2#C10H18O2#C10H18O2#C10H18O2#C10H18O2#C10H18O2#C10H18O2#C10H18O2#C10H18O2#C10H18O2#C10H18O2#C10H18O2#C10H18O2#C10H18O2#C10H18O2#C10H18O2#C10H18O2	6-endo-Hydroxycineole ([M+H]+)#(E)-3,7-Dimethylocta-1,6-diene-3,8-diol ([M+H]+)#Limonene-1,2-diol;(1S,2S,4R)-Limonene-1,2-diol ([M+H]+)#(+)-Neomatatabiol ([M+H]+)#Citronellate;Citronellic acid;3,7-Dimethyl-6-octenoic acid ([M+H]+)#10-Hydroxygeraniol;8-Hydroxygeraniol ([M+H]+)#cis-4-Decenoic acid; (4Z)-dec-4-enoic acid [carboxylic acid] ([M+H]+)#cis-4-Decenoic acid; (4Z)-dec-4-enoic acid [carboxyl…
2328	5	0	3169.81	C10H18O2#C10H18O2#C10H18O2#C10H18O2#C10H18O2#C10H18O2#C10H18O2#C10H18O2#C10H18O2#C10H18O2#C10H18O2#C10H18O2#C10H18O2#C10H18O2#C10H18O2#C10H18O2#C10H18O2#C10H18O2#C10H18O2#C10H18O2#C10H18O2#C10H18O2#C10H18O2#C10H18O2#C10H18O2#C10H18O2#C10H18O2#C10H18O2#C10H18O2	6-endo-Hydroxycineole ([M+H]+)#(E)-3,7-Dimethylocta-1,6-diene-3,8-diol ([M+H]+)#Limonene-1,2-diol;(1S,2S,4R)-Limonene-1,2-diol ([M+H]+)#(+)-Neomatatabiol ([M+H]+)#Citronellate;Citronellic acid;3,7-Dimethyl-6-octenoic acid ([M+H]+)#10-Hydroxygeraniol;8-Hydroxygeraniol ([M+H]+)#cis-4-Decenoic acid; (4Z)-dec-4-enoic acid [carboxylic acid] ([M+H]+)#cis-4-Decenoic acid; (4Z)-dec-4-enoic acid [carboxyl…
2331	10	4564.95	1600.2	C10H18O2#C10H18O2#C10H18O2#C10H18O2#C10H18O2#C10H18O2#C10H18O2#C10H18O2#C10H18O2#C10H18O2#C10H18O2#C10H18O2#C10H18O2#C10H18O2#C10H18O2#C10H18O2#C10H18O2#C10H18O2#C10H18O2#C10H18O2#C10H18O2#C10H18O2#C10H18O2#C10H18O2#C10H18O2#C10H18O2#C10H18O2#C10H18O2#C10H18O2	6-endo-Hydroxycineole ([M+H]+)#(E)-3,7-Dimethylocta-1,6-diene-3,8-diol ([M+H]+)#Limonene-1,2-diol;(1S,2S,4R)-Limonene-1,2-diol ([M+H]+)#(+)-Neomatatabiol ([M+H]+)#Citronellate;Citronellic acid;3,7-Dimethyl-6-octenoic acid ([M+H]+)#10-Hydroxygeraniol;8-Hydroxygeraniol ([M+H]+)#cis-4-Decenoic acid; (4Z)-dec-4-enoic acid [carboxylic acid] ([M+H]+)#cis-4-Decenoic acid; (4Z)-dec-4-enoic acid [carboxyl…
2334	13	118620	0	C10H18O2#C10H18O2#C10H18O2#C10H18O2#C10H18O2#C10H18O2#C10H18O2#C10H18O2#C10H18O2#C10H18O2#C10H18O2#C10H18O2#C10H18O2#C10H18O2#C10H18O2#C10H18O2#C10H18O2#C10H18O2#C10H18O2#C10H18O2#C10H18O2#C10H18O2#C10H18O2#C10H18O2#C10H18O2#C10H18O2#C10H18O2#C10H18O2#C10H18O2	6-endo-Hydroxycineole ([M+H]+)#(E)-3,7-Dimethylocta-1,6-diene-3,8-diol ([M+H]+)#Limonene-1,2-diol;(1S,2S,4R)-Limonene-1,2-diol ([M+H]+)#(+)-Neomatatabiol ([M+H]+)#Citronellate;Citronellic acid;3,7-Dimethyl-6-octenoic acid ([M+H]+)#10-Hydroxygeraniol;8-Hydroxygeraniol ([M+H]+)#cis-4-Decenoic acid; (4Z)-dec-4-enoic acid [carboxylic acid] ([M+H]+)#cis-4-Decenoic acid; (4Z)-dec-4-enoic acid [carboxyl…
2339	22	30100.8	968.012	C10H18O2#C10H18O2#C10H18O2#C10H18O2#C10H18O2#C10H18O2#C10H18O2#C10H18O2#C10H18O2#C10H18O2#C10H18O2#C10H18O2#C10H18O2#C10H18O2#C10H18O2#C10H18O2#C10H18O2#C10H18O2#C10H18O2#C10H18O2#C10H18O2#C10H18O2#C10H18O2#C10H18O2#C10H18O2#C10H18O2#C10H18O2#C10H18O2#C10H18O2	6-endo-Hydroxycineole ([M+H]+)#(E)-3,7-Dimethylocta-1,6-diene-3,8-diol ([M+H]+)#Limonene-1,2-diol;(1S,2S,4R)-Limonene-1,2-diol ([M+H]+)#(+)-Neomatatabiol ([M+H]+)#Citronellate;Citronellic acid;3,7-Dimethyl-6-octenoic acid ([M+H]+)#10-Hydroxygeraniol;8-Hydroxygeraniol ([M+H]+)#cis-4-Decenoic acid; (4Z)-dec-4-enoic acid [carboxylic acid] ([M+H]+)#cis-4-Decenoic acid; (4Z)-dec-4-enoic acid [carboxyl…
2340	5	4021.82	0	C10H18O2#C10H18O2#C10H18O2#C10H18O2#C10H18O2#C10H18O2#C10H18O2#C10H18O2#C10H18O2#C10H18O2#C10H18O2#C10H18O2#C10H18O2#C10H18O2#C10H18O2#C10H18O2#C10H18O2#C10H18O2#C10H18O2#C10H18O2#C10H18O2#C10H18O2#C10H18O2#C10H18O2#C10H18O2#C10H18O2#C10H18O2#C10H18O2#C10H18O2	6-endo-Hydroxycineole ([M+H]+)#(E)-3,7-Dimethylocta-1,6-diene-3,8-diol ([M+H]+)#Limonene-1,2-diol;(1S,2S,4R)-Limonene-1,2-diol ([M+H]+)#(+)-Neomatatabiol ([M+H]+)#Citronellate;Citronellic acid;3,7-Dimethyl-6-octenoic acid ([M+H]+)#10-Hydroxygeraniol;8-Hydroxygeraniol ([M+H]+)#cis-4-Decenoic acid; (4Z)-dec-4-enoic acid [carboxylic acid] ([M+H]+)#cis-4-Decenoic acid; (4Z)-dec-4-enoic acid [carboxyl…
2341	4	35459.3	0	C10H18O2#C10H18O2#C10H18O2#C10H18O2#C10H18O2#C10H18O2#C10H18O2#C10H18O2#C10H18O2#C10H18O2#C10H18O2#C10H18O2#C10H18O2#C10H18O2#C10H18O2#C10H18O2#C10H18O2#C10H18O2#C10H18O2#C10H18O2#C10H18O2#C10H18O2#C10H18O2#C10H18O2#C10H18O2#C10H18O2#C10H18O2#C10H18O2#C10H18O2	6-endo-Hydroxycineole ([M+H]+)#(E)-3,7-Dimethylocta-1,6-diene-3,8-diol ([M+H]+)#Limonene-1,2-diol;(1S,2S,4R)-Limonene-1,2-diol ([M+H]+)#(+)-Neomatatabiol ([M+H]+)#Citronellate;Citronellic acid;3,7-Dimethyl-6-octenoic acid ([M+H]+)#10-Hydroxygeraniol;8-Hydroxygeraniol ([M+H]+)#cis-4-Decenoic acid; (4Z)-dec-4-enoic acid [carboxylic acid] ([M+H]+)#cis-4-Decenoic acid; (4Z)-dec-4-enoic acid [carboxyl…
2342	15	24607	3434.32	C10H18O2#C10H18O2#C10H18O2#C10H18O2#C10H18O2#C10H18O2#C10H18O2#C10H18O2#C10H18O2#C10H18O2#C10H18O2#C10H18O2#C10H18O2#C10H18O2#C10H18O2#C10H18O2#C10H18O2#C10H18O2#C10H18O2#C10H18O2#C10H18O2#C10H18O2#C10H18O2#C10H18O2#C10H18O2#C10H18O2#C10H18O2#C10H18O2#C10H18O2	6-endo-Hydroxycineole ([M+H]+)#(E)-3,7-Dimethylocta-1,6-diene-3,8-diol ([M+H]+)#Limonene-1,2-diol;(1S,2S,4R)-Limonene-1,2-diol ([M+H]+)#(+)-Neomatatabiol ([M+H]+)#Citronellate;Citronellic acid;3,7-Dimethyl-6-octenoic acid ([M+H]+)#10-Hydroxygeraniol;8-Hydroxygeraniol ([M+H]+)#cis-4-Decenoic acid; (4Z)-dec-4-enoic acid [carboxylic acid] ([M+H]+)#cis-4-Decenoic acid; (4Z)-dec-4-enoic acid [carboxyl…
2345	35	9390.6	17077.8	C7H9NO2S	4-Toluenesulfonamide ([M+H]+)
2346	50	311770	449919	C8H13NO3#C8H13NO3#C8H13NO3	Crotanecine ([M+H]+)#N-Butyryl-L-homoserine lactone ([M+H]+)#N-butanoyl-lhomoserine lactone (see KEGG C11837) [Fatty acyl homoserine lactones [FA0803]] ([M+H]+)
2347	86	218373	166807	C8H13NO3#C8H13NO3#C8H13NO3	Crotanecine ([M+H]+)#N-Butyryl-L-homoserine lactone ([M+H]+)#N-butanoyl-lhomoserine lactone (see KEGG C11837) [Fatty acyl homoserine lactones [FA0803]] ([M+H]+)
2348	86	323585	257387	C8H13NO3#C8H13NO3#C8H13NO3	Crotanecine ([M+H]+)#N-Butyryl-L-homoserine lactone ([M+H]+)#N-butanoyl-lhomoserine lactone (see KEGG C11837) [Fatty acyl homoserine lactones [FA0803]] ([M+H]+)
2349	29	35165.1	0	C8H13NO3#C8H13NO3#C8H13NO3	Crotanecine ([M+H]+)#N-Butyryl-L-homoserine lactone ([M+H]+)#N-butanoyl-lhomoserine lactone (see KEGG C11837) [Fatty acyl homoserine lactones [FA0803]] ([M+H]+)
2350	10	44462.5	0	C8H13NO3#C8H13NO3#C8H13NO3	Crotanecine ([M+H]+)#N-Butyryl-L-homoserine lactone ([M+H]+)#N-butanoyl-lhomoserine lactone (see KEGG C11837) [Fatty acyl homoserine lactones [FA0803]] ([M+H]+)
2356	82	631240	348799	C9H17NO2	Gabapentin; 2-[1-(aminomethyl)cyclohexyl]acetic acid [primary amine] ([M+H]+)
2357	11	60950.9	8856.06	C9H17NO2	Gabapentin; 2-[1-(aminomethyl)cyclohexyl]acetic acid [primary amine] ([M+H]+)
2359	16	25561.3	13468.4	C9H17NO2	Gabapentin; 2-[1-(aminomethyl)cyclohexyl]acetic acid [primary amine] ([M+H]+)
2363	38	47021.7	15182.7	C10H21NO	decanamide; decanamide [Primary amides [FA0801]] ([M+H]+)
2364	48	73367.4	41038	C10H21NO	decanamide; decanamide [Primary amides [FA0801]] ([M+H]+)
2365	31	208955	0	C10H21NO	decanamide; decanamide [Primary amides [FA0801]] ([M+H]+)
2367	13	9046.12	0	C7H8O5#C7H8O5#C7H8O5#C7H8O5#C7H8O5#C7H8O5	3-Dehydroshikimate ([M+H]+)#5-Dehydroshikimate ([M+H]+)#2-Oxohept-3-enedioate;2-Oxohept-3-ene-1,7-dioate ([M+H]+)#2-Hydroxyhepta-2,4-dienedioate;2-Hydroxyhepta-2,4-diene-1,7-dioate ([M+H]+)#2-Hydroxy-5-methyl-cis,cis-muconate ([M+H]+)#2-Oxo-5-methyl-cis-muconate ([M+H]+)
2368	85	264324	481009	C7H11N2O3R#C7H11N2O3R#C7H11N2O3R#C7H12N2O3#C7H12N2O3	R replaced by H in Pro-Xaa ([M+H]+)#R replaced by H in Prolyl-peptide ([M+H]+)#R replaced by H in Dipeptide (Xaa-Pro) ([M+H]+)#Glycylproline; 1-(2-aminoacetyl)pyrrolidine-2-carboxylic acid [primary amine] ([M+H]+)#L-prolyl-L-glycine [secondary amine] ([M+H]+)
2370	7	95932.7	61340.5	C8H12O4#C8H12O4#C8H12O4#C8H12O4#C8H12O4#C8H12O4	2-Octenedioic acid; (E)-oct-2-enedioic acid [carboxylic acid] ([M+H]+)#cis-4-Octenedioic acid; 4-Octenedioic acid [carboxylic acid] ([M+H]+)#trans-3-Octenedioic acid; (E)-oct-3-enedioic acid [carboxylic acid] ([M+H]+)#4,7-dioxo-octanoic acid [Oxo fatty acids [FA0106]] ([M+H]+)#cis-4-octenedioic acid; 4Z-octenedioic acid [Dicarboxylic acids [FA0117]] ([M+H]+)#2-octenedioic acid; 2E-octenedioic aci…
2371	4	4707.84	3110.9	C8H12O4#C8H12O4#C8H12O4#C8H12O4#C8H12O4#C8H12O4	2-Octenedioic acid; (E)-oct-2-enedioic acid [carboxylic acid] ([M+H]+)#cis-4-Octenedioic acid; 4-Octenedioic acid [carboxylic acid] ([M+H]+)#trans-3-Octenedioic acid; (E)-oct-3-enedioic acid [carboxylic acid] ([M+H]+)#4,7-dioxo-octanoic acid [Oxo fatty acids [FA0106]] ([M+H]+)#cis-4-octenedioic acid; 4Z-octenedioic acid [Dicarboxylic acids [FA0117]] ([M+H]+)#2-octenedioic acid; 2E-octenedioic aci…
2372	5	10489.4	5783.7	C8H12O4#C8H12O4#C8H12O4#C8H12O4#C8H12O4#C8H12O4	2-Octenedioic acid; (E)-oct-2-enedioic acid [carboxylic acid] ([M+H]+)#cis-4-Octenedioic acid; 4-Octenedioic acid [carboxylic acid] ([M+H]+)#trans-3-Octenedioic acid; (E)-oct-3-enedioic acid [carboxylic acid] ([M+H]+)#4,7-dioxo-octanoic acid [Oxo fatty acids [FA0106]] ([M+H]+)#cis-4-octenedioic acid; 4Z-octenedioic acid [Dicarboxylic acids [FA0117]] ([M+H]+)#2-octenedioic acid; 2E-octenedioic aci…
2377	14	73076.7	0	C8H12O4#C8H12O4#C8H12O4#C8H12O4#C8H12O4#C8H12O4	2-Octenedioic acid; (E)-oct-2-enedioic acid [carboxylic acid] ([M+H]+)#cis-4-Octenedioic acid; 4-Octenedioic acid [carboxylic acid] ([M+H]+)#trans-3-Octenedioic acid; (E)-oct-3-enedioic acid [carboxylic acid] ([M+H]+)#4,7-dioxo-octanoic acid [Oxo fatty acids [FA0106]] ([M+H]+)#cis-4-octenedioic acid; 4Z-octenedioic acid [Dicarboxylic acids [FA0117]] ([M+H]+)#2-octenedioic acid; 2E-octenedioic aci…
2378	19	117413	0	C8H12O4#C8H12O4#C8H12O4#C8H12O4#C8H12O4#C8H12O4	2-Octenedioic acid; (E)-oct-2-enedioic acid [carboxylic acid] ([M+H]+)#cis-4-Octenedioic acid; 4-Octenedioic acid [carboxylic acid] ([M+H]+)#trans-3-Octenedioic acid; (E)-oct-3-enedioic acid [carboxylic acid] ([M+H]+)#4,7-dioxo-octanoic acid [Oxo fatty acids [FA0106]] ([M+H]+)#cis-4-octenedioic acid; 4Z-octenedioic acid [Dicarboxylic acids [FA0117]] ([M+H]+)#2-octenedioic acid; 2E-octenedioic aci…
2379	21	141937	0	C8H12O4#C8H12O4#C8H12O4#C8H12O4#C8H12O4#C8H12O4	2-Octenedioic acid; (E)-oct-2-enedioic acid [carboxylic acid] ([M+H]+)#cis-4-Octenedioic acid; 4-Octenedioic acid [carboxylic acid] ([M+H]+)#trans-3-Octenedioic acid; (E)-oct-3-enedioic acid [carboxylic acid] ([M+H]+)#4,7-dioxo-octanoic acid [Oxo fatty acids [FA0106]] ([M+H]+)#cis-4-octenedioic acid; 4Z-octenedioic acid [Dicarboxylic acids [FA0117]] ([M+H]+)#2-octenedioic acid; 2E-octenedioic aci…
2380	47	7.55357e+06	3618.37	C8H12O4#C8H12O4#C8H12O4#C8H12O4#C8H12O4#C8H12O4	2-Octenedioic acid; (E)-oct-2-enedioic acid [carboxylic acid] ([M+H]+)#cis-4-Octenedioic acid; 4-Octenedioic acid [carboxylic acid] ([M+H]+)#trans-3-Octenedioic acid; (E)-oct-3-enedioic acid [carboxylic acid] ([M+H]+)#4,7-dioxo-octanoic acid [Oxo fatty acids [FA0106]] ([M+H]+)#cis-4-octenedioic acid; 4Z-octenedioic acid [Dicarboxylic acids [FA0117]] ([M+H]+)#2-octenedioic acid; 2E-octenedioic aci…
2381	49	205446	22153.5	C8H12O4#C8H12O4#C8H12O4#C8H12O4#C8H12O4#C8H12O4	2-Octenedioic acid; (E)-oct-2-enedioic acid [carboxylic acid] ([M+H]+)#cis-4-Octenedioic acid; 4-Octenedioic acid [carboxylic acid] ([M+H]+)#trans-3-Octenedioic acid; (E)-oct-3-enedioic acid [carboxylic acid] ([M+H]+)#4,7-dioxo-octanoic acid [Oxo fatty acids [FA0106]] ([M+H]+)#cis-4-octenedioic acid; 4Z-octenedioic acid [Dicarboxylic acids [FA0117]] ([M+H]+)#2-octenedioic acid; 2E-octenedioic aci…
2382	21	57969.1	8980.23	C8H12O4#C8H12O4#C8H12O4#C8H12O4#C8H12O4#C8H12O4	2-Octenedioic acid; (E)-oct-2-enedioic acid [carboxylic acid] ([M+H]+)#cis-4-Octenedioic acid; 4-Octenedioic acid [carboxylic acid] ([M+H]+)#trans-3-Octenedioic acid; (E)-oct-3-enedioic acid [carboxylic acid] ([M+H]+)#4,7-dioxo-octanoic acid [Oxo fatty acids [FA0106]] ([M+H]+)#cis-4-octenedioic acid; 4Z-octenedioic acid [Dicarboxylic acids [FA0117]] ([M+H]+)#2-octenedioic acid; 2E-octenedioic aci…
2383	16	31705.8	902.21	C8H12O4#C8H12O4#C8H12O4#C8H12O4#C8H12O4#C8H12O4	2-Octenedioic acid; (E)-oct-2-enedioic acid [carboxylic acid] ([M+H]+)#cis-4-Octenedioic acid; 4-Octenedioic acid [carboxylic acid] ([M+H]+)#trans-3-Octenedioic acid; (E)-oct-3-enedioic acid [carboxylic acid] ([M+H]+)#4,7-dioxo-octanoic acid [Oxo fatty acids [FA0106]] ([M+H]+)#cis-4-octenedioic acid; 4Z-octenedioic acid [Dicarboxylic acids [FA0117]] ([M+H]+)#2-octenedioic acid; 2E-octenedioic aci…
2384	4	21086.9	14069.1	C8H12O4#C8H12O4#C8H12O4#C8H12O4#C8H12O4#C8H12O4	2-Octenedioic acid; (E)-oct-2-enedioic acid [carboxylic acid] ([M+H]+)#cis-4-Octenedioic acid; 4-Octenedioic acid [carboxylic acid] ([M+H]+)#trans-3-Octenedioic acid; (E)-oct-3-enedioic acid [carboxylic acid] ([M+H]+)#4,7-dioxo-octanoic acid [Oxo fatty acids [FA0106]] ([M+H]+)#cis-4-octenedioic acid; 4Z-octenedioic acid [Dicarboxylic acids [FA0117]] ([M+H]+)#2-octenedioic acid; 2E-octenedioic aci…
2385	7	17873.1	8523.12	C8H12O4#C8H12O4#C8H12O4#C8H12O4#C8H12O4#C8H12O4	2-Octenedioic acid; (E)-oct-2-enedioic acid [carboxylic acid] ([M+H]+)#cis-4-Octenedioic acid; 4-Octenedioic acid [carboxylic acid] ([M+H]+)#trans-3-Octenedioic acid; (E)-oct-3-enedioic acid [carboxylic acid] ([M+H]+)#4,7-dioxo-octanoic acid [Oxo fatty acids [FA0106]] ([M+H]+)#cis-4-octenedioic acid; 4Z-octenedioic acid [Dicarboxylic acids [FA0117]] ([M+H]+)#2-octenedioic acid; 2E-octenedioic aci…
2386	35	0	76776.8	C9H16O3#C9H16O3#C9H16O3#C9H16O3#C9H16O3#C9H16O3#C9H16O3#C9H16O3#C9H16O3#C9H16O3#C9H16O3#C9H16O3#C9H16O3	9-Oxononanoic acid ([M+H]+)#9-hydroxy-5Z-nonenoic acid [Hydroxy fatty acids [FA0105]] ([M+H]+)#n-heptanoyl acetic acid; 2-oxo-nonanoic acid [Oxo fatty acids [FA0106]] ([M+H]+)#3-caproyl propionic acid; 4-oxo-nonanoic acid [Oxo fatty acids [FA0106]] ([M+H]+)#4-n-valeryl butyric acid; 5-oxo-nonanoic acid [Oxo fatty acids [FA0106]] ([M+H]+)#n-butyrl n-valeric acid; 6-oxo-nonanoic acid [Oxo fatty aci…
2387	17	0	23391.6	C9H16O3#C9H16O3#C9H16O3#C9H16O3#C9H16O3#C9H16O3#C9H16O3#C9H16O3#C9H16O3#C9H16O3#C9H16O3#C9H16O3#C9H16O3	9-Oxononanoic acid ([M+H]+)#9-hydroxy-5Z-nonenoic acid [Hydroxy fatty acids [FA0105]] ([M+H]+)#n-heptanoyl acetic acid; 2-oxo-nonanoic acid [Oxo fatty acids [FA0106]] ([M+H]+)#3-caproyl propionic acid; 4-oxo-nonanoic acid [Oxo fatty acids [FA0106]] ([M+H]+)#4-n-valeryl butyric acid; 5-oxo-nonanoic acid [Oxo fatty acids [FA0106]] ([M+H]+)#n-butyrl n-valeric acid; 6-oxo-nonanoic acid [Oxo fatty aci…
2388	23	31835.2	14149.6	C9H16O3#C9H16O3#C9H16O3#C9H16O3#C9H16O3#C9H16O3#C9H16O3#C9H16O3#C9H16O3#C9H16O3#C9H16O3#C9H16O3#C9H16O3	9-Oxononanoic acid ([M+H]+)#9-hydroxy-5Z-nonenoic acid [Hydroxy fatty acids [FA0105]] ([M+H]+)#n-heptanoyl acetic acid; 2-oxo-nonanoic acid [Oxo fatty acids [FA0106]] ([M+H]+)#3-caproyl propionic acid; 4-oxo-nonanoic acid [Oxo fatty acids [FA0106]] ([M+H]+)#4-n-valeryl butyric acid; 5-oxo-nonanoic acid [Oxo fatty acids [FA0106]] ([M+H]+)#n-butyrl n-valeric acid; 6-oxo-nonanoic acid [Oxo fatty aci…
2389	5	3325.54	0	C9H16O3#C9H16O3#C9H16O3#C9H16O3#C9H16O3#C9H16O3#C9H16O3#C9H16O3#C9H16O3#C9H16O3#C9H16O3#C9H16O3#C9H16O3	9-Oxononanoic acid ([M+H]+)#9-hydroxy-5Z-nonenoic acid [Hydroxy fatty acids [FA0105]] ([M+H]+)#n-heptanoyl acetic acid; 2-oxo-nonanoic acid [Oxo fatty acids [FA0106]] ([M+H]+)#3-caproyl propionic acid; 4-oxo-nonanoic acid [Oxo fatty acids [FA0106]] ([M+H]+)#4-n-valeryl butyric acid; 5-oxo-nonanoic acid [Oxo fatty acids [FA0106]] ([M+H]+)#n-butyrl n-valeric acid; 6-oxo-nonanoic acid [Oxo fatty aci…
2390	19	3355.08	67344.2	C9H16O3#C9H16O3#C9H16O3#C9H16O3#C9H16O3#C9H16O3#C9H16O3#C9H16O3#C9H16O3#C9H16O3#C9H16O3#C9H16O3#C9H16O3	9-Oxononanoic acid ([M+H]+)#9-hydroxy-5Z-nonenoic acid [Hydroxy fatty acids [FA0105]] ([M+H]+)#n-heptanoyl acetic acid; 2-oxo-nonanoic acid [Oxo fatty acids [FA0106]] ([M+H]+)#3-caproyl propionic acid; 4-oxo-nonanoic acid [Oxo fatty acids [FA0106]] ([M+H]+)#4-n-valeryl butyric acid; 5-oxo-nonanoic acid [Oxo fatty acids [FA0106]] ([M+H]+)#n-butyrl n-valeric acid; 6-oxo-nonanoic acid [Oxo fatty aci…
2392	4	7409.24	0	C9H16O3#C9H16O3#C9H16O3#C9H16O3#C9H16O3#C9H16O3#C9H16O3#C9H16O3#C9H16O3#C9H16O3#C9H16O3#C9H16O3#C9H16O3	9-Oxononanoic acid ([M+H]+)#9-hydroxy-5Z-nonenoic acid [Hydroxy fatty acids [FA0105]] ([M+H]+)#n-heptanoyl acetic acid; 2-oxo-nonanoic acid [Oxo fatty acids [FA0106]] ([M+H]+)#3-caproyl propionic acid; 4-oxo-nonanoic acid [Oxo fatty acids [FA0106]] ([M+H]+)#4-n-valeryl butyric acid; 5-oxo-nonanoic acid [Oxo fatty acids [FA0106]] ([M+H]+)#n-butyrl n-valeric acid; 6-oxo-nonanoic acid [Oxo fatty aci…
2393	10	1458.4	16658.1	C9H16O3#C9H16O3#C9H16O3#C9H16O3#C9H16O3#C9H16O3#C9H16O3#C9H16O3#C9H16O3#C9H16O3#C9H16O3#C9H16O3#C9H16O3	9-Oxononanoic acid ([M+H]+)#9-hydroxy-5Z-nonenoic acid [Hydroxy fatty acids [FA0105]] ([M+H]+)#n-heptanoyl acetic acid; 2-oxo-nonanoic acid [Oxo fatty acids [FA0106]] ([M+H]+)#3-caproyl propionic acid; 4-oxo-nonanoic acid [Oxo fatty acids [FA0106]] ([M+H]+)#4-n-valeryl butyric acid; 5-oxo-nonanoic acid [Oxo fatty acids [FA0106]] ([M+H]+)#n-butyrl n-valeric acid; 6-oxo-nonanoic acid [Oxo fatty aci…
2395	5	0	6736.19	C9H16O3#C9H16O3#C9H16O3#C9H16O3#C9H16O3#C9H16O3#C9H16O3#C9H16O3#C9H16O3#C9H16O3#C9H16O3#C9H16O3#C9H16O3	9-Oxononanoic acid ([M+H]+)#9-hydroxy-5Z-nonenoic acid [Hydroxy fatty acids [FA0105]] ([M+H]+)#n-heptanoyl acetic acid; 2-oxo-nonanoic acid [Oxo fatty acids [FA0106]] ([M+H]+)#3-caproyl propionic acid; 4-oxo-nonanoic acid [Oxo fatty acids [FA0106]] ([M+H]+)#4-n-valeryl butyric acid; 5-oxo-nonanoic acid [Oxo fatty acids [FA0106]] ([M+H]+)#n-butyrl n-valeric acid; 6-oxo-nonanoic acid [Oxo fatty aci…
2396	5	0	3449.58	C9H16O3#C9H16O3#C9H16O3#C9H16O3#C9H16O3#C9H16O3#C9H16O3#C9H16O3#C9H16O3#C9H16O3#C9H16O3#C9H16O3#C9H16O3	9-Oxononanoic acid ([M+H]+)#9-hydroxy-5Z-nonenoic acid [Hydroxy fatty acids [FA0105]] ([M+H]+)#n-heptanoyl acetic acid; 2-oxo-nonanoic acid [Oxo fatty acids [FA0106]] ([M+H]+)#3-caproyl propionic acid; 4-oxo-nonanoic acid [Oxo fatty acids [FA0106]] ([M+H]+)#4-n-valeryl butyric acid; 5-oxo-nonanoic acid [Oxo fatty acids [FA0106]] ([M+H]+)#n-butyrl n-valeric acid; 6-oxo-nonanoic acid [Oxo fatty aci…
2398	4	0	3081.02	C9H16O3#C9H16O3#C9H16O3#C9H16O3#C9H16O3#C9H16O3#C9H16O3#C9H16O3#C9H16O3#C9H16O3#C9H16O3#C9H16O3#C9H16O3	9-Oxononanoic acid ([M+H]+)#9-hydroxy-5Z-nonenoic acid [Hydroxy fatty acids [FA0105]] ([M+H]+)#n-heptanoyl acetic acid; 2-oxo-nonanoic acid [Oxo fatty acids [FA0106]] ([M+H]+)#3-caproyl propionic acid; 4-oxo-nonanoic acid [Oxo fatty acids [FA0106]] ([M+H]+)#4-n-valeryl butyric acid; 5-oxo-nonanoic acid [Oxo fatty acids [FA0106]] ([M+H]+)#n-butyrl n-valeric acid; 6-oxo-nonanoic acid [Oxo fatty aci…
2402	5	86288.1	0	C6H16N6#C10H20O2#C10H20O2#C10H20O2#C10H20O2#C10H20O2#C10H20O2#C10H20O2#C10H20O2#C10H20O2#C10H20O2#C10H20O2#C10H20O2#C10H20O2#C10H20O2#C10H20O2#C10H20O2#C10H20O2#C10H20O2	1,4-Diguanidinobutane ([M+H]+)#Decanoic acid;Decanoate;Decylic acid;n-Capric acid ([M+H]+)#p-Menthane-3,8-diol;(-)-3,8-p-Menthanediol ([M+H]+)#Isoamyl isovalerate ([M+H]+)#Ethyl octanoate;Ethyl caprylate ([M+H]+)#Capric acid (see KEGG C01571); Decanoic acid [carboxylic acid] ([M+H]+)#Capric acid (see KEGG C01571); decanoic acid [Straight chain fatty acids [FA0101]] ([M+H]+)#2-methyl nonaoic acid;…
2403	10	21274.9	1231.91	C6H16N6#C10H20O2#C10H20O2#C10H20O2#C10H20O2#C10H20O2#C10H20O2#C10H20O2#C10H20O2#C10H20O2#C10H20O2#C10H20O2#C10H20O2#C10H20O2#C10H20O2#C10H20O2#C10H20O2#C10H20O2#C10H20O2	1,4-Diguanidinobutane ([M+H]+)#Decanoic acid;Decanoate;Decylic acid;n-Capric acid ([M+H]+)#p-Menthane-3,8-diol;(-)-3,8-p-Menthanediol ([M+H]+)#Isoamyl isovalerate ([M+H]+)#Ethyl octanoate;Ethyl caprylate ([M+H]+)#Capric acid (see KEGG C01571); Decanoic acid [carboxylic acid] ([M+H]+)#Capric acid (see KEGG C01571); decanoic acid [Straight chain fatty acids [FA0101]] ([M+H]+)#2-methyl nonaoic acid;…
2404	24	16490	43372	C8H15NO3#C8H15NO3#C8H15NO3#C8H15NO3#C8H15NO3#C8H15NO3	N-Acetyl-L-leucine ([M+H]+)#Swainsonine ([M+H]+)#Hexanoylglycine; N-(1-oxohexyl)-glycine [carboxylic acid] ([M+H]+)#Isovalerylalanine; 2-(3-methyl-butyrylamino)-propionic acid [carboxylic acid] ([M+H]+)#Isovalerylsarcosine; 2-(methyl-(3-methylbutanoyl)amino)acetic acid [carboxylic acid] ([M+H]+)#N-Acetylleucine (see KEGG C02710); (2S)-2-acetamido-4-methylpentanoic acid [carboxylic acid] ([M+H]+)
2417	68	80247.3	119501	C9H19NO2#C9H19NO2	9-amino-nonanoic acid [Amino fatty acids [FA0110]] ([M+H]+)#3R-aminononanoic acid [Amino fatty acids [FA0110]] ([M+H]+)
2420	42	23549.5	284025	C10H6O3#C10H6O3#C7H7FO4#C7H7FO4#C7H7FO4#C7H7FO4#C7H7FO4	5-Hydroxy-1,4-naphthoquinone;Juglone ([M+H]+)#Lawsone ([M+H]+)#3-Fluorocyclohexadiene-cis,cis-1,2-diol-1-carboxylate ([M+H]+)#5-Fluorocyclohexadiene-cis,cis-1,2-diol-1-carboxylate ([M+H]+)#4-Fluorocyclohexadiene-cis,cis-1,2-diol-1-carboxylate ([M+H]+)#6-Fluorocyclohexadiene-cis,cis-1,2-diol-1-carboxylate ([M+H]+)#2-Fluorocyclohexadiene-cis,cis-1,2-diol-1-carboxylate ([M+H]+)
2421	12	30107.5	40988.5	C7H10O5#C7H10O5#C7H10O5#C7H10O5#C7H10O5#C7H10O5#C7H10O5	Shikimate;Shikimic acid;3,4,5-Trihydroxy-1-cyclohexenecarboxylic acid ([M+H]+)#(2S)-2-Isopropyl-3-oxosuccinate;3-Carboxy-4-methyl-2-oxopentanoate;2-Oxo-4-methyl-3-carboxypentanoate ([M+H]+)#2-Oxopimelate;alpha-Ketopimelate;2-Oxoheptanedionic acid ([M+H]+)#Shikimic acid (see KEGG C00493); (3R,4S,5R)-3,4,5-trihydroxycyclohexene-1-carboxylic acid [secondary alcohol] ([M+H]+)#2-Isopropyl-3-oxosuccina…
2422	8	14241.1	5778.96	C6H10N2O4#C6H9N2O4R#C6H10N2O4#C6H10N2O4#C6H10N2O4#C11H9O2R#C11H10O2#C11H10O2#C11H10O2#C11H10O2#C11H10O2#C8H13O2SR	N-Formimino-L-glutamate;N-Formimidoyl-L-glutamate ([M+H]+)#R replaced by H in N-Acyl-L-glutamine ([M+H]+)#Formylisoglutamine ([M+H]+)#Formiminoglutamic acid (see KEGG C00439); N-(iminomethyl)-L-glutamic acid [carboxylic acid] ([M+H]+)#N-Acetylasparagine; (2S)-2-acetamido-3-carbamoyl-propanoic acid [carboxylic acid] ([M+H]+)#R replaced by H in Reduced Vitamin K;Vitamin K hydroquinone ([M+H]+)#Mena…
2424	64	296388	340206	C8H14O4#C8H14O4#C8H14O4#C8H14O4#C8H14O4#C8H14O4#C8H14O4#C11H12NO	Suberic acid;Cork acid;1,8-Octanedioic acid;Octanedioic acid;1,6-Hexanedicarboxylic acid ([M+H]+)#Dimethyl adipate;Dimethyl hexanedioate ([M+H]+)#2-Propylglutaric acid;2-PGA ([M+H]+)#Suberic acid (see KEGG C08278); octanedioic acid [carboxylic acid] ([M+H]+)#Ethyladipic acid; 2-ethylhexanedioic acid [carboxylic acid] ([M+H]+)#Suberic acid (see KEGG C08278); 1,8-octanedioic acid [Dicarboxylic acid…
2427	9	9175.89	0	C7H14N2O3#C7H14N2O3#C7H13N2O3R#C7H14N2O3#C12H14O	N-Acetylornithine;N2-Acetyl-L-ornithine ([M+H]+)#N5-Ethyl-L-glutamine;L-Theanine ([M+H]+)#R replaced by H in N6-Acyl-L-lysine ([M+H]+)#N-Acetylornithine (see KEGG C00437); (2S)-2-acetamido-5-aminopentanoic acid [primary amine] ([M+H]+)#2,4,6,8,10-dodecapentaenal [Fatty aldehydes [FA06]] ([M+H]+)
2428	85	1.06661e+06	2.27401e+06	C6H14N4O2#C6H14N4O2#C6H14N4O2#C6H13N4O2R#C6H13N4O2R#C6H14N4O2#C6H14N4O2#C11H14N2#C11H14N2#C11H14N2	L-Arginine;(S)-2-Amino-5-guanidinovaleric acid ([M+H]+)#D-Arginine;D-2-Amino-5-guanidinovaleric acid ([M+H]+)#Amino acid(Arg-);Arginine;2-Amino-5-guanidinovaleric acid ([M+H]+)#R replaced by H in L-Arginine ester ([M+H]+)#R replaced by H in alpha-N-Substituted L-arginine ([M+H]+)#L-Arginine (see KEGG C00062); (2S)-2-amino-5-(diaminomethylideneamino)pentanoic acid [primary amine] ([M+H]+)#D-Argini…
2429	86	385464	1.2361e+06	C6H14N4O2#C6H14N4O2#C6H14N4O2#C6H13N4O2R#C6H13N4O2R#C6H14N4O2#C6H14N4O2#C11H14N2#C11H14N2#C11H14N2	L-Arginine;(S)-2-Amino-5-guanidinovaleric acid ([M+H]+)#D-Arginine;D-2-Amino-5-guanidinovaleric acid ([M+H]+)#Amino acid(Arg-);Arginine;2-Amino-5-guanidinovaleric acid ([M+H]+)#R replaced by H in L-Arginine ester ([M+H]+)#R replaced by H in alpha-N-Substituted L-arginine ([M+H]+)#L-Arginine (see KEGG C00062); (2S)-2-amino-5-(diaminomethylideneamino)pentanoic acid [primary amine] ([M+H]+)#D-Argini…
2435	39	13772.6	40082.3	C8H18N2O2	Ne,Ne dimethyllysine (see KEGG C05545); 2-amino-6-(dimethylamino)hexanoic acid [primary amine] ([M+H]+)
2436	28	14735.7	75433.5	C8H18N2O2	Ne,Ne dimethyllysine (see KEGG C05545); 2-amino-6-(dimethylamino)hexanoic acid [primary amine] ([M+H]+)
2437	34	16305.3	61204.3	C8H18N2O2	Ne,Ne dimethyllysine (see KEGG C05545); 2-amino-6-(dimethylamino)hexanoic acid [primary amine] ([M+H]+)
2445	69	846823	1.9227e+06	C6H13N3O3#C6H12N3O3R#C6H13N3O3#C6H13N3O3	L-Citrulline;2-Amino-5-ureidovaleric acid;Citrulline ([M+H]+)#R replaced by H in L-Citrulline ester ([M+H]+)#Citrulline (see KEGG C00327); (2S)-2-amino-5-(carbamoylamino)pentanoic acid [primary amine] ([M+H]+)#Argininic acid; (2S)-5-(diaminomethylideneamino)-2-hydroxy-pentanoic acid [secondary alcohol] ([M+H]+)
2463	16	59923.2	0	C6H12N2O4Se2#C6H12N2O4Se2#C11H12O2#C11H12O2#C11H12O2#C11H12O2#C11H12O2#C11H12O2#C11H12O2#C8H15O2SR	Selenocystine ([M+H]+)#Selenocystine (see KEGG C05704); 2-amino-3-(2-amino-2-carboxy-ethyl)selanylselanyl-propanoic acid [primary amine] ([M+H]+)#Ethyl cinnamate ([M+H]+)#Lachnophyllum ester;2-Decene-4,6-diynoic acid, methyl ester, (E)- ([M+H]+)#Prenylbenzoquinone ([M+H]+)#Cinnamyl acetate;3-Phenyl-2-propenyl acetate ([M+H]+)#cis-1,2-Dihydroxy-1,2-dihydro-8-methylnaphthalene ([M+H]+)#cis-1,2-Dihy…
2466	10	27000.3	0	C8H16O4#C8H16O4	L-Cladinose ([M+H]+)#6,8-dihydroxy-octanoic acid [Hydroxy fatty acids [FA0105]] ([M+H]+)
2467	18	10786.7	4896.38	C8H16O4#C8H16O4	L-Cladinose ([M+H]+)#6,8-dihydroxy-octanoic acid [Hydroxy fatty acids [FA0105]] ([M+H]+)
2468	14	7887.63	14408.4	C8H16O4#C8H16O4	L-Cladinose ([M+H]+)#6,8-dihydroxy-octanoic acid [Hydroxy fatty acids [FA0105]] ([M+H]+)
2481	17	46106.7	532.682	C5H11N3O4#C10H11NO2#C10H11NO2#C7H15NO2S	O-Ureidohomoserine; (2S)-2-amino-4-(carbamoylamino)oxybutanoic acid [primary amine] ([M+H]+)#5-Hydroxytryptophol; 3-(2-hydroxyethyl)-1H-indol-5-ol [primary alcohol] ([M+H]+)#1,2-Dehydrosalsolinol; 7-hydroxy-1-methyl-3,4-dihydro-2H-isoquinolin-6-one [imine] ([M+H]+)#Dihomomethionine ([M+H]+)
2482	4	5442.87	0	C9H11N3O	N'-Nitrosonornicotine;NNN ([M+H]+)
2483	17	51342.1	0	C11H15NO#C11H15NO	Phenmetrazine ([M+H]+)#Valerianine ([M+H]+)
2485	6	97077	44047.9	C11H17N2	N-Methylnicotinium; 1-methyl-5-(1-methylpyrrolidin-2-yl)-pyridine [cation] ([M+H]+)
2487	22	10205.6	24083.1	C6H14N2O4#C6H14N2O4#C11H14O2#C11H14O2#C11H14O2#C11H14O2#C11H14O2#C11H14O2#C11H14O2#C11H14O2	Streptamine ([M+H]+)#2-epi-Streptamine ([M+H]+)#Eugenol methyl ether;O-Methyleugenol ([M+H]+)#Methylisoeugenol;trans-Methylisoeugenol;Isomethyleugenol ([M+H]+)#4-t-Butylbenzoic acid;p-tert-Butylbenzoic acid ([M+H]+)#1,1-Dimethylethyl benzoate;tert-Butyl benzoate ([M+H]+)#3-Phenylpropyl acetate;Hydrocinnamyl acetate ([M+H]+)#2-Phenylpropyl acetate ([M+H]+)#1-Phenylpropyl acetate ([M+H]+)#5-Phenylv…
2488	19	14785.4	8909.34	C6H14N2O4#C6H14N2O4#C11H14O2#C11H14O2#C11H14O2#C11H14O2#C11H14O2#C11H14O2#C11H14O2#C11H14O2	Streptamine ([M+H]+)#2-epi-Streptamine ([M+H]+)#Eugenol methyl ether;O-Methyleugenol ([M+H]+)#Methylisoeugenol;trans-Methylisoeugenol;Isomethyleugenol ([M+H]+)#4-t-Butylbenzoic acid;p-tert-Butylbenzoic acid ([M+H]+)#1,1-Dimethylethyl benzoate;tert-Butyl benzoate ([M+H]+)#3-Phenylpropyl acetate;Hydrocinnamyl acetate ([M+H]+)#2-Phenylpropyl acetate ([M+H]+)#1-Phenylpropyl acetate ([M+H]+)#5-Phenylv…
2493	4	6087.33	2993.67	C8H9N3O2	N-Acetylisoniazid;(N)1-Acetylisoniazid ([M+H]+)
2494	11	10129.6	2503.64	C6H13NO5#C6H13NO5#C6H13NO5#C6H13NO5#C6H13NO5#C6H13NO5#C6H13NO5#C6H13NO5#C6H13NO5#C7H9N5O#C7H9N5O	D-Glucosamine;Chitosamine;2-Amino-2-deoxy-D-glucose ([M+H]+)#1-Amino-1-deoxy-scyllo-inositol;scyllo-Inosamine ([M+H]+)#D-Galactosamine;D-Chondrosamine;2-Amino-2-deoxy-D-galactose ([M+H]+)#D-Mannosamine;2-Amino-2-deoxy-D-mannose ([M+H]+)#Nojirimycin;5-Amino-5-deoxy-D-glucopyranose ([M+H]+)#beta-D-Glucosamine ([M+H]+)#Kanosamine;D-Kanosamine ([M+H]+)#Glucosamine (see KEGG C00329); (3R,4R,5S,6R)-3-a…
2495	36	88247.2	44303.4	C6H13NO5#C6H13NO5#C6H13NO5#C6H13NO5#C6H13NO5#C6H13NO5#C6H13NO5#C6H13NO5#C6H13NO5#C7H9N5O#C7H9N5O	D-Glucosamine;Chitosamine;2-Amino-2-deoxy-D-glucose ([M+H]+)#1-Amino-1-deoxy-scyllo-inositol;scyllo-Inosamine ([M+H]+)#D-Galactosamine;D-Chondrosamine;2-Amino-2-deoxy-D-galactose ([M+H]+)#D-Mannosamine;2-Amino-2-deoxy-D-mannose ([M+H]+)#Nojirimycin;5-Amino-5-deoxy-D-glucopyranose ([M+H]+)#beta-D-Glucosamine ([M+H]+)#Kanosamine;D-Kanosamine ([M+H]+)#Glucosamine (see KEGG C00329); (3R,4R,5S,6R)-3-a…
2496	14	14118.7	3101.51	C6H13NO5#C6H13NO5#C6H13NO5#C6H13NO5#C6H13NO5#C6H13NO5#C6H13NO5#C6H13NO5#C6H13NO5#C7H9N5O#C7H9N5O	D-Glucosamine;Chitosamine;2-Amino-2-deoxy-D-glucose ([M+H]+)#1-Amino-1-deoxy-scyllo-inositol;scyllo-Inosamine ([M+H]+)#D-Galactosamine;D-Chondrosamine;2-Amino-2-deoxy-D-galactose ([M+H]+)#D-Mannosamine;2-Amino-2-deoxy-D-mannose ([M+H]+)#Nojirimycin;5-Amino-5-deoxy-D-glucopyranose ([M+H]+)#beta-D-Glucosamine ([M+H]+)#Kanosamine;D-Kanosamine ([M+H]+)#Glucosamine (see KEGG C00329); (3R,4R,5S,6R)-3-a…
2498	80	1.00783e+06	103101	C10H13NO2#C10H13NO2#C10H13NO2#C10H13NO2#C10H13NO2#C10H13NO2#C10H13NO2	Phenacetin;Acetophenetidin ([M+H]+)#(-)-Salsolinol;6,7-Isoquinolinediol, 1,2,3,4-tetrahydro-1-methyl-, (S)-;Salsolinol ([M+H]+)#Fusaric acid ([M+H]+)#Xylylcarb;3,4-Dimethylphenyl methylcarbamate;Meobal ([M+H]+)#L-Homophenylalanine ([M+H]+)#2(N)-Methyl-norsalsolinol; 2-methyl-3,4-dihydro-1H-isoquinoline-6,7-diol [phenol or hydroxyhetarene] ([M+H]+)#(R)-Salsolinol (see KEGG C09642); 1-methyl-1,2,3,…
2499	14	37174.8	0	C10H13NO2#C10H13NO2#C10H13NO2#C10H13NO2#C10H13NO2#C10H13NO2#C10H13NO2	Phenacetin;Acetophenetidin ([M+H]+)#(-)-Salsolinol;6,7-Isoquinolinediol, 1,2,3,4-tetrahydro-1-methyl-, (S)-;Salsolinol ([M+H]+)#Fusaric acid ([M+H]+)#Xylylcarb;3,4-Dimethylphenyl methylcarbamate;Meobal ([M+H]+)#L-Homophenylalanine ([M+H]+)#2(N)-Methyl-norsalsolinol; 2-methyl-3,4-dihydro-1H-isoquinoline-6,7-diol [phenol or hydroxyhetarene] ([M+H]+)#(R)-Salsolinol (see KEGG C09642); 1-methyl-1,2,3,…
2500	20	117814	17252.4	C10H13NO2#C10H13NO2#C10H13NO2#C10H13NO2#C10H13NO2#C10H13NO2#C10H13NO2	Phenacetin;Acetophenetidin ([M+H]+)#(-)-Salsolinol;6,7-Isoquinolinediol, 1,2,3,4-tetrahydro-1-methyl-, (S)-;Salsolinol ([M+H]+)#Fusaric acid ([M+H]+)#Xylylcarb;3,4-Dimethylphenyl methylcarbamate;Meobal ([M+H]+)#L-Homophenylalanine ([M+H]+)#2(N)-Methyl-norsalsolinol; 2-methyl-3,4-dihydro-1H-isoquinoline-6,7-diol [phenol or hydroxyhetarene] ([M+H]+)#(R)-Salsolinol (see KEGG C09642); 1-methyl-1,2,3,…
2505	50	98903.9	42468.9	C6H12O6#C6H12O6#C6H12O6#C6H12O6#C6H12O6#C6H12O6#C6H12O6#C6H12O6#C6H11O6R#C6H12O6#C6H12O6#C6H12O6#C6H12O6#C6H12O6#C6H12O6#C6H11O6R#C6H12O6#C6H11O6R#C6H12O6#C6H12O6#C6H12O6#C6H12O6#C6H12O6#C6H12O6#C6H12O6#C6H12O6#C6H11O6R#C6H12O6#C6H12O6#C6H11O6R#C6H12O6#C6H11O6R#C6H12O6#C6H12O6#C6H11O6R#C6H11O6R#C6H12O6#C6H11O6R#C6H11O6R#C6H11O6R#C6H11O6R#C6H11O6R#C6H11O6R#C6H12O6#C6H12O6#C6H12O6#C6H12O6#C6H12O6#C…	D-Glucose;Grape sugar;Dextrose ([M+H]+)#D-Fructose;Levulose;Fruit sugar;D-arabino-Hexulose ([M+H]+)#D-Galactose ([M+H]+)#myo-Inositol;D-myo-Inositol;1D-myo-Inositol;L-myo-Inositol;1L-myo-Inositol;meso-Inositol;Inositol;Dambose;Cyclohexitol;Meat sugar;Bios I ([M+H]+)#D-Mannose;Mannose;Seminose;Carubinose ([M+H]+)#beta-D-Glucose ([M+H]+)#L-Sorbose;L-xylo-Hexulose ([M+H]+)#alpha-D-Glucose ([M+H]+)#R…
2506	75	193358	113389	C6H12O6#C6H12O6#C6H12O6#C6H12O6#C6H12O6#C6H12O6#C6H12O6#C6H12O6#C6H11O6R#C6H12O6#C6H12O6#C6H12O6#C6H12O6#C6H12O6#C6H12O6#C6H11O6R#C6H12O6#C6H11O6R#C6H12O6#C6H12O6#C6H12O6#C6H12O6#C6H12O6#C6H12O6#C6H12O6#C6H12O6#C6H11O6R#C6H12O6#C6H12O6#C6H11O6R#C6H12O6#C6H11O6R#C6H12O6#C6H12O6#C6H11O6R#C6H11O6R#C6H12O6#C6H11O6R#C6H11O6R#C6H11O6R#C6H11O6R#C6H11O6R#C6H11O6R#C6H12O6#C6H12O6#C6H12O6#C6H12O6#C6H12O6#C…	D-Glucose;Grape sugar;Dextrose ([M+H]+)#D-Fructose;Levulose;Fruit sugar;D-arabino-Hexulose ([M+H]+)#D-Galactose ([M+H]+)#myo-Inositol;D-myo-Inositol;1D-myo-Inositol;L-myo-Inositol;1L-myo-Inositol;meso-Inositol;Inositol;Dambose;Cyclohexitol;Meat sugar;Bios I ([M+H]+)#D-Mannose;Mannose;Seminose;Carubinose ([M+H]+)#beta-D-Glucose ([M+H]+)#L-Sorbose;L-xylo-Hexulose ([M+H]+)#alpha-D-Glucose ([M+H]+)#R…
2507	73	421407	267355	C6H12O6#C6H12O6#C6H12O6#C6H12O6#C6H12O6#C6H12O6#C6H12O6#C6H12O6#C6H11O6R#C6H12O6#C6H12O6#C6H12O6#C6H12O6#C6H12O6#C6H12O6#C6H11O6R#C6H12O6#C6H11O6R#C6H12O6#C6H12O6#C6H12O6#C6H12O6#C6H12O6#C6H12O6#C6H12O6#C6H12O6#C6H11O6R#C6H12O6#C6H12O6#C6H11O6R#C6H12O6#C6H11O6R#C6H12O6#C6H12O6#C6H11O6R#C6H11O6R#C6H12O6#C6H11O6R#C6H11O6R#C6H11O6R#C6H11O6R#C6H11O6R#C6H11O6R#C6H12O6#C6H12O6#C6H12O6#C6H12O6#C6H12O6#C…	D-Glucose;Grape sugar;Dextrose ([M+H]+)#D-Fructose;Levulose;Fruit sugar;D-arabino-Hexulose ([M+H]+)#D-Galactose ([M+H]+)#myo-Inositol;D-myo-Inositol;1D-myo-Inositol;L-myo-Inositol;1L-myo-Inositol;meso-Inositol;Inositol;Dambose;Cyclohexitol;Meat sugar;Bios I ([M+H]+)#D-Mannose;Mannose;Seminose;Carubinose ([M+H]+)#beta-D-Glucose ([M+H]+)#L-Sorbose;L-xylo-Hexulose ([M+H]+)#alpha-D-Glucose ([M+H]+)#R…
2508	4	12799.6	39285.6	C10H12O3#C10H12O3#C10H12O3#C10H12O3#C10H12O3#C10H12O3#C10H12O3	Coniferyl alcohol;Coniferol;4-(3-Hydroxy-1-propenyl)-2-methoxyphenol ([M+H]+)#U 0521 ([M+H]+)#3-Methoxybenzenepropanoic acid; 3-(3-methoxyphenyl)propanoic acid [alkyl aryl ether ] ([M+H]+)#Coniferyl alcohol (see KEGG C00590); 4-[(E)-3-hydroxyprop-1-enyl]-2-methoxyphenol [primary alcohol] ([M+H]+)#10-hydroxy-2E,8E-Decadiene-4,6-diynoic acid [Unsaturated fatty acids [FA0103]] ([M+H]+)#10-hydroxy-2E…
2510	18	59383.8	0	C11H16O2	3-tert-Butyl-5-methylcatechol ([M+H]+)
2515	39	42880.6	21253.3	C12H20O#C12H20O#C12H20O#C12H20O#C12H20O#C12H20O#C12H20O#C12H20O#C12H20O#C12H20O#C12H20O#C12H20O#C12H20O#C12H20O	(Z,Z,Z)-3,6,9-Dodecatrien-1-ol ([M+H]+)#3,6,8-dodecatrien-1-ol [Fatty alcohols [FA05]] ([M+H]+)#(3Z,6Z,9Z)-dodecatrienol (see KEGG C08375); 3Z,6Z,9Z-dodecatrien-1-ol [Fatty alcohols [FA05]] ([M+H]+)#3Z,6E,8E-Dodecatrien-1-ol [Fatty alcohols [FA05]] ([M+H]+)#3Z,6Z,8E-Dodecatrien-1-ol [Fatty alcohols [FA05]] ([M+H]+)#9E,11-Dodecadienal [Fatty aldehydes [FA06]] ([M+H]+)#8E,10E-Dodecadienal [Fatty al…
2520	29	27146.2	0	C8H7NS2	2-Methylthiobenzothiazole ([M+H]+)
2521	87	3.88372e+06	4.70901e+06	C9H11NO3#C9H11NO3#C9H11NO3#C9H11NO3#C9H11NO3#C9H11NO3#C9H11NO3#C9H11NO3#C9H11NO3#C9H11NO3	L-Tyrosine;(S)-3-(p-Hydroxyphenyl)alanine;(S)-2-Amino-3-(p-hydroxyphenyl)propionic acid;Tyrosine ([M+H]+)#DL-Tyrosine;3-(p-Hydroxyphenyl)alanine;2-Amino-3-(p-hydroxyphenyl)propionic acid;Tyrosine ([M+H]+)#L-threo-3-Phenylserine ([M+H]+)#3-Amino-3-(4-hydroxyphenyl)propanoate;beta-Tyrosine ([M+H]+)#D-Tyrosine;(R)-3-(p-Hydroxyphenyl)alanine;(R)-2-Amino-3-(p-hydroxyphenyl)propionic acid ([M+H]+)#L-Ty…
2522	87	471233	508022	C9H11NO3#C9H11NO3#C9H11NO3#C9H11NO3#C9H11NO3#C9H11NO3#C9H11NO3#C9H11NO3#C9H11NO3#C9H11NO3	L-Tyrosine;(S)-3-(p-Hydroxyphenyl)alanine;(S)-2-Amino-3-(p-hydroxyphenyl)propionic acid;Tyrosine ([M+H]+)#DL-Tyrosine;3-(p-Hydroxyphenyl)alanine;2-Amino-3-(p-hydroxyphenyl)propionic acid;Tyrosine ([M+H]+)#L-threo-3-Phenylserine ([M+H]+)#3-Amino-3-(4-hydroxyphenyl)propanoate;beta-Tyrosine ([M+H]+)#D-Tyrosine;(R)-3-(p-Hydroxyphenyl)alanine;(R)-2-Amino-3-(p-hydroxyphenyl)propionic acid ([M+H]+)#L-Ty…
2525	30	37322.4	0	C9H11NO3#C9H11NO3#C9H11NO3#C9H11NO3#C9H11NO3#C9H11NO3#C9H11NO3#C9H11NO3#C9H11NO3#C9H11NO3	L-Tyrosine;(S)-3-(p-Hydroxyphenyl)alanine;(S)-2-Amino-3-(p-hydroxyphenyl)propionic acid;Tyrosine ([M+H]+)#DL-Tyrosine;3-(p-Hydroxyphenyl)alanine;2-Amino-3-(p-hydroxyphenyl)propionic acid;Tyrosine ([M+H]+)#L-threo-3-Phenylserine ([M+H]+)#3-Amino-3-(4-hydroxyphenyl)propanoate;beta-Tyrosine ([M+H]+)#D-Tyrosine;(R)-3-(p-Hydroxyphenyl)alanine;(R)-2-Amino-3-(p-hydroxyphenyl)propionic acid ([M+H]+)#L-Ty…
2527	63	3.61073e+07	40253.8	C12H23N	Dicyclohexylamine;N-Cyclohexylcyclohexanamine ([M+H]+)
2528	6	14259.6	0	C12H23N	Dicyclohexylamine;N-Cyclohexylcyclohexanamine ([M+H]+)
2529	21	13996.6	6087.43	C12H23N	Dicyclohexylamine;N-Cyclohexylcyclohexanamine ([M+H]+)
2537	12	8008.91	1756.58	C9H10O4#C9H10O4#C9H10O4#C9H10O4#C9H10O4#C9H10O4#C9H10O4#C9H10O4#C9H10O4#C9H10O4#C9H10O4#C9H10O4#C9H10O4#C9H10O4	3-(4-Hydroxyphenyl)lactate;4-Hydroxyphenyllactate;p-Hydroxyphenyllactate;2-Hydroxy-3-(4-hydroxyphenyl)propanoate ([M+H]+)#(R)-3-(4-Hydroxyphenyl)lactate ([M+H]+)#3-(2,3-Dihydroxyphenyl)propanoate;2,3-Dihydroxyphenylpropanoate ([M+H]+)#Homovanillate;Homovanillic acid;3-Methoxy-4-hydroxyphenylacetate ([M+H]+)#3-Methoxy-4-hydroxyphenylglycolaldehyde ([M+H]+)#Dihydrocaffeic acid;3,4-Dihydroxyphenylpr…
2538	15	68102.7	0	C6H15O4P#C13H10O#C13H10O#C13H10O#C13H10O#C13H10O#C13H10O#C13H10O	Diisopropyl phosphate ([M+H]+)#Xanthan;Xanthene ([M+H]+)#Benzophenone;Diphenyl ketone ([M+H]+)#Fluoren-9-ol;9-Fluorenol;9-Hydroxyfluorene;Diphenylene carbinol ([M+H]+)#Carlina oxide ([M+H]+)#2-Hydroxyfluorene;Fluoren-2-ol ([M+H]+)#Atractylodin ([M+H]+)#2-Hydroxyfluorene (see KEGG C14460); 9H-fluoren-2-ol [phenol or hydroxyhetarene] ([M+H]+)
2540	72	81193	50403.8	C10H14O3#C10H14O3#C10H14O3#C10H14O3#C10H14O3#C10H14O3#C10H14O3#C10H14O3	5-Oxo-1,2-campholide ([M+H]+)#Iridotrial ([M+H]+)#2-Oxo-delta3-4,5,5-trimethylcyclopentenylacetate;2-Oxo-delta3-4,5,5-trimethylcyclopentenylacetic acid ([M+H]+)#Dihydroconiferyl alcohol ([M+H]+)#5-oxo-7-decynoic acid [Unsaturated fatty acids [FA0103]] ([M+H]+)#10-oxo-5,8-decadienoic acid [Oxo fatty acids [FA0106]] ([M+H]+)#Iridotrial (see KEGG C06070) [C10 isoprenoids (monoterpenes) [PR0102]] ([M…
2541	33	49535	681.127	C10H14O3#C10H14O3#C10H14O3#C10H14O3#C10H14O3#C10H14O3#C10H14O3#C10H14O3	5-Oxo-1,2-campholide ([M+H]+)#Iridotrial ([M+H]+)#2-Oxo-delta3-4,5,5-trimethylcyclopentenylacetate;2-Oxo-delta3-4,5,5-trimethylcyclopentenylacetic acid ([M+H]+)#Dihydroconiferyl alcohol ([M+H]+)#5-oxo-7-decynoic acid [Unsaturated fatty acids [FA0103]] ([M+H]+)#10-oxo-5,8-decadienoic acid [Oxo fatty acids [FA0106]] ([M+H]+)#Iridotrial (see KEGG C06070) [C10 isoprenoids (monoterpenes) [PR0102]] ([M…
2542	12	18226.4	0	C10H14O3#C10H14O3#C10H14O3#C10H14O3#C10H14O3#C10H14O3#C10H14O3#C10H14O3	5-Oxo-1,2-campholide ([M+H]+)#Iridotrial ([M+H]+)#2-Oxo-delta3-4,5,5-trimethylcyclopentenylacetate;2-Oxo-delta3-4,5,5-trimethylcyclopentenylacetic acid ([M+H]+)#Dihydroconiferyl alcohol ([M+H]+)#5-oxo-7-decynoic acid [Unsaturated fatty acids [FA0103]] ([M+H]+)#10-oxo-5,8-decadienoic acid [Oxo fatty acids [FA0106]] ([M+H]+)#Iridotrial (see KEGG C06070) [C10 isoprenoids (monoterpenes) [PR0102]] ([M…
2543	14	28691.7	0	C10H14O3#C10H14O3#C10H14O3#C10H14O3#C10H14O3#C10H14O3#C10H14O3#C10H14O3	5-Oxo-1,2-campholide ([M+H]+)#Iridotrial ([M+H]+)#2-Oxo-delta3-4,5,5-trimethylcyclopentenylacetate;2-Oxo-delta3-4,5,5-trimethylcyclopentenylacetic acid ([M+H]+)#Dihydroconiferyl alcohol ([M+H]+)#5-oxo-7-decynoic acid [Unsaturated fatty acids [FA0103]] ([M+H]+)#10-oxo-5,8-decadienoic acid [Oxo fatty acids [FA0106]] ([M+H]+)#Iridotrial (see KEGG C06070) [C10 isoprenoids (monoterpenes) [PR0102]] ([M…
2545	25	93367.8	15389.5	C11H18O2#C11H18O2#C11H18O2#C11H18O2#C11H18O2#C11H18O2#C11H18O2#C11H18O2#C11H18O2#C11H18O2#C11H18O2#C11H18O2	Geranyl formate ([M+H]+)#Decahydro-2-naphthoic acid;Decahydro-2-naphthalenecarboxylic acid ([M+H]+)#2E,4E-undecadienoic acid [Unsaturated fatty acids [FA0103]] ([M+H]+)#2-undecynoic acid [Unsaturated fatty acids [FA0103]] ([M+H]+)#3-undecynoic acid [Unsaturated fatty acids [FA0103]] ([M+H]+)#4-undecynoic acid [Unsaturated fatty acids [FA0103]] ([M+H]+)#5-undecynoic acid [Unsaturated fatty acids […
2546	19	59123.6	21516.4	C12H22O#C12H22O#C12H22O#C12H22O#C12H22O#C12H22O#C12H22O#C12H22O#C12H22O#C12H22O#C12H22O#C12H22O#C12H22O#C12H22O#C12H22O#C12H22O#C12H22O#C12H22O#C12H22O#C12H22O#C12H22O#C12H22O#C12H22O	Geosmin;(-)-Geosmin;trans-1,10-Dimethyl-trans-9-decalol ([M+H]+)#5,7-dodecadien-1-ol [Fatty alcohols [FA05]] ([M+H]+)#7E,9Z-dodecadien-1-ol [Fatty alcohols [FA05]] ([M+H]+)#3,5-dodecadien-1-ol [Fatty alcohols [FA05]] ([M+H]+)#8E,10E-dodecadien-1-ol [Fatty alcohols [FA05]] ([M+H]+)#3,4,7-Trimethyl-2E,6-nonadien-1-ol [Fatty alcohols [FA05]] ([M+H]+)#9E,11-Dodecadien-1-ol [Fatty alcohols [FA05]] ([M…
2553	86	1.70746e+06	1.97398e+06	C11H21NO	Tecostanine ([M+H]+)
2554	53	36940.5	94582.8	C6H4N2O5#C4H9O6P	2,4-Dinitrophenol ([M+H]+)#3,4-Dihydroxy-2-butanone 4-phosphate ([M+H]+)
2555	7	2069.17	3587.85	C5H4N4O4	5-Hydroxyisourate ([M+H]+)
2556	4	24420.8	17431.8	C8H8O5#C8H8O5#C8H8O5#C8H8O5	3,4-Dihydroxymandelate;Dihydroxymandelic acid ([M+H]+)#3-O-Methylgallate ([M+H]+)#3,4-Dihydroxymandelic acid (see KEGG C07470); 2-(3,4-dihydroxyphenyl)-2-hydroxy-acetic acid [secondary alcohol] ([M+H]+)#4-O-Methylgallic acid [phenol or hydroxyhetarene] ([M+H]+)
2557	31	45842.4	28591.9	C12H12N2#C12H12N2	Withasomnine ([M+H]+)#Benzidine ([M+H]+)
2559	6	22703.3	0	C10H16O3#C10H16O3#C10H16O3#C10H16O3#C10H16O3#C10H16O3#C10H16O3#C10H16O3#C10H16O3#C10H16O3	5-exo-Hydroxy-1,2-campholide ([M+H]+)#1,6,6-Trimethyl-2,7-dioxabicyclo[3.2.2]nonan-3-one ([M+H]+)#4,5-Dihydro-5,5-dimethyl-4-(3-oxobutyl)furan-2(3H)-one ([M+H]+)#(3R)-3-Isopropenyl-6-oxoheptanoate;(3R)-3-Isopropenyl-6-oxoheptanoic acid ([M+H]+)#(3S)-3-Isopropenyl-6-oxoheptanoate;(3S)-3-Isopropenyl-6-oxoheptanoic acid ([M+H]+)#9-oxo-2E-decenoic acid [Oxo fatty acids [FA0106]] ([M+H]+)#9-oxo-2Z-dec…
2561	49	36494.2	81948.1	C10H16O3#C10H16O3#C10H16O3#C10H16O3#C10H16O3#C10H16O3#C10H16O3#C10H16O3#C10H16O3#C10H16O3	5-exo-Hydroxy-1,2-campholide ([M+H]+)#1,6,6-Trimethyl-2,7-dioxabicyclo[3.2.2]nonan-3-one ([M+H]+)#4,5-Dihydro-5,5-dimethyl-4-(3-oxobutyl)furan-2(3H)-one ([M+H]+)#(3R)-3-Isopropenyl-6-oxoheptanoate;(3R)-3-Isopropenyl-6-oxoheptanoic acid ([M+H]+)#(3S)-3-Isopropenyl-6-oxoheptanoate;(3S)-3-Isopropenyl-6-oxoheptanoic acid ([M+H]+)#9-oxo-2E-decenoic acid [Oxo fatty acids [FA0106]] ([M+H]+)#9-oxo-2Z-dec…
2562	57	64982	39855.9	C10H16O3#C10H16O3#C10H16O3#C10H16O3#C10H16O3#C10H16O3#C10H16O3#C10H16O3#C10H16O3#C10H16O3	5-exo-Hydroxy-1,2-campholide ([M+H]+)#1,6,6-Trimethyl-2,7-dioxabicyclo[3.2.2]nonan-3-one ([M+H]+)#4,5-Dihydro-5,5-dimethyl-4-(3-oxobutyl)furan-2(3H)-one ([M+H]+)#(3R)-3-Isopropenyl-6-oxoheptanoate;(3R)-3-Isopropenyl-6-oxoheptanoic acid ([M+H]+)#(3S)-3-Isopropenyl-6-oxoheptanoate;(3S)-3-Isopropenyl-6-oxoheptanoic acid ([M+H]+)#9-oxo-2E-decenoic acid [Oxo fatty acids [FA0106]] ([M+H]+)#9-oxo-2Z-dec…
2567	77	93891.5	81460.2	C14H16#C14H16	Chamazulene ([M+H]+)#Chamazulene (see KEGG C09633) [C15 isoprenoids (sesquiterpenes) [PR0103]] ([M+H]+)
2568	23	21809.4	7592.84	C14H16#C14H16	Chamazulene ([M+H]+)#Chamazulene (see KEGG C09633) [C15 isoprenoids (sesquiterpenes) [PR0103]] ([M+H]+)
2569	36	40072.9	21379.5	C14H16#C14H16	Chamazulene ([M+H]+)#Chamazulene (see KEGG C09633) [C15 isoprenoids (sesquiterpenes) [PR0103]] ([M+H]+)
2571	23	8637.01	53986.8	C12H24O#C12H24O#C12H24O#C12H24O#C12H24O#C12H24O#C12H24O#C12H24O#C12H24O#C12H24O#C12H24O#C12H24O#C12H24O#C12H24O#C12H24O#C12H24O#C12H24O#C12H24O#C12H24O	Dodecylaldehyde;Dodecyl aldehyde;Dodecanal;Lauraldehyde ([M+H]+)#11-dodecen-1-ol [Fatty alcohols [FA05]] ([M+H]+)#9-dodecen-1-ol [Fatty alcohols [FA05]] ([M+H]+)#10-dodecen-1-ol [Fatty alcohols [FA05]] ([M+H]+)#8Z-dodecen-1-ol [Fatty alcohols [FA05]] ([M+H]+)#7E-dodecen-1-ol [Fatty alcohols [FA05]] ([M+H]+)#5E-Dodecen-1-ol [Fatty alcohols [FA05]] ([M+H]+)#6E-Dodecen-1-ol [Fatty alcohols [FA05]] (…
2572	16	2240.9	60143	C12H24O#C12H24O#C12H24O#C12H24O#C12H24O#C12H24O#C12H24O#C12H24O#C12H24O#C12H24O#C12H24O#C12H24O#C12H24O#C12H24O#C12H24O#C12H24O#C12H24O#C12H24O#C12H24O	Dodecylaldehyde;Dodecyl aldehyde;Dodecanal;Lauraldehyde ([M+H]+)#11-dodecen-1-ol [Fatty alcohols [FA05]] ([M+H]+)#9-dodecen-1-ol [Fatty alcohols [FA05]] ([M+H]+)#10-dodecen-1-ol [Fatty alcohols [FA05]] ([M+H]+)#8Z-dodecen-1-ol [Fatty alcohols [FA05]] ([M+H]+)#7E-dodecen-1-ol [Fatty alcohols [FA05]] ([M+H]+)#5E-Dodecen-1-ol [Fatty alcohols [FA05]] ([M+H]+)#6E-Dodecen-1-ol [Fatty alcohols [FA05]] (…
2577	86	281771	268531	C9H15NO3#C9H15NO3#C9H15NO3#C9H15NO3#C9H15NO3	Otonecine;1H-Pyrrolizinium,2,3,5,7a-tetrahydro-1,7a-dihydroxy-7-(hydroxymethyl)-4-methyl-,(1R-(1alpha,4beta,7abeta))- ([M+H]+)#Ecgonine ([M+H]+)#Pseudoecgonine ([M+H]+)#Pseudoecgonine (see KEGG C12449); (2S,3S)-3-hydroxy-8-methyl-8-azabicyclo[3.2.1]octane-2-carboxylic acid [secondary alcohol] ([M+H]+)#Ecgonine (see KEGG C10858); (2R,3S)-3-hydroxy-8-methyl-8-azabicyclo[3.2.1]octane-2-carboxylic ac…
2589	47	103393	17729.1	C7H6O6#C7H6O6#C7H6O6#C7H6O6#C7H6O6#C7H6O6#C7H6O6#C7H6O6#C7H6O6#C7H6O6	3-Carboxy-cis,cis-muconate;beta-Carboxy-cis,cis-muconate;cis,cis-Butadiene-1,2,4-tricarboxylate ([M+H]+)#2-Carboxy-2,5-dihydro-5-oxofuran-2-acetate;5-Carboxy-2,5-dihydro-2-oxofuran-5-acetate;4-Carboxymuconolactone;gamma-Carboxymuconolactone ([M+H]+)#Maleylpyruvate;Maleylpyruvic acid;3-Maleylpyruvate ([M+H]+)#3-Fumarylpyruvate ([M+H]+)#2-Carboxy-cis,cis-muconate ([M+H]+)#3-Carboxy-2-hydroxymuconat…
2591	36	66137.9	31726	C9H14O4	cis-2-Carboxycyclohexyl-acetic acid ([M+H]+)
2595	49	127272	110264	C6H10ClN5#C11H9NO2	Deethylatrazine ([M+H]+)#Indoleacrylic acid (see KEGG C00331); 3-(1H-indol-3-yl)-acrylic acid [carboxylic acid] ([M+H]+)
2596	74	999163	1.03514e+06	C6H10ClN5#C11H9NO2	Deethylatrazine ([M+H]+)#Indoleacrylic acid (see KEGG C00331); 3-(1H-indol-3-yl)-acrylic acid [carboxylic acid] ([M+H]+)
2597	77	98323.9	66390.5	C6H10ClN5#C11H9NO2	Deethylatrazine ([M+H]+)#Indoleacrylic acid (see KEGG C00331); 3-(1H-indol-3-yl)-acrylic acid [carboxylic acid] ([M+H]+)
2598	29	12760	9582.1	C6H10ClN5#C11H9NO2	Deethylatrazine ([M+H]+)#Indoleacrylic acid (see KEGG C00331); 3-(1H-indol-3-yl)-acrylic acid [carboxylic acid] ([M+H]+)
2599	87	320099	209002	C6H10ClN5#C11H9NO2	Deethylatrazine ([M+H]+)#Indoleacrylic acid (see KEGG C00331); 3-(1H-indol-3-yl)-acrylic acid [carboxylic acid] ([M+H]+)
2600	69	51511.3	37477.2	C6H10ClN5#C11H9NO2	Deethylatrazine ([M+H]+)#Indoleacrylic acid (see KEGG C00331); 3-(1H-indol-3-yl)-acrylic acid [carboxylic acid] ([M+H]+)
2601	50	28246.9	17885.1	C6H10ClN5#C11H9NO2	Deethylatrazine ([M+H]+)#Indoleacrylic acid (see KEGG C00331); 3-(1H-indol-3-yl)-acrylic acid [carboxylic acid] ([M+H]+)
2602	50	28395.2	15593.6	C6H10ClN5#C11H9NO2	Deethylatrazine ([M+H]+)#Indoleacrylic acid (see KEGG C00331); 3-(1H-indol-3-yl)-acrylic acid [carboxylic acid] ([M+H]+)
2603	47	25301.5	15604.3	C6H10ClN5#C11H9NO2	Deethylatrazine ([M+H]+)#Indoleacrylic acid (see KEGG C00331); 3-(1H-indol-3-yl)-acrylic acid [carboxylic acid] ([M+H]+)
2604	87	5.52944e+06	4.82505e+06	C6H10ClN5#C11H9NO2	Deethylatrazine ([M+H]+)#Indoleacrylic acid (see KEGG C00331); 3-(1H-indol-3-yl)-acrylic acid [carboxylic acid] ([M+H]+)
2605	12	7247.78	3805.81	C6H10ClN5#C11H9NO2	Deethylatrazine ([M+H]+)#Indoleacrylic acid (see KEGG C00331); 3-(1H-indol-3-yl)-acrylic acid [carboxylic acid] ([M+H]+)
2607	43	0	66860.3	C8H13NO4#C8H13NO4#C8H13NO4#C8H13NO4#C8H13NO4#C8H13NO4	6-Acetamido-3-oxohexanoate ([M+H]+)#6-Acetamido-2-oxohexanoate;2-Oxo-6-acetamidocaproate ([M+H]+)#N-(3-(S)-Hydroxybutyryl)homoserine lactone ([M+H]+)#N2-Acetyl-L-aminoadipate semialdehyde ([M+H]+)#2-Keto-6-acetamidocaproate (see KEGG C05548); 6-acetamido-2-oxohexanoate [ketone] ([M+H]+)#N-(3S-hydroxy-butanoyl)-homoserine lactone (see KEGG C11842) [Fatty acyl homoserine lactones [FA0803]] ([M+H]+)
2608	5	4424.69	531.939	C9H17NOS	Molinate;Ordram ([M+H]+)
2609	40	48107.1	53948	C9H17NO3#C9H17NO3#C9H17NO3#C9H17NO3	8-Amino-7-oxononanoate;8-Amino-7-oxononanoic acid ([M+H]+)#(E)-2-Butenyl-4-methyl-threonine;2-Butenyl-4-methylthreonine ([M+H]+)#N-Heptanoylglycine; 2-(octanoylamino)acetic acid [carboxylic acid] ([M+H]+)#7-oxo-8-amino-nonanoic acid (see KEGG C01092) [Oxo fatty acids [FA0106]] ([M+H]+)
2610	7	93419.3	29098.9	C9H17NO3#C9H17NO3#C9H17NO3#C9H17NO3	8-Amino-7-oxononanoate;8-Amino-7-oxononanoic acid ([M+H]+)#(E)-2-Butenyl-4-methyl-threonine;2-Butenyl-4-methylthreonine ([M+H]+)#N-Heptanoylglycine; 2-(octanoylamino)acetic acid [carboxylic acid] ([M+H]+)#7-oxo-8-amino-nonanoic acid (see KEGG C01092) [Oxo fatty acids [FA0106]] ([M+H]+)
2611	16	66971.8	9139.5	C9H17NO3#C9H17NO3#C9H17NO3#C9H17NO3	8-Amino-7-oxononanoate;8-Amino-7-oxononanoic acid ([M+H]+)#(E)-2-Butenyl-4-methyl-threonine;2-Butenyl-4-methylthreonine ([M+H]+)#N-Heptanoylglycine; 2-(octanoylamino)acetic acid [carboxylic acid] ([M+H]+)#7-oxo-8-amino-nonanoic acid (see KEGG C01092) [Oxo fatty acids [FA0106]] ([M+H]+)
2612	14	21083.7	4295.24	C9H17NO3#C9H17NO3#C9H17NO3#C9H17NO3	8-Amino-7-oxononanoate;8-Amino-7-oxononanoic acid ([M+H]+)#(E)-2-Butenyl-4-methyl-threonine;2-Butenyl-4-methylthreonine ([M+H]+)#N-Heptanoylglycine; 2-(octanoylamino)acetic acid [carboxylic acid] ([M+H]+)#7-oxo-8-amino-nonanoic acid (see KEGG C01092) [Oxo fatty acids [FA0106]] ([M+H]+)
2613	8	13038.2	2731.81	C9H17NO3#C9H17NO3#C9H17NO3#C9H17NO3	8-Amino-7-oxononanoate;8-Amino-7-oxononanoic acid ([M+H]+)#(E)-2-Butenyl-4-methyl-threonine;2-Butenyl-4-methylthreonine ([M+H]+)#N-Heptanoylglycine; 2-(octanoylamino)acetic acid [carboxylic acid] ([M+H]+)#7-oxo-8-amino-nonanoic acid (see KEGG C01092) [Oxo fatty acids [FA0106]] ([M+H]+)
2614	24	45695.7	67273.8	C10H21NO2#C10H21NO2#C10H21NO2#C10H21NO2#C10H21NO2#C10H21NO2	n-Decanohydroxamic acid;Decanohydroxamic acid ([M+H]+)#n-decanohydroxamic acid (see KEGG C12889); N-hydroxydecanamide [Other Fatty Acyls [FA00]] ([M+H]+)#10-amino-decanoic acid [Amino fatty acids [FA0110]] ([M+H]+)#2-amino-decanoic acid [Amino fatty acids [FA0110]] ([M+H]+)#3S-aminodecanoic acid [Amino fatty acids [FA0110]] ([M+H]+)#9-amino-decanoic acid [Amino fatty acids [FA0110]] ([M+H]+)
2616	10	6059.59	579.327	BiN3H2O9	Bismuth subnitrate;Bismuth hydroxide nitrate oxide ([M+H]+)
2619	9	17146.1	0	C9H16O4#C9H16O4#C9H16O4#C9H16O4	Azelaic acid;Nonanedioic acid;1,7-Heptanedicarboxylic acid ([M+H]+)#Azelaic acid (see KEGG C08261); Nonanedioic acid [carboxylic acid] ([M+H]+)#Nonate; (2R)-2-pentylbutanedioic acid [carboxylic acid] ([M+H]+)#Azelaic acid (see KEGG C08261); Nonanedioic acid [Dicarboxylic acids [FA0117]] ([M+H]+)
2620	67	1.81892e+06	1.98022e+06	C9H16O4#C9H16O4#C9H16O4#C9H16O4	Azelaic acid;Nonanedioic acid;1,7-Heptanedicarboxylic acid ([M+H]+)#Azelaic acid (see KEGG C08261); Nonanedioic acid [carboxylic acid] ([M+H]+)#Nonate; (2R)-2-pentylbutanedioic acid [carboxylic acid] ([M+H]+)#Azelaic acid (see KEGG C08261); Nonanedioic acid [Dicarboxylic acids [FA0117]] ([M+H]+)
2623	18	12202.6	0	C9H16O4#C9H16O4#C9H16O4#C9H16O4	Azelaic acid;Nonanedioic acid;1,7-Heptanedicarboxylic acid ([M+H]+)#Azelaic acid (see KEGG C08261); Nonanedioic acid [carboxylic acid] ([M+H]+)#Nonate; (2R)-2-pentylbutanedioic acid [carboxylic acid] ([M+H]+)#Azelaic acid (see KEGG C08261); Nonanedioic acid [Dicarboxylic acids [FA0117]] ([M+H]+)
2626	7	52205.4	0	C10H20O3#C10H20O3#C10H20O3#C10H20O3#C10H20O3#C10H20O3#C10H20O3#C10H20O3#C10H20O3#C10H20O3#C10H20O3#C10H20O3#C10H20O3#C10H20O3#C10H20O3#C10H20O3#C10H20O3	10-Hydroxydecanoic acid;10-Hydroxydecanoate ([M+H]+)#3-Hydroxycapric acid; 3-hydroxydecanoic acid [secondary alcohol] ([M+H]+)#(R)-3-Hydroxydecanoic acid; (3R)-3-hydroxydecanoic acid [secondary alcohol] ([M+H]+)#2-hydroxy capric acid; 2-hydroxy-decanoic acid [Hydroxy fatty acids [FA0105]] ([M+H]+)#4-hydroxy capric acid; 4-hydroxy-decanoic acid [Hydroxy fatty acids [FA0105]] ([M+H]+)#5-hydroxy cap…
2627	15	11625	4453.27	C9H20N2O2#C9H20N2O2#C9H20N2O2	7,8-Diaminononanoate ([M+H]+)#N6,N6,N6-Trimethyl-L-lysine ([M+H]+)#N6,N6,N6-Trimethyl-L-lysine (see KEGG C03793); 2-amino-6-trimethylammonio-hexanoate [cation] ([M+H]+)
2631	13	0	8948.34	C6H12N3PS	Thiotepa ([M+H]+)
2632	87	651268	537607	C8H15NO4#C8H14NO4R#C8H15NO4#C8H15NO4#C8H15NO4#C8H15NO4	Castanospermine ([M+H]+)#R replaced by H in O-Acylcarnitine ([M+H]+)#(2S)-2-{[1-(R)-Carboxyethyl]amino}pentanoate ([M+H]+)#Alexine ([M+H]+)#Australine ([M+H]+)#2 -(Butylamido)-4-hydroxybutanoic acid ([M+H]+)
2633	87	928183	819584	C8H15NO4#C8H14NO4R#C8H15NO4#C8H15NO4#C8H15NO4#C8H15NO4	Castanospermine ([M+H]+)#R replaced by H in O-Acylcarnitine ([M+H]+)#(2S)-2-{[1-(R)-Carboxyethyl]amino}pentanoate ([M+H]+)#Alexine ([M+H]+)#Australine ([M+H]+)#2 -(Butylamido)-4-hydroxybutanoic acid ([M+H]+)
2634	78	69458.1	49867.5	C7H14N3O3R#C7H15N3O3#C7H15N3O3#C12H15NO	R replaced by H in Xaa-ornithine ([M+H]+)#L-Homocitrulline ([M+H]+)#Homocitrulline (see KEGG C02427); (2S)-2-amino-6-(carbamoylamino)hexanoic acid [primary amine] ([M+H]+)#1-Methyl-4-phenyl-1,2,3,6-tetrahydropyridine N-oxide ([M+H]+)
2635	85	87236	66957.3	C7H14N3O3R#C7H15N3O3#C7H15N3O3#C12H15NO	R replaced by H in Xaa-ornithine ([M+H]+)#L-Homocitrulline ([M+H]+)#Homocitrulline (see KEGG C02427); (2S)-2-amino-6-(carbamoylamino)hexanoic acid [primary amine] ([M+H]+)#1-Methyl-4-phenyl-1,2,3,6-tetrahydropyridine N-oxide ([M+H]+)
2653	18	56810.6	2911.64	C7H14N2O4#C7H14N2O4#C7H14N2O4Se#C7H14N2O4Se#C7H14N2O4#C7H14N2O4Se#C7H14N2O4#C12H14O2#C12H14O2#C12H14O2#C12H14O2#C12H14O2#C12H14O2	LL-2,6-Diaminoheptanedioate;LL-2,6-Diaminopimelate;LL-2,6-Diaminopimelic acid ([M+H]+)#meso-2,6-Diaminoheptanedioate;meso-2,6-Diaminopimelate;meso-2,6-Diaminopimelic acid;meso-Diaminoheptanedioate ([M+H]+)#Selenocystathionine ([M+H]+)#L-Selenocystathionine ([M+H]+)#Diaminopimelic acid (see KEGG C00666); 2,6-diaminoheptanedioic acid [primary amine] ([M+H]+)#Selenocystathionine (see KEGG C05699); 2…
2668	17	502547	0	C11H13NO2#C8H17NO2S	5-Methoxytryptophol; 2-(5-methoxy-1H-indol-3-yl)ethanol [primary alcohol] ([M+H]+)#Trihomomethionine;2-Amino-7-(methylsulfanyl)heptanoic acid ([M+H]+)
2669	56	352771	509524	C11H13NO2#C8H17NO2S	5-Methoxytryptophol; 2-(5-methoxy-1H-indol-3-yl)ethanol [primary alcohol] ([M+H]+)#Trihomomethionine;2-Amino-7-(methylsulfanyl)heptanoic acid ([M+H]+)
2670	11	215080	0	C11H13NO2#C8H17NO2S	5-Methoxytryptophol; 2-(5-methoxy-1H-indol-3-yl)ethanol [primary alcohol] ([M+H]+)#Trihomomethionine;2-Amino-7-(methylsulfanyl)heptanoic acid ([M+H]+)
2673	13	14517	0	C9H13N5#C11H15N2O	N-Butyl-1H-pyrazolo[3,4-d]pyrimidin-4-amine;NSC4928 ([M+H]+)#Cotinine methonium ion; 1-methyl-5-(1-methylpyridin-5-yl)-pyrrolidin-2-one [cation] ([M+H]+)
2674	17	6416.58	6473.29	C9H13N5#C11H15N2O	N-Butyl-1H-pyrazolo[3,4-d]pyrimidin-4-amine;NSC4928 ([M+H]+)#Cotinine methonium ion; 1-methyl-5-(1-methylpyridin-5-yl)-pyrrolidin-2-one [cation] ([M+H]+)
2675	15	79203.7	13365	C12H17NO#C12H17NO#C12H17NO	Phendimetrazine ([M+H]+)#N,N-Diethyl-m-toluamide;Diethyltoluamide;DEET ([M+H]+)#N,N-Diethylphenylacetamide;DEPA ([M+H]+)
2676	19	115050	0	C12H17NO#C12H17NO#C12H17NO	Phendimetrazine ([M+H]+)#N,N-Diethyl-m-toluamide;Diethyltoluamide;DEET ([M+H]+)#N,N-Diethylphenylacetamide;DEPA ([M+H]+)
2677	11	161992	721263	C12H17NO#C12H17NO#C12H17NO	Phendimetrazine ([M+H]+)#N,N-Diethyl-m-toluamide;Diethyltoluamide;DEET ([M+H]+)#N,N-Diethylphenylacetamide;DEPA ([M+H]+)
2679	5	0	2875.77	C10H12N2O2#C10H12N2O2#C10H12N2O2#C10H12N2O2#C10H12N2O2#C10H12N2O2#C10H12N2O2	Acanthicifoline ([M+H]+)#2,6-Dihydroxy-N-methylmyosmine ([M+H]+)#Oxoamide; N-methyl-4-oxo-4-pyridin-3-yl-butanamide [ketone] ([M+H]+)#N'-Hydroxymethylnorcotinine; 1-(hydroxymethyl)-5-pyridin-3-yl-pyrrolidin-2-one [hemiaminal] ([M+H]+)#Hydroxycotinine; 3-hydroxy-1-methyl-5-pyridin-3-yl-pyrrolidin-2-one [secondary alcohol] ([M+H]+)#Cotinine N-oxide; 1-methyl-5-(1-oxidopyridin-5-yl)-pyrrolidin-2-one…
2686	14	30075	0	C12H16O2#C12H16O2#C12H16O2#C12H16O2#C12H16O2	Thymyl acetate ([M+H]+)#2E,4E,8Z,10E-dodecatetraenoic acid [Unsaturated fatty acids [FA0103]] ([M+H]+)#2E,6E,8E,10E-dodecatetraenoic acid [Unsaturated fatty acids [FA0103]] ([M+H]+)#2E,6E,8Z,10E-dodecatetraenoic acid [Unsaturated fatty acids [FA0103]] ([M+H]+)#5,11-dodecadiynoic acid [Unsaturated fatty acids [FA0103]] ([M+H]+)
2688	14	16153.6	0	C13H20O#C13H20O#C13H20O#C13H20O	alpha-Ionone ([M+H]+)#beta-Ionone ([M+H]+)#4-n-Heptylphenol;p-Heptylphenol;p-Hydroxyheptylbenzene ([M+H]+)#2,4,7-tridecatrienal [Fatty aldehydes [FA06]] ([M+H]+)
2689	45	21329.5	57530.4	C13H20O#C13H20O#C13H20O#C13H20O	alpha-Ionone ([M+H]+)#beta-Ionone ([M+H]+)#4-n-Heptylphenol;p-Heptylphenol;p-Hydroxyheptylbenzene ([M+H]+)#2,4,7-tridecatrienal [Fatty aldehydes [FA06]] ([M+H]+)
2691	34	10423.6	32543.2	C13H20O#C13H20O#C13H20O#C13H20O	alpha-Ionone ([M+H]+)#beta-Ionone ([M+H]+)#4-n-Heptylphenol;p-Heptylphenol;p-Hydroxyheptylbenzene ([M+H]+)#2,4,7-tridecatrienal [Fatty aldehydes [FA06]] ([M+H]+)
2692	37	16021.1	132522	C13H20O#C13H20O#C13H20O#C13H20O	alpha-Ionone ([M+H]+)#beta-Ionone ([M+H]+)#4-n-Heptylphenol;p-Heptylphenol;p-Hydroxyheptylbenzene ([M+H]+)#2,4,7-tridecatrienal [Fatty aldehydes [FA06]] ([M+H]+)
2693	44	18149.3	100514	C13H20O#C13H20O#C13H20O#C13H20O	alpha-Ionone ([M+H]+)#beta-Ionone ([M+H]+)#4-n-Heptylphenol;p-Heptylphenol;p-Hydroxyheptylbenzene ([M+H]+)#2,4,7-tridecatrienal [Fatty aldehydes [FA06]] ([M+H]+)
2706	51	77687.2	70428.7	C7H14O6#C7H14O6#C7H14O6#C7H14O6#C7H14O6#C7H14O6#C7H14O6#C7H14O6#C7H14O6#C8H10N4O2#C8H10N4O2	5-O-Methyl-myo-inositol;1D-5-O-Methyl-myo-inositol;Sequoyitol ([M+H]+)#Methyl beta-D-galactoside;Methyl beta-D-galactopyranoside ([M+H]+)#1-O-Methyl-myo-inositol;1D-1-O-Methyl-myo-inositol ([M+H]+)#3-O-Methyl-myo-inositol;1D-3-O-Methyl-myo-inositol ([M+H]+)#D-Pinitol;1D-3-O-Methyl-chiro-inositol;5D-5-O-Methyl-chiro-inositol ([M+H]+)#O-Methyl-scyllo-inositol;1-O-Methyl-scyllo-inositol ([M+H]+)#4-O…
2707	20	8860.89	15008	C7H14O6#C7H14O6#C7H14O6#C7H14O6#C7H14O6#C7H14O6#C7H14O6#C7H14O6#C7H14O6#C8H10N4O2#C8H10N4O2	5-O-Methyl-myo-inositol;1D-5-O-Methyl-myo-inositol;Sequoyitol ([M+H]+)#Methyl beta-D-galactoside;Methyl beta-D-galactopyranoside ([M+H]+)#1-O-Methyl-myo-inositol;1D-1-O-Methyl-myo-inositol ([M+H]+)#3-O-Methyl-myo-inositol;1D-3-O-Methyl-myo-inositol ([M+H]+)#D-Pinitol;1D-3-O-Methyl-chiro-inositol;5D-5-O-Methyl-chiro-inositol ([M+H]+)#O-Methyl-scyllo-inositol;1-O-Methyl-scyllo-inositol ([M+H]+)#4-O…
2708	66	521248	382846	C7H14O6#C7H14O6#C7H14O6#C7H14O6#C7H14O6#C7H14O6#C7H14O6#C7H14O6#C7H14O6#C8H10N4O2#C8H10N4O2	5-O-Methyl-myo-inositol;1D-5-O-Methyl-myo-inositol;Sequoyitol ([M+H]+)#Methyl beta-D-galactoside;Methyl beta-D-galactopyranoside ([M+H]+)#1-O-Methyl-myo-inositol;1D-1-O-Methyl-myo-inositol ([M+H]+)#3-O-Methyl-myo-inositol;1D-3-O-Methyl-myo-inositol ([M+H]+)#D-Pinitol;1D-3-O-Methyl-chiro-inositol;5D-5-O-Methyl-chiro-inositol ([M+H]+)#O-Methyl-scyllo-inositol;1-O-Methyl-scyllo-inositol ([M+H]+)#4-O…
2710	19	0	23743.3	C11H14O3	Zingerone;Zingiberone;Vanillylacetone;[0]-Paradol ([M+H]+)
2718	26	27108.3	15532.6	C10H14N2O2	6-Hydroxypseudooxynicotine;1-(6-Hydroxypyridin-3-yl)-4-(methylamino)butan-1-one ([M+H]+)
2727	57	361822	149259	C12H18O2#C12H18O2#C12H18O2	4-Hexyloxyphenol ([M+H]+)#Cnidilide ([M+H]+)#Neocnidilide ([M+H]+)
2728	30	196568	222215	C12H18O2#C12H18O2#C12H18O2	4-Hexyloxyphenol ([M+H]+)#Cnidilide ([M+H]+)#Neocnidilide ([M+H]+)
2729	45	211015	22825.4	C12H18O2#C12H18O2#C12H18O2	4-Hexyloxyphenol ([M+H]+)#Cnidilide ([M+H]+)#Neocnidilide ([M+H]+)
2734	22	40271.4	1669.13	C10H13NO3#C10H13NO3#C10H13NO3#C10H13NO3#C10H13NO3	L-Tyrosine methyl ester ([M+H]+)#Metyrosine;Metirosine ([M+H]+)#Damascenine ([M+H]+)#alpha-Methyl-m-tyrosine ([M+H]+)#2-Phenyl-1,3-propanediol monocarbamate ([M+H]+)
2735	40	239448	0	C10H17N3O	Dolichotheline ([M+H]+)
2754	29	48400	0	C10H12O4#C10H12O4#C10H12O4#C10H12O4#C10H12O4#C10H12O4#C10H12O4#C10H12O4	2,3-Dihydroxy-p-cumate ([M+H]+)#Acetosyringone ([M+H]+)#2',6'-Dimethoxy-4'-hydroxyacetophenone ([M+H]+)#Xanthoxylin ([M+H]+)#5-Hydroxyconiferyl alcohol ([M+H]+)#Cantharidin ([M+H]+)#Paeonilactone B ([M+H]+)#Homoveratric acid; 2-(3,4-dimethoxyphenyl)acetic acid [alkyl aryl ether ] ([M+H]+)
2761	31	30943.5	33560	C10H16N2O2#C15H16	Fasoracetam;NS 105 ([M+H]+)#1,3-Diphenylpropane ([M+H]+)
2762	63	137359	94384.8	C10H16N2O2#C15H16	Fasoracetam;NS 105 ([M+H]+)#1,3-Diphenylpropane ([M+H]+)
2763	7	22543.5	0	C12H20O2#C12H20O2#C12H20O2#C12H20O2#C12H20O2#C12H20O2#C12H20O2#C12H20O2#C12H20O2#C12H20O2#C12H20O2#C12H20O2#C12H20O2#C12H20O2#C12H20O2#C12H20O2#C12H20O2#C12H20O2#C12H20O2#C12H20O2#C12H20O2#C12H20O2#C12H20O2#C12H20O2#C12H20O2#C12H20O2#C12H20O2#C12H20O2#C12H20O2#C12H20O2#C12H20O2#C12H20O2#C12H20O2#C12H20O2#C12H20O2#C12H20O2#C12H20O2#C12H20O2#C12H20O2#C12H20O2#C12H20O2#C12H20O2	Ethyl(E,Z)-decadienoate;2,4-Decadienoic acid, ethyl ester, (2E,4Z)-;Ethyl trans-2,cis-4-decadienoate ([M+H]+)#(1S,2R,4S)-(-)-Bornyl acetate ([M+H]+)#Geranyl acetate ([M+H]+)#Linalyl acetate ([M+H]+)#Bornyl acetate;(1R,2S,4R)-(+)-Bornyl acetate ([M+H]+)#alpha-Terpinyl acetate;p-Menth-1-en-8-yl acetate ([M+H]+)#beta-Terpinyl acetate ([M+H]+)#gamma-Terpinyl acetate;p-Menth-4-en-1-yl acetate ([M+H]+)…
2764	20	100852	0	C12H20O2#C12H20O2#C12H20O2#C12H20O2#C12H20O2#C12H20O2#C12H20O2#C12H20O2#C12H20O2#C12H20O2#C12H20O2#C12H20O2#C12H20O2#C12H20O2#C12H20O2#C12H20O2#C12H20O2#C12H20O2#C12H20O2#C12H20O2#C12H20O2#C12H20O2#C12H20O2#C12H20O2#C12H20O2#C12H20O2#C12H20O2#C12H20O2#C12H20O2#C12H20O2#C12H20O2#C12H20O2#C12H20O2#C12H20O2#C12H20O2#C12H20O2#C12H20O2#C12H20O2#C12H20O2#C12H20O2#C12H20O2#C12H20O2	Ethyl(E,Z)-decadienoate;2,4-Decadienoic acid, ethyl ester, (2E,4Z)-;Ethyl trans-2,cis-4-decadienoate ([M+H]+)#(1S,2R,4S)-(-)-Bornyl acetate ([M+H]+)#Geranyl acetate ([M+H]+)#Linalyl acetate ([M+H]+)#Bornyl acetate;(1R,2S,4R)-(+)-Bornyl acetate ([M+H]+)#alpha-Terpinyl acetate;p-Menth-1-en-8-yl acetate ([M+H]+)#beta-Terpinyl acetate ([M+H]+)#gamma-Terpinyl acetate;p-Menth-4-en-1-yl acetate ([M+H]+)…
2765	11	4235.06	7601.28	C12H20O2#C12H20O2#C12H20O2#C12H20O2#C12H20O2#C12H20O2#C12H20O2#C12H20O2#C12H20O2#C12H20O2#C12H20O2#C12H20O2#C12H20O2#C12H20O2#C12H20O2#C12H20O2#C12H20O2#C12H20O2#C12H20O2#C12H20O2#C12H20O2#C12H20O2#C12H20O2#C12H20O2#C12H20O2#C12H20O2#C12H20O2#C12H20O2#C12H20O2#C12H20O2#C12H20O2#C12H20O2#C12H20O2#C12H20O2#C12H20O2#C12H20O2#C12H20O2#C12H20O2#C12H20O2#C12H20O2#C12H20O2#C12H20O2	Ethyl(E,Z)-decadienoate;2,4-Decadienoic acid, ethyl ester, (2E,4Z)-;Ethyl trans-2,cis-4-decadienoate ([M+H]+)#(1S,2R,4S)-(-)-Bornyl acetate ([M+H]+)#Geranyl acetate ([M+H]+)#Linalyl acetate ([M+H]+)#Bornyl acetate;(1R,2S,4R)-(+)-Bornyl acetate ([M+H]+)#alpha-Terpinyl acetate;p-Menth-1-en-8-yl acetate ([M+H]+)#beta-Terpinyl acetate ([M+H]+)#gamma-Terpinyl acetate;p-Menth-4-en-1-yl acetate ([M+H]+)…
2766	18	13983.9	6024.41	C12H20O2#C12H20O2#C12H20O2#C12H20O2#C12H20O2#C12H20O2#C12H20O2#C12H20O2#C12H20O2#C12H20O2#C12H20O2#C12H20O2#C12H20O2#C12H20O2#C12H20O2#C12H20O2#C12H20O2#C12H20O2#C12H20O2#C12H20O2#C12H20O2#C12H20O2#C12H20O2#C12H20O2#C12H20O2#C12H20O2#C12H20O2#C12H20O2#C12H20O2#C12H20O2#C12H20O2#C12H20O2#C12H20O2#C12H20O2#C12H20O2#C12H20O2#C12H20O2#C12H20O2#C12H20O2#C12H20O2#C12H20O2#C12H20O2	Ethyl(E,Z)-decadienoate;2,4-Decadienoic acid, ethyl ester, (2E,4Z)-;Ethyl trans-2,cis-4-decadienoate ([M+H]+)#(1S,2R,4S)-(-)-Bornyl acetate ([M+H]+)#Geranyl acetate ([M+H]+)#Linalyl acetate ([M+H]+)#Bornyl acetate;(1R,2S,4R)-(+)-Bornyl acetate ([M+H]+)#alpha-Terpinyl acetate;p-Menth-1-en-8-yl acetate ([M+H]+)#beta-Terpinyl acetate ([M+H]+)#gamma-Terpinyl acetate;p-Menth-4-en-1-yl acetate ([M+H]+)…
2768	7	5875.9	0	C13H24O#C13H24O	2-tridecenal [Fatty aldehydes [FA06]] ([M+H]+)#4Z-Tridecenal [Fatty aldehydes [FA06]] ([M+H]+)
2770	73	473082	907560	C8H11N3O3#C8H11N3O3	N-Acetyl-L-histidine ([M+H]+)#Methyl5-(but-3-en-1-yl)amino-1,3,4-oxadiazole-2-carboxylate ([M+H]+)
2778	4	4639.87	0	C13H10O2#C13H10O2#C13H10O2#C13H10O2#C13H10O2#C7H10N4O3#C7H10N4O3	3,4-Dihydroxyfluorene ([M+H]+)#1,2-Dihydroxyfluorene ([M+H]+)#Dehydrosafynol ([M+H]+)#4-Hydroxybenzophenone;(4-Hydroxyphenyl)phenylmethanone ([M+H]+)#Capillarin ([M+H]+)#5-Acetylamino-6-amino-3-methyluracil;AAMU ([M+H]+)#5-Acetylamino-6-amino-3-methyluracil (see KEGG C16366); N-(4-amino-1-methyl-2,6-dioxo-3H-pyrimidin-5-yl)acetamide [primary amine] ([M+H]+)
2779	17	16438.7	0	C8H14N4S	SK&F 91581 ([M+H]+)
2780	44	522253	7859.94	C10H14O4#C10H14O4#C10H14O4#C10H14O4#C10H14O4#C8H14N4S	cis-2,3-Dihydroxy-2,3-dihydro-p-cumate;cis-5,6-Dihydroxy-4-isopropylcyclohexa-1,3-dienecarboxylate ([M+H]+)#1,2-Dihydroxymint lactone ([M+H]+)#1-(3,4-Dimethoxyphenyl)ethane-1,2-diol ([M+H]+)#Paeonilactone A ([M+H]+)#Guaifenesin; 3-(2-methoxyphenoxy)propane-1,2-diol [primary alcohol] ([M+H]+)#SK&F 91581 ([M+H]+)
2781	15	21380.2	0	C10H14O4#C10H14O4#C10H14O4#C10H14O4#C10H14O4#C8H14N4S	cis-2,3-Dihydroxy-2,3-dihydro-p-cumate;cis-5,6-Dihydroxy-4-isopropylcyclohexa-1,3-dienecarboxylate ([M+H]+)#1,2-Dihydroxymint lactone ([M+H]+)#1-(3,4-Dimethoxyphenyl)ethane-1,2-diol ([M+H]+)#Paeonilactone A ([M+H]+)#Guaifenesin; 3-(2-methoxyphenoxy)propane-1,2-diol [primary alcohol] ([M+H]+)#SK&F 91581 ([M+H]+)
2783	8	10336.4	0	C10H14O4#C10H14O4#C10H14O4#C10H14O4#C10H14O4#C8H14N4S	cis-2,3-Dihydroxy-2,3-dihydro-p-cumate;cis-5,6-Dihydroxy-4-isopropylcyclohexa-1,3-dienecarboxylate ([M+H]+)#1,2-Dihydroxymint lactone ([M+H]+)#1-(3,4-Dimethoxyphenyl)ethane-1,2-diol ([M+H]+)#Paeonilactone A ([M+H]+)#Guaifenesin; 3-(2-methoxyphenoxy)propane-1,2-diol [primary alcohol] ([M+H]+)#SK&F 91581 ([M+H]+)
2784	29	46432.6	16815.1	C9H16N3O2	Hercynine;Nalpha,Nalpha,Nalpha-Trimethyl-L-histidine ([M+H]+)
2785	20	48543.6	2677.91	C9H16N3O2	Hercynine;Nalpha,Nalpha,Nalpha-Trimethyl-L-histidine ([M+H]+)
2786	20	64335.7	0	C9H16N3O2	Hercynine;Nalpha,Nalpha,Nalpha-Trimethyl-L-histidine ([M+H]+)
2787	6	7059.64	0	C9H16N3O2	Hercynine;Nalpha,Nalpha,Nalpha-Trimethyl-L-histidine ([M+H]+)
2788	17	56293.2	3250.32	C12H22O2#C12H22O2#C12H22O2#C12H22O2#C12H22O2#C12H22O2#C12H22O2#C12H22O2#C12H22O2#C12H22O2#C12H22O2#C12H22O2#C12H22O2#C12H22O2#C12H22O2#C12H22O2#C12H22O2#C12H22O2#C12H22O2#C12H22O2#C12H22O2#C12H22O2#C12H22O2#C12H22O2#C12H22O2#C12H22O2#C12H22O2#C12H22O2#C12H22O2#C12H22O2#C12H22O2#C12H22O2#C12H22O2	(-)-Menthyl acetate;l-Menthyl acetate;Menthyl acetate ([M+H]+)#Citronellyl acetate;3,7-Dimethyl-6-octen-1-yl acetate ([M+H]+)#Neomenthyl acetate ([M+H]+)#Decanoyl acetaldehyde ([M+H]+)#5-Dodecenoic acid; (5Z)-dodec-5-enoic acid [carboxylic acid] ([M+H]+)#trans-Dodec-2-enoic acid; (2E)-dodec-2-enoic acid [carboxylic acid] ([M+H]+)#5-methyl-2-undecenoic acid [Branched fatty acids [FA0102]] ([M+H]+)…
2791	19	900174	0	C12H9NO2#C12H9NO2#C8H11N2O4	Dictamnine ([M+H]+)#Isodictamnine ([M+H]+)#3-(3,4-Dihydroxypyridin-1-yl)-L-alanine ([M+H]+)
2792	17	34248.9	86867.9	C7H9N3O4#C7H9N3O4#C7H9N3O4#C7H9N3O4#C7H9N3O4#C12H9NO2#C12H9NO2	3-(Uracil-1-yl)-L-alanine;Willardiine ([M+H]+)#Isowillardiine ([M+H]+)#5-Nitro-2-furancarboxaldehyde (2-hydroxyethyl)hydrazone ([M+H]+)#2,4-Dihydroxylamino-6-nitrotoluene ([M+H]+)#2-Amino-5-hydroxyl-4-hydroxylamino-6-nitrotoluene;4-Amino-6-hydroxylamino-3-methyl-2-nitrophenol ([M+H]+)#Dictamnine ([M+H]+)#Isodictamnine ([M+H]+)
2796	31	84002.5	0	C12H25NO#C12H25NO	Dodecanamide ([M+H]+)#dodecanamide [Primary amides [FA0801]] ([M+H]+)
2805	28	27606.3	54274.4	C11H20O3#C11H20O3#C11H20O3#C11H20O3#C11H20O3#C11H20O3#C11H20O3#C11H20O3#C11H20O3	2-hydroxy-10-undecenoic acid [Hydroxy fatty acids [FA0105]] ([M+H]+)#2R-hydroxy-10-undecenoic acid [Hydroxy fatty acids [FA0105]] ([M+H]+)#2S-hydroxy-10-undecenoic acid [Hydroxy fatty acids [FA0105]] ([M+H]+)#Pelargonyl acetic acid; 3-oxo-undecanoic acid [Oxo fatty acids [FA0106]] ([M+H]+)#3-capryl propionic acid; 4-oxo-undecanoic acid [Oxo fatty acids [FA0106]] ([M+H]+)#4-heptanoyl butyric acid;…
2806	17	56499.3	1383.16	C11H20O3#C11H20O3#C11H20O3#C11H20O3#C11H20O3#C11H20O3#C11H20O3#C11H20O3#C11H20O3	2-hydroxy-10-undecenoic acid [Hydroxy fatty acids [FA0105]] ([M+H]+)#2R-hydroxy-10-undecenoic acid [Hydroxy fatty acids [FA0105]] ([M+H]+)#2S-hydroxy-10-undecenoic acid [Hydroxy fatty acids [FA0105]] ([M+H]+)#Pelargonyl acetic acid; 3-oxo-undecanoic acid [Oxo fatty acids [FA0106]] ([M+H]+)#3-capryl propionic acid; 4-oxo-undecanoic acid [Oxo fatty acids [FA0106]] ([M+H]+)#4-heptanoyl butyric acid;…
2807	9	516.712	10906.4	C11H20O3#C11H20O3#C11H20O3#C11H20O3#C11H20O3#C11H20O3#C11H20O3#C11H20O3#C11H20O3	2-hydroxy-10-undecenoic acid [Hydroxy fatty acids [FA0105]] ([M+H]+)#2R-hydroxy-10-undecenoic acid [Hydroxy fatty acids [FA0105]] ([M+H]+)#2S-hydroxy-10-undecenoic acid [Hydroxy fatty acids [FA0105]] ([M+H]+)#Pelargonyl acetic acid; 3-oxo-undecanoic acid [Oxo fatty acids [FA0106]] ([M+H]+)#3-capryl propionic acid; 4-oxo-undecanoic acid [Oxo fatty acids [FA0106]] ([M+H]+)#4-heptanoyl butyric acid;…
2808	5	7914.66	2201.89	C11H20O3#C11H20O3#C11H20O3#C11H20O3#C11H20O3#C11H20O3#C11H20O3#C11H20O3#C11H20O3	2-hydroxy-10-undecenoic acid [Hydroxy fatty acids [FA0105]] ([M+H]+)#2R-hydroxy-10-undecenoic acid [Hydroxy fatty acids [FA0105]] ([M+H]+)#2S-hydroxy-10-undecenoic acid [Hydroxy fatty acids [FA0105]] ([M+H]+)#Pelargonyl acetic acid; 3-oxo-undecanoic acid [Oxo fatty acids [FA0106]] ([M+H]+)#3-capryl propionic acid; 4-oxo-undecanoic acid [Oxo fatty acids [FA0106]] ([M+H]+)#4-heptanoyl butyric acid;…
2809	11	10884.8	0	C12H24O2#C12H24O2#C12H24O2#C12H24O2#C12H24O2#C12H24O2#C12H24O2#C12H24O2#C12H24O2#C12H24O2#C12H24O2#C12H24O2#C12H24O2	Dodecanoic acid;Dodecanoate;Dodecylcarboxylate;Lauric acid ([M+H]+)#Dodecanoic acid (see KEGG C02679); Dodecanoic acid [carboxylic acid] ([M+H]+)#Lauric acid (see KEGG C02679); dodecanoic acid [Straight chain fatty acids [FA0101]] ([M+H]+)#Isolauric acid; 10-methyl-undecanoic acid [Branched fatty acids [FA0102]] ([M+H]+)#2-methyl-undecanoic acid [Branched fatty acids [FA0102]] ([M+H]+)#3-methyl-u…
2815	33	31727.4	18319.8	C7H12ClN5#C12H11NO2#C12H11NO2	Simazine ([M+H]+)#Carbaril;Carbaryl ([M+H]+)#2'-Aminobiphenyl-2,3-diol ([M+H]+)
2816	43	1.56517e+06	987660	C11H23NO2	11-amino-undecanoic acid [Amino fatty acids [FA0110]] ([M+H]+)
2817	4	3567.64	0	C11H23NO2	11-amino-undecanoic acid [Amino fatty acids [FA0110]] ([M+H]+)
2826	25	8212.6	25231.2	C9H14O5#C10H10N4O	Diethyl 2-methyl-3-oxosuccinate;Diethyl oxalpropionate ([M+H]+)#Metamitron;Goltix ([M+H]+)
2828	18	47109.9	90901.7	C9H14O5#C10H10N4O	Diethyl 2-methyl-3-oxosuccinate;Diethyl oxalpropionate ([M+H]+)#Metamitron;Goltix ([M+H]+)
2829	56	2.09965e+06	1.49078e+06	C9H14O5#C10H10N4O	Diethyl 2-methyl-3-oxosuccinate;Diethyl oxalpropionate ([M+H]+)#Metamitron;Goltix ([M+H]+)
2831	4	4646.64	1496.48	C9H14O5#C10H10N4O	Diethyl 2-methyl-3-oxosuccinate;Diethyl oxalpropionate ([M+H]+)#Metamitron;Goltix ([M+H]+)
2832	6	7566.91	2643.18	C9H14O5#C10H10N4O	Diethyl 2-methyl-3-oxosuccinate;Diethyl oxalpropionate ([M+H]+)#Metamitron;Goltix ([M+H]+)
2835	25	70956.4	11823.4	C8H14N2O4#C8H14N2O4#C13H14O2#C10H17O2SR	Proclavaminic acid;Proclavaminate ([M+H]+)#Coprine ([M+H]+)#Tremetone ([M+H]+)#R replaced by H in 3-Oxodecanoyl-[acp];3-Oxodecanoyl-[acyl-carrier protein] ([M+H]+)
2837	59	91789.3	157483	C10H18O4#C10H18O4#C10H18O4#C10H18O4	Sebacic acid;Decanedioic acid ([M+H]+)#Diethyl adipate;Diethyl hexanedioate ([M+H]+)#Sebacic acid (see KEGG C08277); Decanedioic acid [carboxylic acid] ([M+H]+)#Sebacic acid (see KEGG C08277); Decanedioic acid [Dicarboxylic acids [FA0117]] ([M+H]+)
2839	6	3547.81	4387.17	C10H18O4#C10H18O4#C10H18O4#C10H18O4	Sebacic acid;Decanedioic acid ([M+H]+)#Diethyl adipate;Diethyl hexanedioate ([M+H]+)#Sebacic acid (see KEGG C08277); Decanedioic acid [carboxylic acid] ([M+H]+)#Sebacic acid (see KEGG C08277); Decanedioic acid [Dicarboxylic acids [FA0117]] ([M+H]+)
2840	4	6382.26	0	C10H18O4#C10H18O4#C10H18O4#C10H18O4	Sebacic acid;Decanedioic acid ([M+H]+)#Diethyl adipate;Diethyl hexanedioate ([M+H]+)#Sebacic acid (see KEGG C08277); Decanedioic acid [carboxylic acid] ([M+H]+)#Sebacic acid (see KEGG C08277); Decanedioic acid [Dicarboxylic acids [FA0117]] ([M+H]+)
2841	11	3284.02	25457.8	C10H18O4#C10H18O4#C10H18O4#C10H18O4	Sebacic acid;Decanedioic acid ([M+H]+)#Diethyl adipate;Diethyl hexanedioate ([M+H]+)#Sebacic acid (see KEGG C08277); Decanedioic acid [carboxylic acid] ([M+H]+)#Sebacic acid (see KEGG C08277); Decanedioic acid [Dicarboxylic acids [FA0117]] ([M+H]+)
2842	62	45484.7	128187	C14H18O#C8H18N4O2#C8H18N4O2#C8H18N4O2#C8H18N4O2	alpha-Amylcinnamaldehyde;alpha-Pentylcinnamaldehyde ([M+H]+)#Arg-OEt ([M+H]+)#Nomega,Nomega'-Dimethyl-L-arginine;NG,NG-Dimethyl-L-arginine ([M+H]+)#Dimethyl-L-arginine (see KEGG C03626); (2S)-2-amino-5-[(amino-dimethylamino-methylidene)amino]pentanoic acid [primary amine] ([M+H]+)#Symmetric dimethylarginine; (2S)-2-amino-5-[(N,N'-dimethylcarbamimidoyl)amino]pentanoic acid [primary amine] ([M+H]+)
2843	87	194442	308424	C14H18O	alpha-Amylcinnamaldehyde;alpha-Pentylcinnamaldehyde ([M+H]+)
2847	87	394036	382646	C11H9NO3#C11H9NO3	Indolepyruvate;Indolepyruvic acid;(Indol-3-yl)pyruvate;Indole-3-pyruvate;3-(Indol-3-yl)pyruvate ([M+H]+)#Anibine ([M+H]+)
2848	32	3666.46	27393.3	C8H13NO5#C9H9N5O#C11H11N2O2X	N2-Acetyl-L-aminoadipate ([M+H]+)#(5-Phenyl-1,2,4-triazol-3-yl)urea;3-Phenyl-5-ureido-1,2,4-triazole ([M+H]+)#X-Trp ([M+H]+)
2849	11	10333.5	0	C9H17NO4#C10H13N5#C10H13N5	L-Acetylcarnitine (see KEGG C02571); (3S)-3-acetyloxy-4-trimethylammonio-butanoate [cation] ([M+H]+)#N6-(delta2-Isopentenyl)-adenine;N6-(3-Methylbut-2-enyl)adenine;6-(gamma,gamma-Dimethylallylamino)purine;N6-Dimethylallyladenine ([M+H]+)#Triacanthine ([M+H]+)
2850	87	1.13646e+06	1.13376e+06	C9H17NO4#C10H13N5#C10H13N5	L-Acetylcarnitine (see KEGG C02571); (3S)-3-acetyloxy-4-trimethylammonio-butanoate [cation] ([M+H]+)#N6-(delta2-Isopentenyl)-adenine;N6-(3-Methylbut-2-enyl)adenine;6-(gamma,gamma-Dimethylallylamino)purine;N6-Dimethylallyladenine ([M+H]+)#Triacanthine ([M+H]+)
2852	56	43178.2	117200	C9H17NO4#C10H13N5#C10H13N5	L-Acetylcarnitine (see KEGG C02571); (3S)-3-acetyloxy-4-trimethylammonio-butanoate [cation] ([M+H]+)#N6-(delta2-Isopentenyl)-adenine;N6-(3-Methylbut-2-enyl)adenine;6-(gamma,gamma-Dimethylallylamino)purine;N6-Dimethylallyladenine ([M+H]+)#Triacanthine ([M+H]+)
2855	10	3358.47	3717.11	C8H16N3O3R	R replaced by H in Xaa-Lys ([M+H]+)
2856	20	153923	692.813	C8H16N3O3R#C10H21NOS	R replaced by H in Xaa-Lys ([M+H]+)#9-Methylthiononanaldoxime ([M+H]+)
2867	73	72357.7	38277.2	C11H12N2O2#C11H12N2O2#C11H12N2O2#C11H12N2O2#C11H12N2O2#C11H12N2O2#C11H12N2O2#C11H12N2O2#C11H12N2O2	L-Tryptophan;Tryptophan;(S)-alpha-Amino-beta-(3-indolyl)-propionic acid ([M+H]+)#D-Tryptophan ([M+H]+)#Tryptophan;alpha-Amino-beta-(3-indolyl)-propionic acid ([M+H]+)#Ethotoin ([M+H]+)#Vasicinol;Pyrrolo(2,1-b)quinazoline-3,7-diol, 1,2,3,9-tetrahydro-, (R)- ([M+H]+)#Idazoxan ([M+H]+)#Nirvanol ([M+H]+)#L-Tryptophan (see KEGG C00078); (2S)-2-amino-3-(1H-indol-3-yl)propanoic acid [primary amine] ([M+…
2868	85	218067	141697	C11H12N2O2#C11H12N2O2#C11H12N2O2#C11H12N2O2#C11H12N2O2#C11H12N2O2#C11H12N2O2#C11H12N2O2#C11H12N2O2	L-Tryptophan;Tryptophan;(S)-alpha-Amino-beta-(3-indolyl)-propionic acid ([M+H]+)#D-Tryptophan ([M+H]+)#Tryptophan;alpha-Amino-beta-(3-indolyl)-propionic acid ([M+H]+)#Ethotoin ([M+H]+)#Vasicinol;Pyrrolo(2,1-b)quinazoline-3,7-diol, 1,2,3,9-tetrahydro-, (R)- ([M+H]+)#Idazoxan ([M+H]+)#Nirvanol ([M+H]+)#L-Tryptophan (see KEGG C00078); (2S)-2-amino-3-(1H-indol-3-yl)propanoic acid [primary amine] ([M+…
2869	41	27003	16747.2	C11H12N2O2#C11H12N2O2#C11H12N2O2#C11H12N2O2#C11H12N2O2#C11H12N2O2#C11H12N2O2#C11H12N2O2#C11H12N2O2	L-Tryptophan;Tryptophan;(S)-alpha-Amino-beta-(3-indolyl)-propionic acid ([M+H]+)#D-Tryptophan ([M+H]+)#Tryptophan;alpha-Amino-beta-(3-indolyl)-propionic acid ([M+H]+)#Ethotoin ([M+H]+)#Vasicinol;Pyrrolo(2,1-b)quinazoline-3,7-diol, 1,2,3,9-tetrahydro-, (R)- ([M+H]+)#Idazoxan ([M+H]+)#Nirvanol ([M+H]+)#L-Tryptophan (see KEGG C00078); (2S)-2-amino-3-(1H-indol-3-yl)propanoic acid [primary amine] ([M+…
2870	27	13006	7298.67	C11H12N2O2#C11H12N2O2#C11H12N2O2#C11H12N2O2#C11H12N2O2#C11H12N2O2#C11H12N2O2#C11H12N2O2#C11H12N2O2	L-Tryptophan;Tryptophan;(S)-alpha-Amino-beta-(3-indolyl)-propionic acid ([M+H]+)#D-Tryptophan ([M+H]+)#Tryptophan;alpha-Amino-beta-(3-indolyl)-propionic acid ([M+H]+)#Ethotoin ([M+H]+)#Vasicinol;Pyrrolo(2,1-b)quinazoline-3,7-diol, 1,2,3,9-tetrahydro-, (R)- ([M+H]+)#Idazoxan ([M+H]+)#Nirvanol ([M+H]+)#L-Tryptophan (see KEGG C00078); (2S)-2-amino-3-(1H-indol-3-yl)propanoic acid [primary amine] ([M+…
2871	27	12285.2	6355.92	C11H12N2O2#C11H12N2O2#C11H12N2O2#C11H12N2O2#C11H12N2O2#C11H12N2O2#C11H12N2O2#C11H12N2O2#C11H12N2O2	L-Tryptophan;Tryptophan;(S)-alpha-Amino-beta-(3-indolyl)-propionic acid ([M+H]+)#D-Tryptophan ([M+H]+)#Tryptophan;alpha-Amino-beta-(3-indolyl)-propionic acid ([M+H]+)#Ethotoin ([M+H]+)#Vasicinol;Pyrrolo(2,1-b)quinazoline-3,7-diol, 1,2,3,9-tetrahydro-, (R)- ([M+H]+)#Idazoxan ([M+H]+)#Nirvanol ([M+H]+)#L-Tryptophan (see KEGG C00078); (2S)-2-amino-3-(1H-indol-3-yl)propanoic acid [primary amine] ([M+…
2872	29	13202.2	6638.9	C11H12N2O2#C11H12N2O2#C11H12N2O2#C11H12N2O2#C11H12N2O2#C11H12N2O2#C11H12N2O2#C11H12N2O2#C11H12N2O2	L-Tryptophan;Tryptophan;(S)-alpha-Amino-beta-(3-indolyl)-propionic acid ([M+H]+)#D-Tryptophan ([M+H]+)#Tryptophan;alpha-Amino-beta-(3-indolyl)-propionic acid ([M+H]+)#Ethotoin ([M+H]+)#Vasicinol;Pyrrolo(2,1-b)quinazoline-3,7-diol, 1,2,3,9-tetrahydro-, (R)- ([M+H]+)#Idazoxan ([M+H]+)#Nirvanol ([M+H]+)#L-Tryptophan (see KEGG C00078); (2S)-2-amino-3-(1H-indol-3-yl)propanoic acid [primary amine] ([M+…
2873	31	15808.2	6253.68	C11H12N2O2#C11H12N2O2#C11H12N2O2#C11H12N2O2#C11H12N2O2#C11H12N2O2#C11H12N2O2#C11H12N2O2#C11H12N2O2	L-Tryptophan;Tryptophan;(S)-alpha-Amino-beta-(3-indolyl)-propionic acid ([M+H]+)#D-Tryptophan ([M+H]+)#Tryptophan;alpha-Amino-beta-(3-indolyl)-propionic acid ([M+H]+)#Ethotoin ([M+H]+)#Vasicinol;Pyrrolo(2,1-b)quinazoline-3,7-diol, 1,2,3,9-tetrahydro-, (R)- ([M+H]+)#Idazoxan ([M+H]+)#Nirvanol ([M+H]+)#L-Tryptophan (see KEGG C00078); (2S)-2-amino-3-(1H-indol-3-yl)propanoic acid [primary amine] ([M+…
2874	87	4.20914e+06	3.49777e+06	C11H12N2O2#C11H12N2O2#C11H12N2O2#C11H12N2O2#C11H12N2O2#C11H12N2O2#C11H12N2O2#C11H12N2O2#C11H12N2O2	L-Tryptophan;Tryptophan;(S)-alpha-Amino-beta-(3-indolyl)-propionic acid ([M+H]+)#D-Tryptophan ([M+H]+)#Tryptophan;alpha-Amino-beta-(3-indolyl)-propionic acid ([M+H]+)#Ethotoin ([M+H]+)#Vasicinol;Pyrrolo(2,1-b)quinazoline-3,7-diol, 1,2,3,9-tetrahydro-, (R)- ([M+H]+)#Idazoxan ([M+H]+)#Nirvanol ([M+H]+)#L-Tryptophan (see KEGG C00078); (2S)-2-amino-3-(1H-indol-3-yl)propanoic acid [primary amine] ([M+…
2876	46	110476	935917	C11H12N2O2#C11H12N2O2#C11H12N2O2#C11H12N2O2#C11H12N2O2#C11H12N2O2#C11H12N2O2#C11H12N2O2#C11H12N2O2	L-Tryptophan;Tryptophan;(S)-alpha-Amino-beta-(3-indolyl)-propionic acid ([M+H]+)#D-Tryptophan ([M+H]+)#Tryptophan;alpha-Amino-beta-(3-indolyl)-propionic acid ([M+H]+)#Ethotoin ([M+H]+)#Vasicinol;Pyrrolo(2,1-b)quinazoline-3,7-diol, 1,2,3,9-tetrahydro-, (R)- ([M+H]+)#Idazoxan ([M+H]+)#Nirvanol ([M+H]+)#L-Tryptophan (see KEGG C00078); (2S)-2-amino-3-(1H-indol-3-yl)propanoic acid [primary amine] ([M+…
2890	19	18174.8	4570.12	C14H20O#C14H20O	13-tetradecen-2,4-diyn-1-ol [Fatty alcohols [FA05]] ([M+H]+)#9Z,13-Tetradecadien-11-ynal [Fatty aldehydes [FA06]] ([M+H]+)
2893	4	0	7586.16	C11H24O3#C11H24O3	1-Octylglycerol; 1-O-octyl-sn-glycerol [Monoalkylglycerols [GL0102]] ([M+H]+)#2-Octylglycerol; 2-O-octyl-sn-glycerol [Monoalkylglycerols [GL0102]] ([M+H]+)
2898	65	176752	211385	C9H19NO4#C9H19NO4#C10H15N5	Pantothenol;(R)-2,4-Dihydroxy-N-(3-hydroxypropyl)-3,3-dimethylbutanamide;Dexpanthenol;2,4-Dihydroxy-N-(3-hydroxypropyl)-3,3-dimethylbutanamide;(+)-Panthenol;Bepanthen;Bepanthene;Bepantol;D-(+)-2,4-Dihydroxy-N-(3-hydroxypropyl)-3,3-dimethylbutyramide;Cozyme;D(+)-Panthenol;D(+)-Pantothenyl alcohol;D-P-A Injection;D-Panthenol;d-Pantothenol;d-Pantothenyl alcohol;Ilopan;Motilyn;Panadon;Panthenol;Panth…
2899	58	5.0127e+06	2.95569e+06	C9H19NO4#C9H19NO4#C10H15N5	Pantothenol;(R)-2,4-Dihydroxy-N-(3-hydroxypropyl)-3,3-dimethylbutanamide;Dexpanthenol;2,4-Dihydroxy-N-(3-hydroxypropyl)-3,3-dimethylbutanamide;(+)-Panthenol;Bepanthen;Bepanthene;Bepantol;D-(+)-2,4-Dihydroxy-N-(3-hydroxypropyl)-3,3-dimethylbutyramide;Cozyme;D(+)-Panthenol;D(+)-Pantothenyl alcohol;D-P-A Injection;D-Panthenol;d-Pantothenol;d-Pantothenyl alcohol;Ilopan;Motilyn;Panadon;Panthenol;Panth…
2900	70	1.2698e+06	515949	C9H19NO4#C9H19NO4#C10H15N5	Pantothenol;(R)-2,4-Dihydroxy-N-(3-hydroxypropyl)-3,3-dimethylbutanamide;Dexpanthenol;2,4-Dihydroxy-N-(3-hydroxypropyl)-3,3-dimethylbutanamide;(+)-Panthenol;Bepanthen;Bepanthene;Bepantol;D-(+)-2,4-Dihydroxy-N-(3-hydroxypropyl)-3,3-dimethylbutyramide;Cozyme;D(+)-Panthenol;D(+)-Pantothenyl alcohol;D-P-A Injection;D-Panthenol;d-Pantothenol;d-Pantothenyl alcohol;Ilopan;Motilyn;Panadon;Panthenol;Panth…
2901	28	49738.1	19893.4	C9H19NO4#C9H19NO4#C10H15N5	Pantothenol;(R)-2,4-Dihydroxy-N-(3-hydroxypropyl)-3,3-dimethylbutanamide;Dexpanthenol;2,4-Dihydroxy-N-(3-hydroxypropyl)-3,3-dimethylbutanamide;(+)-Panthenol;Bepanthen;Bepanthene;Bepantol;D-(+)-2,4-Dihydroxy-N-(3-hydroxypropyl)-3,3-dimethylbutyramide;Cozyme;D(+)-Panthenol;D(+)-Pantothenyl alcohol;D-P-A Injection;D-Panthenol;d-Pantothenol;d-Pantothenyl alcohol;Ilopan;Motilyn;Panadon;Panthenol;Panth…
2902	31	78027.1	28285.4	C9H19NO4#C9H19NO4#C10H15N5	Pantothenol;(R)-2,4-Dihydroxy-N-(3-hydroxypropyl)-3,3-dimethylbutanamide;Dexpanthenol;2,4-Dihydroxy-N-(3-hydroxypropyl)-3,3-dimethylbutanamide;(+)-Panthenol;Bepanthen;Bepanthene;Bepantol;D-(+)-2,4-Dihydroxy-N-(3-hydroxypropyl)-3,3-dimethylbutyramide;Cozyme;D(+)-Panthenol;D(+)-Pantothenyl alcohol;D-P-A Injection;D-Panthenol;d-Pantothenol;d-Pantothenyl alcohol;Ilopan;Motilyn;Panadon;Panthenol;Panth…
2903	67	849375	390266	C9H19NO4#C9H19NO4#C10H15N5	Pantothenol;(R)-2,4-Dihydroxy-N-(3-hydroxypropyl)-3,3-dimethylbutanamide;Dexpanthenol;2,4-Dihydroxy-N-(3-hydroxypropyl)-3,3-dimethylbutanamide;(+)-Panthenol;Bepanthen;Bepanthene;Bepantol;D-(+)-2,4-Dihydroxy-N-(3-hydroxypropyl)-3,3-dimethylbutyramide;Cozyme;D(+)-Panthenol;D(+)-Pantothenyl alcohol;D-P-A Injection;D-Panthenol;d-Pantothenol;d-Pantothenyl alcohol;Ilopan;Motilyn;Panadon;Panthenol;Panth…
2905	11	28643.4	3935.58	C9H21N2O3#C9H21N2O3	3-Hydroxy-N6,N6,N6-trimethyl-L-lysine ([M+H]+)#3-Hydroxy-N6,N6,N6-trimethyl-L-lysine (see KEGG C01259); [(5S)-5-amino-5-carboxy-4-hydroxy-pentyl]-trimethyl-azanium [cation] ([M+H]+)
2910	20	10554.6	3691.9	C8H8Cl2O2	Chloroneb ([M+H]+)
2911	47	40842.4	263737	C10H10N2OS	Indolylmethylthiohydroximate ([M+H]+)
2912	50	64974.4	444959	C10H10N2OS	Indolylmethylthiohydroximate ([M+H]+)
2913	22	20661.7	6075.38	C12H14O3#C12H14O3#C12H14O3#C12H14O3	Benzyl 2-methyl-3-oxobutanoate ([M+H]+)#p-Methoxycinnamic acid ethyl ester;Ethyl p-methoxycinnamate ([M+H]+)#3-Dimethylallyl-4-hydroxybenzoate ([M+H]+)#Acetyleugenol ([M+H]+)
2914	6	4623.49	2872.59	C12H18N2O#C12H18N2O#C12H18N2O	Oxotremorine ([M+H]+)#Isoproturon ([M+H]+)#Monoethylglycinexylidide ([M+H]+)
2918	27	27259	17294.9	C14H22O#C14H22O#C14H22O#C14H22O#C14H22O#C14H22O	alpha-Irone ([M+H]+)#(+)-trans-alpha-Irone ([M+H]+)#4-Octylphenol;4-n-Octylphenol ([M+H]+)#4-tert-Octylphenol;4-t-Octylphenol;4-(1,1,3,3-Tetramethylbutyl)phenol ([M+H]+)#9Z,11E,13-Tetradecatrienal [Fatty aldehydes [FA06]] ([M+H]+)#(+)-Mayurone; (+)-15-nor-4-thujopsen-3-one [C15 isoprenoids (sesquiterpenes) [PR0103]] ([M+H]+)
2922	50	48902.5	28686.7	C11H13NO3#C11H13NO3#C11H13NO3#C11H13NO3#C11H13NO3#C11H13NO3#C11H13NO3	N-Acetyl-L-phenylalanine ([M+H]+)#N-Acetyl-D-phenylalanine ([M+H]+)#Cantleyine ([M+H]+)#Rhexifoline ([M+H]+)#N-Acetyl-L-phenylalanine (see KEGG C03519); (2S)-acetylamino-3-phenyl-propanoic acid [carboxylic acid] ([M+H]+)#Phenylpropionylglycine; 2-[(3-oxo-3-phenyl-propyl)amino]acetic acid [carboxylic acid] ([M+H]+)#3-Phenylpropionylglycine; 2-[(3-oxo-3-phenylpropyl)amino]acetic acid hydrochloride …
2923	25	6214.41	18420.8	C11H13NO3#C11H13NO3#C11H13NO3#C11H13NO3#C11H13NO3#C11H13NO3#C11H13NO3	N-Acetyl-L-phenylalanine ([M+H]+)#N-Acetyl-D-phenylalanine ([M+H]+)#Cantleyine ([M+H]+)#Rhexifoline ([M+H]+)#N-Acetyl-L-phenylalanine (see KEGG C03519); (2S)-acetylamino-3-phenyl-propanoic acid [carboxylic acid] ([M+H]+)#Phenylpropionylglycine; 2-[(3-oxo-3-phenyl-propyl)amino]acetic acid [carboxylic acid] ([M+H]+)#3-Phenylpropionylglycine; 2-[(3-oxo-3-phenylpropyl)amino]acetic acid hydrochloride …
2932	14	100798	0	C14H8O2#C14H8O2#C14H8O2	9,10-Phenanthroquinone;9,10-Phenanthrenedione;Phenanthraquinone;Phenanthrenequinone ([M+H]+)#4-(1,2-Epoxyethyl)-8,9-epoxy-enediyne ([M+H]+)#9,10-Anthraquinone ([M+H]+)
2933	18	1742.83	15433.5	C14H8O2#C14H8O2#C14H8O2	9,10-Phenanthroquinone;9,10-Phenanthrenedione;Phenanthraquinone;Phenanthrenequinone ([M+H]+)#4-(1,2-Epoxyethyl)-8,9-epoxy-enediyne ([M+H]+)#9,10-Anthraquinone ([M+H]+)
2934	5	71269.5	0	C10H12N2O3#C10H12N2O3#C10H12N2O3#C10H12N2O3#C10H12N2O3#C15H12O#C15H12O#C15H12O#C15H12O	L-Kynurenine;3-Anthraniloyl-L-alanine ([M+H]+)#Kynurenine ([M+H]+)#Formyl-5-hydroxykynurenamine ([M+H]+)#L-Kynurenine (see KEGG C01718); 2-amino-4-(2-aminophenyl)-4-oxo-butanoic acid [ketone] ([M+H]+)#Formyl-5-hydroxykynurenamine (see KEGG C05647); N-[2-(6-hydroxy-5-methoxy-1H-indol-3-yl)ethyl]acetamide [ketone] ([M+H]+)#Chalcone;Benzylideneacetophenone;1,3-Diphenyl-2-propen-1-one ([M+H]+)#1-Meth…
2935	31	32347.2	1751.2	C10H12N2O3#C10H12N2O3#C10H12N2O3#C10H12N2O3#C10H12N2O3#C15H12O#C15H12O#C15H12O#C15H12O	L-Kynurenine;3-Anthraniloyl-L-alanine ([M+H]+)#Kynurenine ([M+H]+)#Formyl-5-hydroxykynurenamine ([M+H]+)#L-Kynurenine (see KEGG C01718); 2-amino-4-(2-aminophenyl)-4-oxo-butanoic acid [ketone] ([M+H]+)#Formyl-5-hydroxykynurenamine (see KEGG C05647); N-[2-(6-hydroxy-5-methoxy-1H-indol-3-yl)ethyl]acetamide [ketone] ([M+H]+)#Chalcone;Benzylideneacetophenone;1,3-Diphenyl-2-propen-1-one ([M+H]+)#1-Meth…
2936	11	19676.4	0	C10H12N2O3#C10H12N2O3#C10H12N2O3#C10H12N2O3#C10H12N2O3#C15H12O#C15H12O#C15H12O#C15H12O	L-Kynurenine;3-Anthraniloyl-L-alanine ([M+H]+)#Kynurenine ([M+H]+)#Formyl-5-hydroxykynurenamine ([M+H]+)#L-Kynurenine (see KEGG C01718); 2-amino-4-(2-aminophenyl)-4-oxo-butanoic acid [ketone] ([M+H]+)#Formyl-5-hydroxykynurenamine (see KEGG C05647); N-[2-(6-hydroxy-5-methoxy-1H-indol-3-yl)ethyl]acetamide [ketone] ([M+H]+)#Chalcone;Benzylideneacetophenone;1,3-Diphenyl-2-propen-1-one ([M+H]+)#1-Meth…
2942	11	23132.8	6096.41	C12H16O3#C12H16O3#C12H16O3#C12H16O3#C12H16O3#C12H16O3#C12H16O3#C12H16O3	Benzyl (2R,3S)-2-methyl-3-hydroxybutanoate ([M+H]+)#Benzyl (2S,3S)-2-methyl-3-hydroxybutanoate ([M+H]+)#Primin ([M+H]+)#beta-Asarone;cis-Asarone ([M+H]+)#Elemicin ([M+H]+)#Coronafacic acid ([M+H]+)#Isoelemicin ([M+H]+)#12-oxo-5E,8E,10Z-dodecatrienoic acid [Oxo fatty acids [FA0106]] ([M+H]+)
2943	9	18679.8	0	C12H16O3#C12H16O3#C12H16O3#C12H16O3#C12H16O3#C12H16O3#C12H16O3#C12H16O3	Benzyl (2R,3S)-2-methyl-3-hydroxybutanoate ([M+H]+)#Benzyl (2S,3S)-2-methyl-3-hydroxybutanoate ([M+H]+)#Primin ([M+H]+)#beta-Asarone;cis-Asarone ([M+H]+)#Elemicin ([M+H]+)#Coronafacic acid ([M+H]+)#Isoelemicin ([M+H]+)#12-oxo-5E,8E,10Z-dodecatrienoic acid [Oxo fatty acids [FA0106]] ([M+H]+)
2952	9	6387.37	12620.3	C13H20O2	4-Heptyloxyphenol;p-n-Heptyloxyphenol ([M+H]+)
2953	13	15160.5	0	C13H20O2	4-Heptyloxyphenol;p-n-Heptyloxyphenol ([M+H]+)
2954	13	3688.03	17924.5	C13H20O2	4-Heptyloxyphenol;p-n-Heptyloxyphenol ([M+H]+)
2957	20	28241	0	C14H24O#C14H24O#C14H24O#C14H24O#C14H24O#C14H24O#C14H24O#C14H24O#C14H24O#C14H24O#C14H24O#C14H24O	5,8-tetradecadienal [Fatty aldehydes [FA06]] ([M+H]+)#11E,13-Tetradecadienal [Fatty aldehydes [FA06]] ([M+H]+)#8E,10E-Tetradecadienal [Fatty aldehydes [FA06]] ([M+H]+)#4E,9Z-Tetradecadienal [Fatty aldehydes [FA06]] ([M+H]+)#8E,10Z-Tetradecadienal [Fatty aldehydes [FA06]] ([M+H]+)#11Z,13-Tetradecadienal [Fatty aldehydes [FA06]] ([M+H]+)#9Z,11E-Tetradecadienal [Fatty aldehydes [FA06]] ([M+H]+)#9Z,1…
2958	4	2505.68	0	C9H11N3O3#C14H11NO#C14H11NO	4-Acetamido-2-amino-6-nitrotoluene ([M+H]+)#2-Hydroxyiminostilbene ([M+H]+)#2-hydroxy-iminostilbene (see KEGG C16604) [Diphenyl ethers, biphenyls, dibenzyls and stilbenes [PK1309]] ([M+H]+)
2959	6	0	4815.98	C11H15NO3#C11H15NO3#C11H15NO3#C11H15NO3	Tyr-OEt ([M+H]+)#Anhalamine;N-Demethylanhalidine ([M+H]+)#p-Lactophenetide;4'-Ethoxylactanilide;Lactylphenetidin ([M+H]+)#Propoxur;Aprocarb;2-Isopropoxyphenyl N-methylcarbamate ([M+H]+)
2967	66	292494	708590	C5H15N4O3P#C11H14O4#C11H14O4#C11H14O4#C11H14O4	N4-Phosphoagmatine ([M+H]+)#Sinapyl alcohol;Sinapoyl alcohol ([M+H]+)#3-Methyl-1-(2,4,6-trihydroxyphenyl)butan-1-one ([M+H]+)#Multifidol ([M+H]+)#Sinapyl alcohol (see KEGG C02325); 4-[(E)-3-hydroxyprop-1-enyl]-2,6-dimethoxyphenol [primary alcohol] ([M+H]+)
2971	22	106257	0	C12H18O3#C12H18O3#C12H18O3#C12H18O3#C12H18O3#C12H18O3	(-)-Jasmonic acid;Jasmonic acid;{(1R,2R)-3-Oxo-2-[(Z)pent-2-enyl]cyclopent-2-enyl}acetic acid;Jasmonate ([M+H]+)#(+)-7-Isojasmonic acid ([M+H]+)#Jasmonic acid; (1R,2R)-3-oxo-2-(pent-2Z-enyl)-cyclopentaneacetic acid [Jasmonic acids [FA0202]] ([M+H]+)#(3R,7S)-iso-jasmonic acid; (1R,2S)-3-oxo-2-(2'Z-pentenyl)-cyclopentaneacetic acid [Jasmonic acids [FA0202]] ([M+H]+)#(3S,7R)-iso-jasmonic acid; (1S,2…
2972	16	21454.4	981.346	C12H18O3#C12H18O3#C12H18O3#C12H18O3#C12H18O3#C12H18O3	(-)-Jasmonic acid;Jasmonic acid;{(1R,2R)-3-Oxo-2-[(Z)pent-2-enyl]cyclopent-2-enyl}acetic acid;Jasmonate ([M+H]+)#(+)-7-Isojasmonic acid ([M+H]+)#Jasmonic acid; (1R,2R)-3-oxo-2-(pent-2Z-enyl)-cyclopentaneacetic acid [Jasmonic acids [FA0202]] ([M+H]+)#(3R,7S)-iso-jasmonic acid; (1R,2S)-3-oxo-2-(2'Z-pentenyl)-cyclopentaneacetic acid [Jasmonic acids [FA0202]] ([M+H]+)#(3S,7R)-iso-jasmonic acid; (1S,2…
2973	24	99889.9	8033.05	C12H18O3#C12H18O3#C12H18O3#C12H18O3#C12H18O3#C12H18O3	(-)-Jasmonic acid;Jasmonic acid;{(1R,2R)-3-Oxo-2-[(Z)pent-2-enyl]cyclopent-2-enyl}acetic acid;Jasmonate ([M+H]+)#(+)-7-Isojasmonic acid ([M+H]+)#Jasmonic acid; (1R,2R)-3-oxo-2-(pent-2Z-enyl)-cyclopentaneacetic acid [Jasmonic acids [FA0202]] ([M+H]+)#(3R,7S)-iso-jasmonic acid; (1R,2S)-3-oxo-2-(2'Z-pentenyl)-cyclopentaneacetic acid [Jasmonic acids [FA0202]] ([M+H]+)#(3S,7R)-iso-jasmonic acid; (1S,2…
2974	31	145759	0	C12H18O3#C12H18O3#C12H18O3#C12H18O3#C12H18O3#C12H18O3	(-)-Jasmonic acid;Jasmonic acid;{(1R,2R)-3-Oxo-2-[(Z)pent-2-enyl]cyclopent-2-enyl}acetic acid;Jasmonate ([M+H]+)#(+)-7-Isojasmonic acid ([M+H]+)#Jasmonic acid; (1R,2R)-3-oxo-2-(pent-2Z-enyl)-cyclopentaneacetic acid [Jasmonic acids [FA0202]] ([M+H]+)#(3R,7S)-iso-jasmonic acid; (1R,2S)-3-oxo-2-(2'Z-pentenyl)-cyclopentaneacetic acid [Jasmonic acids [FA0202]] ([M+H]+)#(3S,7R)-iso-jasmonic acid; (1S,2…
2977	69	96783.4	224990	C13H22O2#C13H22O2#C13H22O2#C13H22O2#C13H22O2#C13H22O2#C13H22O2#C13H22O2#C13H22O2#C13H22O2#C13H22O2#C13H22O2	3E,5E-tridecadienoic acid [Unsaturated fatty acids [FA0103]] ([M+H]+)#3Z,5E-tridecadienoic acid [Unsaturated fatty acids [FA0103]] ([M+H]+)#3-tridecynoic acid [Unsaturated fatty acids [FA0103]] ([M+H]+)#4-tridecynoic acid [Unsaturated fatty acids [FA0103]] ([M+H]+)#5-tridecynoic acid [Unsaturated fatty acids [FA0103]] ([M+H]+)#6-tridecynoic acid [Unsaturated fatty acids [FA0103]] ([M+H]+)#7-tride…
2978	41	22227.5	31349.4	C13H22O2#C13H22O2#C13H22O2#C13H22O2#C13H22O2#C13H22O2#C13H22O2#C13H22O2#C13H22O2#C13H22O2#C13H22O2#C13H22O2	3E,5E-tridecadienoic acid [Unsaturated fatty acids [FA0103]] ([M+H]+)#3Z,5E-tridecadienoic acid [Unsaturated fatty acids [FA0103]] ([M+H]+)#3-tridecynoic acid [Unsaturated fatty acids [FA0103]] ([M+H]+)#4-tridecynoic acid [Unsaturated fatty acids [FA0103]] ([M+H]+)#5-tridecynoic acid [Unsaturated fatty acids [FA0103]] ([M+H]+)#6-tridecynoic acid [Unsaturated fatty acids [FA0103]] ([M+H]+)#7-tride…
2979	38	7961.72	66565.4	C13H22O2#C13H22O2#C13H22O2#C13H22O2#C13H22O2#C13H22O2#C13H22O2#C13H22O2#C13H22O2#C13H22O2#C13H22O2#C13H22O2	3E,5E-tridecadienoic acid [Unsaturated fatty acids [FA0103]] ([M+H]+)#3Z,5E-tridecadienoic acid [Unsaturated fatty acids [FA0103]] ([M+H]+)#3-tridecynoic acid [Unsaturated fatty acids [FA0103]] ([M+H]+)#4-tridecynoic acid [Unsaturated fatty acids [FA0103]] ([M+H]+)#5-tridecynoic acid [Unsaturated fatty acids [FA0103]] ([M+H]+)#6-tridecynoic acid [Unsaturated fatty acids [FA0103]] ([M+H]+)#7-tride…
2980	15	14820.1	0	C14H26O#C14H26O#C14H26O#C14H26O#C14H26O#C14H26O#C14H26O#C14H26O#C14H26O#C14H26O#C14H26O#C14H26O#C14H26O#C14H26O#C14H26O#C14H26O#C14H26O#C14H26O#C14H26O#C14H26O#C14H26O	3-methyl-6-(1-methyl-ethyl)-3,9-decadien-1-ol [Fatty alcohols [FA05]] ([M+H]+)#9S-(2-cyclopentenyl)-1-nonanol [Fatty alcohols [FA05]] ([M+H]+)#9R-(2-cyclopentenyl)-1-nonanol [Fatty alcohols [FA05]] ([M+H]+)#11E,13-Tetradecadien-1-ol [Fatty alcohols [FA05]] ([M+H]+)#10E,12E-Tetradecadien-1-ol [Fatty alcohols [FA05]] ([M+H]+)#8E,10E-Tetradecadien-1-ol [Fatty alcohols [FA05]] ([M+H]+)#8Z,10E-Tetrade…
2981	16	16045.8	554.256	C14H26O#C14H26O#C14H26O#C14H26O#C14H26O#C14H26O#C14H26O#C14H26O#C14H26O#C14H26O#C14H26O#C14H26O#C14H26O#C14H26O#C14H26O#C14H26O#C14H26O#C14H26O#C14H26O#C14H26O#C14H26O	3-methyl-6-(1-methyl-ethyl)-3,9-decadien-1-ol [Fatty alcohols [FA05]] ([M+H]+)#9S-(2-cyclopentenyl)-1-nonanol [Fatty alcohols [FA05]] ([M+H]+)#9R-(2-cyclopentenyl)-1-nonanol [Fatty alcohols [FA05]] ([M+H]+)#11E,13-Tetradecadien-1-ol [Fatty alcohols [FA05]] ([M+H]+)#10E,12E-Tetradecadien-1-ol [Fatty alcohols [FA05]] ([M+H]+)#8E,10E-Tetradecadien-1-ol [Fatty alcohols [FA05]] ([M+H]+)#8Z,10E-Tetrade…
2985	6	0	4480.01	C9H8NO3SR	R replaced by H in beta-Keto-L-tyrosyl-[pcp] ([M+H]+)
2987	21	13019.8	1290.3	C8H9N3O4#C8H10ClN5#C13H9NO2#C13H9NO2	Nicorandil ([M+H]+)#m-Chlorophenylbiguanide;mCPBG ([M+H]+)#2-Nitrofluorene;NF ([M+H]+)#3-Amino-6H-dibenzo[b,d]pyran-6-one ([M+H]+)
2990	45	7587.05	147686	C12H21NO2	Elaeokanine C ([M+H]+)
3003	60	34801.6	151754	C10H12O5#C10H12O5#C10H12O5	Danielone ([M+H]+)#n-Propyl gallate;Propyl gallate ([M+H]+)#Vanillactic acid; 2-hydroxy-3-(4-hydroxy-3-methoxy-phenyl)-propanoic acid [secondary alcohol] ([M+H]+)
3004	4	23269.8	9488.81	C10H12O5#C10H12O5#C10H12O5	Danielone ([M+H]+)#n-Propyl gallate;Propyl gallate ([M+H]+)#Vanillactic acid; 2-hydroxy-3-(4-hydroxy-3-methoxy-phenyl)-propanoic acid [secondary alcohol] ([M+H]+)
3005	5	29783.7	23456.7	C10H12O5#C10H12O5#C10H12O5	Danielone ([M+H]+)#n-Propyl gallate;Propyl gallate ([M+H]+)#Vanillactic acid; 2-hydroxy-3-(4-hydroxy-3-methoxy-phenyl)-propanoic acid [secondary alcohol] ([M+H]+)
3007	46	49563.4	21345.2	C12H12N4#C9H16N4S	Chrysoidine free base;Grasan Chrysoidine ([M+H]+)#Burimamide ([M+H]+)
3008	29	17248.8	11813.9	C10H16N2O3#C10H16N2O3#C15H16O#C15H16O	Butabarbital ([M+H]+)#L-prolyl-L-proline [secondary amine] ([M+H]+)#p-Cumylphenol;2-Phenyl-2-(4-hydroxyphenyl)propane ([M+H]+)#1-(4-Methoxyphenyl)-2-phenylethane;1-Methoxy-4-(2-phenylethyl)benzene;4-Methoxydibenzyl ([M+H]+)
3009	59	286225	44719.1	C12H20O3#C12H20O3#C12H20O3#C12H20O3#C12H20O3#C12H20O3#C12H20O3#C12H20O3#C12H20O3#C12H20O3#C12H20O3#C12H20O3#C12H20O3#C12H20O3#C12H20O3	Cucurbic acid ([M+H]+)#Putaminoxin ([M+H]+)#Traumatin;(10E)-12-Oxododecenoic acid ([M+H]+)#12-Oxo-9(Z)-dodecenoic acid ([M+H]+)#10-Hydroxy-3,7-dimethyl-2E,6E-decadienoic acid [Unsaturated fatty acids [FA0103]] ([M+H]+)#12-hydroxy-3Z,6Z-dodecadienoic acid [Hydroxy fatty acids [FA0105]] ([M+H]+)#8-Hydroxy-4,8-dimethyl-4E,9-decadienoic acid [Hydroxy fatty acids [FA0105]] ([M+H]+)#Traumatin; 12-oxo-1…
3010	61	114672	54175.7	C12H20O3#C12H20O3#C12H20O3#C12H20O3#C12H20O3#C12H20O3#C12H20O3#C12H20O3#C12H20O3#C12H20O3#C12H20O3#C12H20O3#C12H20O3#C12H20O3#C12H20O3	Cucurbic acid ([M+H]+)#Putaminoxin ([M+H]+)#Traumatin;(10E)-12-Oxododecenoic acid ([M+H]+)#12-Oxo-9(Z)-dodecenoic acid ([M+H]+)#10-Hydroxy-3,7-dimethyl-2E,6E-decadienoic acid [Unsaturated fatty acids [FA0103]] ([M+H]+)#12-hydroxy-3Z,6Z-dodecadienoic acid [Hydroxy fatty acids [FA0105]] ([M+H]+)#8-Hydroxy-4,8-dimethyl-4E,9-decadienoic acid [Hydroxy fatty acids [FA0105]] ([M+H]+)#Traumatin; 12-oxo-1…
3013	45	79710.5	156207	C12H20O3#C12H20O3#C12H20O3#C12H20O3#C12H20O3#C12H20O3#C12H20O3#C12H20O3#C12H20O3#C12H20O3#C12H20O3#C12H20O3#C12H20O3#C12H20O3#C12H20O3	Cucurbic acid ([M+H]+)#Putaminoxin ([M+H]+)#Traumatin;(10E)-12-Oxododecenoic acid ([M+H]+)#12-Oxo-9(Z)-dodecenoic acid ([M+H]+)#10-Hydroxy-3,7-dimethyl-2E,6E-decadienoic acid [Unsaturated fatty acids [FA0103]] ([M+H]+)#12-hydroxy-3Z,6Z-dodecadienoic acid [Hydroxy fatty acids [FA0105]] ([M+H]+)#8-Hydroxy-4,8-dimethyl-4E,9-decadienoic acid [Hydroxy fatty acids [FA0105]] ([M+H]+)#Traumatin; 12-oxo-1…
[truncated: 3,154 more rows]

## Sheet: HILIC
ID	detected in no of samples	summed peak area swabs	summed peak area WET PREP	putative formula	putative annotation
[truncated: 3,619 more rows]
